# Supplementary material for: The first coordination complex of (5R,6R,7S)-5-(furan-2-yl)-7-phenyl-4,5,6,7-tetra­hydro-[1,2,4]triazolo[1,5-a]pyrimidin-6-amine with zinc(II) acetate-chloride
Source: Acta Crystallogr E Crystallogr Commun. 2021 Nov 23;77(Pt 12):1323–6. doi: 10.1107/S2056989021012226 (PMC8647737; doi:10.1107/S2056989021012226)
Supplement: Supplementary file 1 [file e-77-01323-sup1.cif]

##############################################################################
#                                                                            #
# This CIF contains the data in a paper accepted for publication in          #
# Acta Crystallographica Section E. It conforms to the requirements of       #
# Notes for Authors for Acta Crystallographica Section E, and has been       #
# peer reviewed under the auspices of the IUCr Commission on Journals.       #
#                                                                            #
# Full details of the Crystallographic Information File format               #
# are given in the paper "The Crystallographic Information File (CIF):       #
# a New Standard Archive File for Crystallography" by S. R. Hall, F. H.      #
# Allen and I. D. Brown [Acta Cryst. (1991), A47, 655-685].                  #
#                                                                            #
# The current version of the core CIF dictionary is obtainable from          #
# ftp://ftp.iucr.org/pub/cif_core.dic.                                       #
#                                                                            #
# Software is freely available for graphical display of the structure(s)     #
# in this CIF. For information consult the CIF software page                 #
# http://www.iucr.org/resources/cif/software.                                #
#                                                                            #
# This file may be used for bona fide research purposes within the           #
# scientific community so long as proper attribution is given to the journal # 
# article from which it was obtained.                                        #
#                                                                            #
##############################################################################
data_I
_audit_creation_method
;
Olex2 1.3
(compiled 2020.11.12 svn.r5f609507 for OlexSys, GUI svn.r6408)
;
_journal_date_recd_electronic     2021-09-21
_journal_date_accepted     2021-11-17
_journal_name_full     'Acta Crystallographica, Section E'
_journal_year     2021
_journal_volume     77
_journal_issue     12
_journal_page_first     0
_journal_page_last     0
_journal_paper_category     GM
_journal_paper_doi     10.1107/S2056989021012226
_journal_coeditor_code     JY2010
_publ_contact_author_name     'Mariia O. Shyshkina'
_publ_contact_author_address
;
SSI Institute for Single Crystals NAS of Ukraine, 60 Nauky ave.,
Kharkiv 61001, Ukraine
;
_publ_contact_author_email     masha.o.shishkina@gmail.com
_publ_contact_author_fax     ?
_publ_contact_author_phone     ?
_publ_section_title
;\
The first coordination complex of
(5<i>R</i>,6<i>R</i>,7<i>S</i>)-5-(furan-2-yl)-7-phenyl-4,5,6,7-tetrahydro-\
[1,2,4]triazolo[1,5-<i>a</i>]pyrimidin-6-amine with zinc(II)
acetate-chloride
;
loop_
    _publ_author_name
    _publ_author_footnote
    _publ_author_address
    'Shyshkina, Mariia O.' .
;
SSI Institute for Single Crystals, NAS of Ukraine, 60 Nauky ave., Kharkiv 61001,
Ukraine
;
    'Shishkina, Svitlana V' .
;
SSI Institute for Single Crystals, NAS of Ukraine, 60 Nauky ave., Kharkiv 61001,
Ukraine
;
    'Ostras, Konstantin S.' .
;
SSI Institute for Single Crystals, NAS of Ukraine, 60 Nauky ave., Kharkiv 61001,
Ukraine
;
    'Gorobets, Nikolay Yu.' .
;
SSI Institute for Single Crystals, NAS of Ukraine, 60 Nauky ave., Kharkiv 61001,
Ukraine
;
    'Chebanov, Valentyn A.' .
;
SSI Institute for Single Crystals, NAS of Ukraine, 60 Nauky ave., Kharkiv 61001,
Ukraine
;
    'Desenko, Sergey M.' .
;
SSI Institute for Single Crystals, NAS of Ukraine, 60 Nauky ave., Kharkiv 61001,
Ukraine
;
_publ_section_synopsis
;\
The first coordination complex with
(5<i>R</i>,6<i>R</i>,7<i>S</i>)-5-(furan-2-yl)-7-phenyl-4,5,6,7-tetrahydro-\
[1,2,4]triazolo[1,5-\a]pyrimidin-6-amino as a bridged ligand coordinating two
zinc atoms has been synthesized and studied.
;
_chemical_name_systematic
;\
<i>catena</i>-Poly[[[acetatochloridozinc(II)]-\m-(5<i>R</i>,6<i>R</i>,\
7<i>S</i>)-5-(furan-2-yl)-7-phenyl-4,5,6,7-tetrahydro\
[1,2,4]triazolo[1,5-<i>a</i>]pyrimidin-6-amine] monohydrate]
;
_chemical_name_common     ?
_chemical_formula_moiety     'C17 H18 Cl N5 O3 Zn, H2 O'
_chemical_formula_sum     'C17 H20 Cl N5 O4 Zn'
_chemical_formula_iupac     '[Zn (C2 H3 O2) Cl (C15 H15 N5 O1)], H2 O'
_chemical_formula_weight     459.20
_chemical_melting_point     ?
_space_group_crystal_system     monoclinic
_space_group_name_H-M_alt     'P 1 21/c 1'
_space_group_name_Hall     '-P 2ybc'
loop_
    _space_group_symop_operation_xyz
    'x, y, z'
    '-x, y+1/2, -z+1/2'
    '-x, -y, -z'
    'x, -y-1/2, z-1/2'
_cell_length_a     10.6267(4)
_cell_length_b     12.8015(5)
_cell_length_c     15.1646(7)
_cell_angle_alpha     90
_cell_angle_beta     104.788(4)
_cell_angle_gamma     90
_cell_volume     1994.63(15)
_cell_formula_units_Z     4
_cell_measurement_reflns_used     3540
_cell_measurement_theta_min     3.1170
_cell_measurement_theta_max     29.4830
_cell_measurement_temperature     293(2)
_exptl_crystal_description     needle
_exptl_crystal_colour     colourless
_exptl_crystal_size_max     0.2
_exptl_crystal_size_mid     0.2
_exptl_crystal_size_min     0.1
_exptl_crystal_density_diffrn     1.529
_exptl_crystal_density_meas     ?
_exptl_crystal_density_method     ?
_exptl_crystal_F_000     944
_exptl_absorpt_coefficient_mu     1.399
_exptl_absorpt_correction_type     multi-scan
_exptl_absorpt_process_details
;
(CrysAlisPro; Rigaku OD, 2018)
;
_exptl_absorpt_correction_T_min     0.92990
_exptl_absorpt_correction_T_max     1.00000
_diffrn_ambient_temperature     293(2)
_diffrn_source     ?
_diffrn_radiation_type     MoK\a
_diffrn_radiation_wavelength     0.71073
_diffrn_measurement_device_type     'Xcalibur, Sapphire3'
_diffrn_measurement_method     '\w scans'
_diffrn_detector_area_resol_mean     16.1827
_diffrn_reflns_number     15201
_diffrn_reflns_av_R_equivalents     0.0417
_diffrn_reflns_av_unetI/netI     0.0464
_diffrn_reflns_theta_min     2.973
_diffrn_reflns_theta_max     27.488
_diffrn_reflns_theta_full     25.242
_diffrn_measured_fraction_theta_max     0.998
_diffrn_measured_fraction_theta_full     0.998
_diffrn_reflns_limit_h_min     -13
_diffrn_reflns_limit_h_max     13
_diffrn_reflns_limit_k_min     -16
_diffrn_reflns_limit_k_max     16
_diffrn_reflns_limit_l_min     -19
_diffrn_reflns_limit_l_max     19
_refine_special_details     ?
_reflns_number_total     4572
_reflns_number_gt     3174
_reflns_threshold_expression     'I > 2\s(I)'
_refine_ls_structure_factor_coef     Fsqd
_refine_ls_matrix_type     full
_refine_ls_R_factor_all     0.0749
_refine_ls_R_factor_gt     0.0423
_refine_ls_wR_factor_gt     0.0930
_refine_ls_wR_factor_ref     0.1022
_refine_ls_goodness_of_fit_ref     1.020
_refine_ls_restrained_S_all     1.021
_refine_ls_number_reflns     4572
_refine_ls_number_parameters     291
_refine_ls_number_restraints     90
_refine_ls_hydrogen_treatment     constr
_refine_ls_weighting_scheme     calc
_refine_ls_weighting_details
              'w=1/[\s^2^(Fo^2^)+(0.0493P)^2^+0.1268P] where P=(Fo^2^+2Fc^2^)/3'
_atom_sites_solution_hydrogens     mixed
_atom_sites_solution_primary     ?
_atom_sites_solution_secondary     ?
_refine_ls_shift/su_max     0.001
_refine_ls_shift/su_mean     0.000
_refine_diff_density_max     0.358
_refine_diff_density_min     -0.318
_refine_ls_extinction_method     none
_refine_ls_extinction_coef     .
loop_
    _atom_type_symbol
    _atom_type_description
    _atom_type_scat_dispersion_real
    _atom_type_scat_dispersion_imag
    _atom_type_scat_source
    'C' 'C' 0.0033 0.0016
                         'International Tables Vol C Tables 4.2.6.8 and 6.1.1.4'
    'H' 'H' 0.0000 0.0000
                         'International Tables Vol C Tables 4.2.6.8 and 6.1.1.4'
    'Cl' 'Cl' 0.1484 0.1585
                         'International Tables Vol C Tables 4.2.6.8 and 6.1.1.4'
    'N' 'N' 0.0061 0.0033
                         'International Tables Vol C Tables 4.2.6.8 and 6.1.1.4'
    'O' 'O' 0.0106 0.0060
                         'International Tables Vol C Tables 4.2.6.8 and 6.1.1.4'
    'Zn' 'Zn' 0.2839 1.4301
                         'International Tables Vol C Tables 4.2.6.8 and 6.1.1.4'
_computing_data_collection
;
CrysAlisPro (Rigaku OD, 2018)
;
_computing_cell_refinement
;
CrysAlisPro (Rigaku OD, 2018)
;
_computing_data_reduction
;
CrysAlisPro (Rigaku OD, 2018)
;
_computing_structure_solution
;
<i>SHELXT2014/5</i> (Sheldrick, 2015a)
;
_computing_structure_refinement
;
<i>SHELXL2017/1</i> (Sheldrick, 2015b)
;
_computing_molecular_graphics
;
Mercury (Macrae <i>et al.</i>,  2020)
;
_computing_publication_material
;
<i>OLEX2</i> (Dolomanov <i>et al.</i>,  2009)
;
loop_
    _atom_site_type_symbol
    _atom_site_label
    _atom_site_fract_x
    _atom_site_fract_y
    _atom_site_fract_z
    _atom_site_U_iso_or_equiv
    _atom_site_adp_type
    _atom_site_calc_flag
    _atom_site_occupancy
    _atom_site_disorder_assembly
    _atom_site_disorder_group
    Zn Zn1 0.42716(3) 0.16102(3) 0.59755(2) 0.03857(12) Uani d 1 . .
    Cl Cl1 0.62402(7) 0.20953(6) 0.58000(6) 0.0524(2) Uani d 1 . .
    O O1S 0.4892(2) 0.14368(17) 0.36476(14) 0.0552(6) Uani d 1 . .
    H H1SA 0.416347 0.120957 0.389178 0.083 Uiso d 1 . .
    H H1SB 0.562247 0.163167 0.416278 0.083 Uiso d 1 . .
    O O2 0.32493(19) 0.10659(17) 0.48190(13) 0.0481(5) Uani d 1 . .
    O O3 0.18743(19) 0.07023(18) 0.56429(15) 0.0545(6) Uani d 1 . .
    N N1 0.5043(2) 0.42425(18) 0.62954(16) 0.0437(6) Uani d 1 . .
    H H1 0.560504 0.381973 0.617396 0.052 Uiso calc 1 . .
    N N2 0.3175(2) 0.44947(17) 0.68186(15) 0.0342(5) Uani d 1 . .
    N N3 0.2161(2) 0.39097(19) 0.69900(16) 0.0424(6) Uani d 1 . .
    N N4 0.3523(2) 0.28948(17) 0.64306(15) 0.0358(5) Uani d 1 . .
    N N5 0.5586(2) 0.55569(17) 0.79892(14) 0.0352(5) Uani d 1 . .
    H H5A 0.638491 0.541918 0.793789 0.042 Uiso calc 1 . .
    H H5B 0.526184 0.496510 0.814732 0.042 Uiso calc 1 . .
    C C1 0.3340(2) 0.5612(2) 0.70008(18) 0.0350(6) Uani d 1 . .
    H H1A 0.316410 0.574588 0.759441 0.042 Uiso calc 1 . .
    C C2 0.4782(2) 0.5873(2) 0.70857(17) 0.0340(6) Uani d 1 . .
    H H2 0.485507 0.663307 0.703691 0.041 Uiso calc 1 . .
    C C3 0.5248(3) 0.5371(2) 0.62890(19) 0.0365(6) Uani d 1 . .
    H H3 0.472603 0.565499 0.571084 0.044 Uiso calc 1 A 1
    C C4 0.3965(2) 0.3877(2) 0.64934(17) 0.0328(6) Uani d 1 . .
    C C5 0.2433(3) 0.2978(2) 0.67508(19) 0.0403(6) Uani d 1 . .
    H H5 0.191826 0.240239 0.679448 0.048 Uiso calc 1 . .
    C C6 0.2415(3) 0.6275(2) 0.6302(2) 0.0389(6) Uani d 1 . .
    C C7 0.2274(3) 0.7316(2) 0.6495(2) 0.0541(8) Uani d 1 . .
    H H7 0.273434 0.758626 0.705375 0.065 Uiso calc 1 . .
    C C8 0.1466(3) 0.7960(3) 0.5875(3) 0.0693(11) Uani d 1 . .
    H H8 0.139303 0.866309 0.600944 0.083 Uiso calc 1 . .
    C C9 0.0773(3) 0.7563(3) 0.5065(3) 0.0681(10) Uani d 1 . .
    H H9 0.020910 0.799302 0.465039 0.082 Uiso calc 1 . .
    C C10 0.0898(3) 0.6544(3) 0.4856(3) 0.0641(10) Uani d 1 . .
    H H10 0.042548 0.628125 0.429733 0.077 Uiso calc 1 . .
    C C11 0.1729(3) 0.5892(3) 0.5472(2) 0.0510(8) Uani d 1 . .
    H H11 0.182172 0.519689 0.532211 0.061 Uiso calc 1 . .
    O O1_1 0.6872(5) 0.6493(4) 0.5947(4) 0.0578(14) Uani d 0.707(11) B 1
    C C12_1 0.6648(3) 0.5593(2) 0.63613(19) 0.0404(6) Uani d 0.707(11) B 1
    C C13_1 0.7773(9) 0.5100(9) 0.6723(8) 0.064(2) Uani d 0.707(11) B 1
    H H13_1 0.786583 0.444450 0.699558 0.076 Uiso calc 0.707(11) B 1
    C C14_1 0.8815(6) 0.5769(7) 0.6613(6) 0.067(2) Uani d 0.707(11) B 1
    H H14_1 0.970497 0.565320 0.682355 0.081 Uiso calc 0.707(11) B 1
    C C15_1 0.8216(7) 0.6599(5) 0.6139(5) 0.0609(17) Uani d 0.707(11) B 1
    H H15_1 0.864388 0.716553 0.596380 0.073 Uiso calc 0.707(11) B 1
    O O1_2 0.7572(13) 0.4952(13) 0.6906(12) 0.054(3) Uani d 0.293(11) B 2
    C C12_2 0.6648(3) 0.5593(2) 0.63613(19) 0.0404(6) Uani d 0.293(11) B 2
    C C13_2 0.7307(17) 0.6428(15) 0.6144(16) 0.055(3) Uani d 0.293(11) B 2
    H H13_2 0.693906 0.703607 0.585317 0.066 Uiso calc 0.293(11) B 2
    C C14_2 0.8683(14) 0.6197(14) 0.6447(13) 0.055(3) Uani d 0.293(11) B 2
    H H14_2 0.935927 0.660277 0.634767 0.065 Uiso calc 0.293(11) B 2
    C C15_2 0.8800(12) 0.5283(14) 0.6901(10) 0.055(3) Uani d 0.293(11) B 2
    H H15_2 0.957438 0.493801 0.716452 0.066 Uiso calc 0.293(11) B 2
    C C16_2 0.2172(3) 0.0672(2) 0.4915(2) 0.0410(7) Uani d 1 . .
    C C17_2 0.1314(3) 0.0175(3) 0.4078(2) 0.0573(8) Uani d 1 . .
    H H17A_2 0.124694 0.062911 0.356446 0.086 Uiso calc 1 . .
    H H17B_2 0.046435 0.005959 0.417039 0.086 Uiso calc 1 . .
    H H17C_2 0.168324 -0.048027 0.396537 0.086 Uiso calc 1 . .
loop_
    _atom_site_aniso_label
    _atom_site_aniso_U_11
    _atom_site_aniso_U_22
    _atom_site_aniso_U_33
    _atom_site_aniso_U_12
    _atom_site_aniso_U_13
    _atom_site_aniso_U_23
    Zn1 0.0440(2) 0.03285(19) 0.0390(2) -0.00017(14) 0.01079(14) 0.00118(14)
    Cl1 0.0451(4) 0.0508(5) 0.0657(5) -0.0013(3) 0.0220(4) -0.0036(4)
    O1S 0.0621(14) 0.0589(15) 0.0466(13) -0.0016(11) 0.0171(11) -0.0110(10)
    O2 0.0505(12) 0.0500(13) 0.0450(12) -0.0136(10) 0.0144(10) -0.0036(10)
    O3 0.0477(12) 0.0654(15) 0.0517(13) -0.0037(11) 0.0148(10) -0.0044(11)
    N1 0.0453(13) 0.0337(13) 0.0596(16) -0.0047(11) 0.0275(12) -0.0088(12)
    N2 0.0324(11) 0.0294(12) 0.0413(13) -0.0018(9) 0.0105(10) 0.0006(10)
    N3 0.0356(12) 0.0390(14) 0.0541(15) -0.0041(11) 0.0143(11) 0.0018(12)
    N4 0.0386(12) 0.0295(12) 0.0387(13) -0.0032(10) 0.0088(10) -0.0003(10)
    N5 0.0370(12) 0.0307(12) 0.0380(13) 0.0005(10) 0.0100(10) -0.0021(10)
    C1 0.0357(14) 0.0313(14) 0.0393(15) 0.0032(11) 0.0119(12) -0.0044(12)
    C2 0.0374(14) 0.0258(13) 0.0375(15) -0.0002(11) 0.0075(11) 0.0006(11)
    C3 0.0415(15) 0.0324(14) 0.0366(15) -0.0018(12) 0.0121(12) 0.0001(12)
    C4 0.0368(14) 0.0303(14) 0.0311(14) -0.0015(11) 0.0081(11) 0.0007(11)
    C5 0.0369(14) 0.0369(15) 0.0475(17) -0.0056(12) 0.0118(13) 0.0003(13)
    C6 0.0320(14) 0.0336(15) 0.0517(18) 0.0024(12) 0.0119(13) 0.0030(13)
    C7 0.0497(18) 0.0392(18) 0.070(2) 0.0094(15) 0.0087(16) -0.0005(16)
    C8 0.055(2) 0.043(2) 0.108(3) 0.0121(17) 0.018(2) 0.009(2)
    C9 0.0477(19) 0.069(3) 0.087(3) 0.0123(19) 0.015(2) 0.028(2)
    C10 0.0494(19) 0.073(3) 0.064(2) 0.0101(18) 0.0042(17) 0.013(2)
    C11 0.0472(17) 0.0461(18) 0.055(2) 0.0086(15) 0.0051(15) 0.0027(16)
    O1_1 0.046(2) 0.047(2) 0.082(3) -0.011(2) 0.019(2) 0.016(2)
    C12_1 0.0424(14) 0.0383(15) 0.0449(16) -0.0020(12) 0.0188(13) 0.0012(12)
    C13_1 0.054(4) 0.065(4) 0.078(5) 0.005(3) 0.026(3) 0.019(3)
    C14_1 0.055(3) 0.065(5) 0.085(5) 0.003(3) 0.023(3) 0.008(4)
    C15_1 0.045(3) 0.053(3) 0.090(4) -0.014(3) 0.028(3) 0.006(3)
    O1_2 0.038(5) 0.066(5) 0.060(6) 0.002(4) 0.016(4) 0.022(4)
    C12_2 0.0424(14) 0.0383(15) 0.0449(16) -0.0020(12) 0.0188(13) 0.0012(12)
    C13_2 0.044(6) 0.048(6) 0.064(6) 0.000(5) -0.003(6) 0.014(5)
    C14_2 0.041(5) 0.061(8) 0.061(7) 0.000(5) 0.010(5) 0.019(6)
    C15_2 0.034(5) 0.069(7) 0.061(6) 0.004(5) 0.009(5) 0.017(5)
    C16_2 0.0451(16) 0.0306(15) 0.0456(18) 0.0043(12) 0.0082(14) 0.0021(13)
    C17_2 0.0482(17) 0.059(2) 0.060(2) -0.0102(16) 0.0043(15) -0.0079(17)
_geom_special_details
;
 All esds (except the esd in the dihedral angle between two l.s. planes)
 are estimated using the full covariance matrix.  The cell esds are taken
 into account individually in the estimation of esds in distances, angles
 and torsion angles; correlations between esds in cell parameters are only
 used when they are defined by crystal symmetry.  An approximate (isotropic)
 treatment of cell esds is used for estimating esds involving l.s. planes.
;
loop_
    _geom_bond_atom_site_label_1
    _geom_bond_atom_site_label_2
    _geom_bond_site_symmetry_2
    _geom_bond_distance
    _geom_bond_publ_flag
    Zn1 Cl1 . 2.2621(8) ?
    Zn1 O2 . 1.9413(19) ?
    Zn1 N4 . 2.023(2) ?
    Zn1 N5 2_646 2.046(2) ?
    O1S H1SA . 0.9832 ?
    O1S H1SB . 0.9829 ?
    O2 C16_2 . 1.293(3) ?
    O3 C16_2 . 1.224(3) ?
    N1 H1 . 0.8600 ?
    N1 C3 . 1.461(3) ?
    N1 C4 . 1.340(3) ?
    N2 N3 . 1.390(3) ?
    N2 C1 . 1.459(3) ?
    N2 C4 . 1.336(3) ?
    N3 C5 . 1.301(4) ?
    N4 C4 . 1.337(3) ?
    N4 C5 . 1.370(3) ?
    N5 H5A . 0.8900 ?
    N5 H5B . 0.8900 ?
    N5 C2 . 1.474(3) ?
    C1 H1A . 0.9800 ?
    C1 C2 . 1.542(3) ?
    C1 C6 . 1.509(4) ?
    C2 H2 . 0.9800 ?
    C2 C3 . 1.557(4) ?
    C3 H3 . 0.9800 ?
    C3 C12_1 . 1.491(4) ?
    C3 C12_2 . 1.491(4) ?
    C5 H5 . 0.9300 ?
    C6 C7 . 1.381(4) ?
    C6 C11 . 1.374(4) ?
    C7 H7 . 0.9300 ?
    C7 C8 . 1.374(5) ?
    C8 H8 . 0.9300 ?
    C8 C9 . 1.360(5) ?
    C9 H9 . 0.9300 ?
    C9 C10 . 1.357(5) ?
    C10 H10 . 0.9300 ?
    C10 C11 . 1.388(4) ?
    C11 H11 . 0.9300 ?
    O1_1 C12_1 . 1.362(5) ?
    O1_1 C15_1 . 1.389(6) ?
    C12_1 C13_1 . 1.338(10) ?
    C13_1 H13_1 . 0.9300 ?
    C13_1 C14_1 . 1.442(10) ?
    C14_1 H14_1 . 0.9300 ?
    C14_1 C15_1 . 1.348(8) ?
    C15_1 H15_1 . 0.9300 ?
    O1_2 C12_2 . 1.380(13) ?
    O1_2 C15_2 . 1.374(14) ?
    C12_2 C13_2 . 1.364(18) ?
    C13_2 H13_2 . 0.9300 ?
    C13_2 C14_2 . 1.447(15) ?
    C14_2 H14_2 . 0.9300 ?
    C14_2 C15_2 . 1.346(15) ?
    C15_2 H15_2 . 0.9300 ?
    C16_2 C17_2 . 1.501(4) ?
    C17_2 H17A_2 . 0.9600 ?
    C17_2 H17B_2 . 0.9600 ?
    C17_2 H17C_2 . 0.9600 ?
loop_
    _geom_angle_atom_site_label_1
    _geom_angle_atom_site_label_2
    _geom_angle_atom_site_label_3
    _geom_angle_site_symmetry_1
    _geom_angle_site_symmetry_3
    _geom_angle
    _geom_angle_publ_flag
    O2 Zn1 Cl1 . . 108.26(6) ?
    O2 Zn1 N4 . . 114.95(9) ?
    O2 Zn1 N5 . 2_646 111.81(9) ?
    N4 Zn1 Cl1 . . 105.83(6) ?
    N4 Zn1 N5 . 2_646 103.45(9) ?
    N5 Zn1 Cl1 2_646 . 112.44(6) ?
    H1SA O1S H1SB . . 108.3 ?
    C16_2 O2 Zn1 . . 110.22(17) ?
    C3 N1 H1 . . 120.5 ?
    C4 N1 H1 . . 120.5 ?
    C4 N1 C3 . . 119.0(2) ?
    N3 N2 C1 . . 123.6(2) ?
    C4 N2 N3 . . 109.9(2) ?
    C4 N2 C1 . . 126.5(2) ?
    C5 N3 N2 . . 101.8(2) ?
    C4 N4 Zn1 . . 128.83(17) ?
    C4 N4 C5 . . 102.4(2) ?
    C5 N4 Zn1 . . 128.72(19) ?
    Zn1 N5 H5A 2_656 . 108.2 ?
    Zn1 N5 H5B 2_656 . 108.2 ?
    H5A N5 H5B . . 107.3 ?
    C2 N5 Zn1 . 2_656 116.37(16) ?
    C2 N5 H5A . . 108.2 ?
    C2 N5 H5B . . 108.2 ?
    N2 C1 H1A . . 107.7 ?
    N2 C1 C2 . . 107.3(2) ?
    N2 C1 C6 . . 113.1(2) ?
    C2 C1 H1A . . 107.7 ?
    C6 C1 H1A . . 107.7 ?
    C6 C1 C2 . . 113.1(2) ?
    N5 C2 C1 . . 110.2(2) ?
    N5 C2 H2 . . 107.7 ?
    N5 C2 C3 . . 112.6(2) ?
    C1 C2 H2 . . 107.7 ?
    C1 C2 C3 . . 110.6(2) ?
    C3 C2 H2 . . 107.7 ?
    N1 C3 C2 . . 109.0(2) ?
    N1 C3 H3 . . 108.8 ?
    N1 C3 C12_1 . . 109.6(2) ?
    N1 C3 C12_2 . . 109.6(2) ?
    C2 C3 H3 . . 108.8 ?
    C12_1 C3 C2 . . 111.9(2) ?
    C12_1 C3 H3 . . 108.8 ?
    C12_2 C3 C2 . . 111.9(2) ?
    N2 C4 N1 . . 121.9(2) ?
    N2 C4 N4 . . 109.9(2) ?
    N4 C4 N1 . . 128.1(2) ?
    N3 C5 N4 . . 116.0(2) ?
    N3 C5 H5 . . 122.0 ?
    N4 C5 H5 . . 122.0 ?
    C7 C6 C1 . . 118.7(3) ?
    C11 C6 C1 . . 122.8(3) ?
    C11 C6 C7 . . 118.5(3) ?
    C6 C7 H7 . . 119.4 ?
    C8 C7 C6 . . 121.1(3) ?
    C8 C7 H7 . . 119.4 ?
    C7 C8 H8 . . 120.2 ?
    C9 C8 C7 . . 119.6(4) ?
    C9 C8 H8 . . 120.2 ?
    C8 C9 H9 . . 119.7 ?
    C10 C9 C8 . . 120.5(3) ?
    C10 C9 H9 . . 119.7 ?
    C9 C10 H10 . . 119.9 ?
    C9 C10 C11 . . 120.3(4) ?
    C11 C10 H10 . . 119.9 ?
    C6 C11 C10 . . 120.0(3) ?
    C6 C11 H11 . . 120.0 ?
    C10 C11 H11 . . 120.0 ?
    C12_1 O1_1 C15_1 . . 106.1(4) ?
    O1_1 C12_1 C3 . . 114.6(3) ?
    C13_1 C12_1 C3 . . 135.3(5) ?
    C13_1 C12_1 O1_1 . . 110.1(4) ?
    C12_1 C13_1 H13_1 . . 126.1 ?
    C12_1 C13_1 C14_1 . . 107.7(7) ?
    C14_1 C13_1 H13_1 . . 126.1 ?
    C13_1 C14_1 H14_1 . . 127.5 ?
    C15_1 C14_1 C13_1 . . 104.9(6) ?
    C15_1 C14_1 H14_1 . . 127.5 ?
    O1_1 C15_1 H15_1 . . 124.6 ?
    C14_1 C15_1 O1_1 . . 110.8(5) ?
    C14_1 C15_1 H15_1 . . 124.6 ?
    C15_2 O1_2 C12_2 . . 110.2(9) ?
    O1_2 C12_2 C3 . . 118.3(6) ?
    C13_2 C12_2 C3 . . 134.1(8) ?
    C13_2 C12_2 O1_2 . . 106.3(8) ?
    C12_2 C13_2 H13_2 . . 126.2 ?
    C12_2 C13_2 C14_2 . . 107.6(11) ?
    C14_2 C13_2 H13_2 . . 126.2 ?
    C13_2 C14_2 H14_2 . . 126.4 ?
    C15_2 C14_2 C13_2 . . 107.1(12) ?
    C15_2 C14_2 H14_2 . . 126.4 ?
    O1_2 C15_2 H15_2 . . 126.1 ?
    C14_2 C15_2 O1_2 . . 107.9(11) ?
    C14_2 C15_2 H15_2 . . 126.1 ?
    O2 C16_2 C17_2 . . 115.7(3) ?
    O3 C16_2 O2 . . 122.0(3) ?
    O3 C16_2 C17_2 . . 122.3(3) ?
    C16_2 C17_2 H17A_2 . . 109.5 ?
    C16_2 C17_2 H17B_2 . . 109.5 ?
    C16_2 C17_2 H17C_2 . . 109.5 ?
    H17A_2 C17_2 H17B_2 . . 109.5 ?
    H17A_2 C17_2 H17C_2 . . 109.5 ?
    H17B_2 C17_2 H17C_2 . . 109.5 ?
loop_
    _geom_torsion_atom_site_label_1
    _geom_torsion_atom_site_label_2
    _geom_torsion_atom_site_label_3
    _geom_torsion_atom_site_label_4
    _geom_torsion_site_symmetry_1
    _geom_torsion_site_symmetry_2
    _geom_torsion_site_symmetry_3
    _geom_torsion_site_symmetry_4
    _geom_torsion
    _geom_torsion_publ_flag
    Zn1 O2 C16_2 O3 . . . . 2.8(4) ?
    Zn1 O2 C16_2 C17_2 . . . . -177.2(2) ?
    Zn1 N4 C4 N1 . . . . -2.3(4) ?
    Zn1 N4 C4 N2 . . . . 179.18(17) ?
    Zn1 N4 C5 N3 . . . . -179.08(19) ?
    Zn1 N5 C2 C1 2_656 . . . -85.3(2) ?
    Zn1 N5 C2 C3 2_656 . . . 150.70(17) ?
    N1 C3 C12_1 O1_1 . . . . 150.2(4) ?
    N1 C3 C12_1 C13_1 . . . . -27.6(9) ?
    N1 C3 C12_2 O1_2 . . . . -36.5(10) ?
    N1 C3 C12_2 C13_2 . . . . 158.6(15) ?
    N2 N3 C5 N4 . . . . -0.6(3) ?
    N2 C1 C2 N5 . . . . -78.2(2) ?
    N2 C1 C2 C3 . . . . 47.0(3) ?
    N2 C1 C6 C7 . . . . 166.3(2) ?
    N2 C1 C6 C11 . . . . -15.4(4) ?
    N3 N2 C1 C2 . . . . 158.2(2) ?
    N3 N2 C1 C6 . . . . -76.3(3) ?
    N3 N2 C4 N1 . . . . -178.1(2) ?
    N3 N2 C4 N4 . . . . 0.4(3) ?
    N5 C2 C3 N1 . . . . 66.3(3) ?
    N5 C2 C3 C12_1 . . . . -55.1(3) ?
    N5 C2 C3 C12_2 . . . . -55.1(3) ?
    C1 N2 N3 C5 . . . . -178.3(2) ?
    C1 N2 C4 N1 . . . . 0.2(4) ?
    C1 N2 C4 N4 . . . . 178.8(2) ?
    C1 C2 C3 N1 . . . . -57.5(3) ?
    C1 C2 C3 C12_1 . . . . -178.9(2) ?
    C1 C2 C3 C12_2 . . . . -178.9(2) ?
    C1 C6 C7 C8 . . . . 178.6(3) ?
    C1 C6 C11 C10 . . . . -179.6(3) ?
    C2 C1 C6 C7 . . . . -71.5(3) ?
    C2 C1 C6 C11 . . . . 106.9(3) ?
    C2 C3 C12_1 O1_1 . . . . -88.7(4) ?
    C2 C3 C12_1 C13_1 . . . . 93.4(9) ?
    C2 C3 C12_2 O1_2 . . . . 84.5(10) ?
    C2 C3 C12_2 C13_2 . . . . -80.4(15) ?
    C3 N1 C4 N2 . . . . -10.4(4) ?
    C3 N1 C4 N4 . . . . 171.3(3) ?
    C3 C12_1 C13_1 C14_1 . . . . -176.4(5) ?
    C3 C12_2 C13_2 C14_2 . . . . 175.5(10) ?
    C4 N1 C3 C2 . . . . 38.6(3) ?
    C4 N1 C3 C12_1 . . . . 161.4(2) ?
    C4 N1 C3 C12_2 . . . . 161.4(2) ?
    C4 N2 N3 C5 . . . . 0.1(3) ?
    C4 N2 C1 C2 . . . . -19.9(3) ?
    C4 N2 C1 C6 . . . . 105.5(3) ?
    C4 N4 C5 N3 . . . . 0.8(3) ?
    C5 N4 C4 N1 . . . . 177.8(3) ?
    C5 N4 C4 N2 . . . . -0.7(3) ?
    C6 C1 C2 N5 . . . . 156.3(2) ?
    C6 C1 C2 C3 . . . . -78.5(3) ?
    C6 C7 C8 C9 . . . . 1.2(5) ?
    C7 C6 C11 C10 . . . . -1.3(4) ?
    C7 C8 C9 C10 . . . . -1.6(5) ?
    C8 C9 C10 C11 . . . . 0.5(6) ?
    C9 C10 C11 C6 . . . . 0.9(5) ?
    C11 C6 C7 C8 . . . . 0.2(5) ?
    O1_1 C12_1 C13_1 C14_1 . . . . 5.6(11) ?
    C12_1 O1_1 C15_1 C14_1 . . . . 3.2(7) ?
    C12_1 C13_1 C14_1 C15_1 . . . . -3.5(11) ?
    C13_1 C14_1 C15_1 O1_1 . . . . 0.1(9) ?
    C15_1 O1_1 C12_1 C3 . . . . 176.1(4) ?
    C15_1 O1_1 C12_1 C13_1 . . . . -5.5(8) ?
    O1_2 C12_2 C13_2 C14_2 . . . . 9(2) ?
    C12_2 O1_2 C15_2 C14_2 . . . . 7(2) ?
    C12_2 C13_2 C14_2 C15_2 . . . . -5(2) ?
    C13_2 C14_2 C15_2 O1_2 . . . . -1(2) ?
    C15_2 O1_2 C12_2 C3 . . . . -179.0(10) ?
    C15_2 O1_2 C12_2 C13_2 . . . . -10(2) ?
loop_
    _geom_hbond_atom_site_label_D
    _geom_hbond_atom_site_label_H
    _geom_hbond_atom_site_label_A
    _geom_hbond_site_symmetry_A
    _geom_hbond_distance_DH
    _geom_hbond_distance_HA
    _geom_hbond_distance_DA
    _geom_hbond_angle_DHA
    _geom_hbond_publ_flag
    O1S H1SA O2 . 0.98 1.91 2.830(3) 154.5 yes
    O1S H1SB Cl1 . 0.98 2.47 3.321(2) 144.3 yes
    N1 H1 Cl1 . 0.86 2.42 3.198(2) 151.1 yes
    N5 H5A O3 2_656 0.89 2.48 2.961(3) 114.3 yes
    N5 H5A C12_1 . 0.89 2.49 2.966(3) 114.2 yes
    N5 H5A C13_1 . 0.89 2.67 3.422(11) 143.0 yes
    N5 H5A O1_2 . 0.89 2.33 3.086(17) 143.5 yes
    N5 H5A C12_2 . 0.89 2.49 2.966(3) 114.2 yes
    N5 H5B O1S 4_566 0.89 2.03 2.904(3) 168.7 yes
_shelx_space_group_comment
;
The symmetry employed for this shelxl refinement is uniquely defined
by the following loop, which should always be used as a source of
symmetry information in preference to the above space-group names.
They are only intended as comments.
;
_shelx_estimated_absorpt_T_min     ?
_shelx_estimated_absorpt_T_max     ?
_shelx_hkl_file
;
   0   0   3   -1.26    1.11
   0   0  -3   -1.15    2.78
   0   0   4 9844.23   35.10
   0   0  -4 9868.09   52.56
   0   0   4 9999.00   51.63
   0   0   5    4.06    1.85
   0   0  -5    4.38    4.17
   0   0   5    0.42    2.95
   0   0   6   44.13    3.11
   0   0  -6   41.98    5.93
   0   0   6   38.27    5.01
   0   0   7   -0.82    3.63
   0   0   7   -1.52    1.73
   0   0  -7    4.36    5.30
   0   0   8    4.72    3.93
   0   0  -8   13.56    6.25
   0   0  -9    6.06    5.72
   0   0   9   -1.82    4.23
   0   0 -10 1223.70   31.35
   0   0  10 1243.10   29.94
   0   0 -11    7.36    7.94
   0   0  11    3.12    5.19
   0   0 -12   55.23   10.25
   0   0  12   58.52    8.67
   0   0  13    3.73    5.56
   0   0 -13   19.62   10.56
   0   0  14    8.09    5.79
   0   0  15    0.73    5.88
   0   0  16   30.38    7.92
   0   0  17    0.31    5.77
   0   0  18   24.31    8.49
   0   0  19  -10.99    7.13
   0   0  20   20.88    8.49
   0   1  -2 1128.99   13.27
   0   1  -2 1137.59   13.01
   0   1  -3 5533.88   34.53
   0   1  -3 5346.60   34.46
   0  -1   3 5551.43   35.00
   0   1  -4  508.51   12.50
   0   1  -4  520.00   12.59
   0  -1  -4  503.96   13.02
   0  -1   4  517.20   12.49
   0   1  -5 1488.73   23.58
   0   1  -5 1482.67   23.07
   0  -1   5 1527.40   23.37
   0  -1   5 1546.25   14.76
   0  -1  -5 1501.83   23.69
   0  -1  -6    5.33    4.73
   0  -1   6    1.63    3.17
   0   1  -6   -0.80    3.51
   0   1  -6   -0.62    3.68
   0  -1   6    3.43    1.56
   0  -1   7  479.15   15.61
   0  -1  -7  451.06   16.08
   0  -1   7  459.90    9.41
   0   1  -7  477.41   16.07
   0   1  -7  446.20   15.35
   0  -1  -8  881.79   23.65
   0   1   8  875.45   21.93
   0  -1   8  853.61   22.28
   0   1  -8  893.00   23.55
   0  -1   8  882.62   13.70
   0  -1  -9  209.71   13.41
   0  -1   9  221.04   12.79
   0   1  -9  218.48   13.64
   0   1   9  204.65   12.02
   0  -1   9  210.06    7.27
   0  -1  10  459.17   18.72
   0   1 -10  431.16   19.39
   0   1  10  438.47   18.10
   0  -1  10  424.96   10.50
   0   1 -11  331.97   18.24
   0   1  11  310.27   16.23
   0  -1  11  329.55   16.95
   0  -1  12  143.20   12.52
   0   1  12  122.00   11.20
   0   1 -12  106.02   12.34
   0   1  13   50.94    8.75
   0   1 -13   50.54   11.89
   0  -1  13   46.85    8.39
   0   1  14  121.05   12.58
   0  -1  14  132.23   13.09
   0   1 -14  126.01   15.19
   0  -1  15   65.95   10.42
   0   1 -15   66.88   13.09
   0   1  15   60.39    9.75
   0  -1  16   -8.07    7.35
   0   1  16   -0.39    5.64
   0  -1  17  -11.82    6.44
   0   1  17    0.96    5.98
   0  -1  18   35.88    9.75
   0   1  18   37.41    9.61
   0   1  19    6.09    7.41
   0  -1  19    1.53    6.44
   0   1  20    3.21    7.13
   0  -1  20    1.30    6.82
   0   2   0   15.12    1.90
   0  -2   1 1750.28   15.71
   0   2   1 1714.00   17.03
   0   2  -2 1709.03   19.01
   0  -2   2 1721.19   19.36
   0   2   2 1720.41   17.98
   0  -2  -2 1744.16   12.37
   0   2   2 1741.41   12.02
   0   2  -3 2939.80   27.76
   0  -2   3 2941.85   28.20
   0   2  -3 2877.21   26.59
   0  -2   4  648.42   14.79
   0   2  -4  659.72   14.97
   0   2  -4  678.96   14.56
   0   2  -5  508.23   14.10
   0  -2   5  511.53   14.37
   0   2  -5  530.96   14.68
   0  -2   6  750.91   18.84
   0   2  -6  746.85   18.86
   0   2  -6  769.70   18.96
   0   2  -6  774.90   10.46
   0   2  -7 1463.47   27.85
   0  -2   7 1465.21   28.17
   0   2   7 1456.25   14.84
   0  -2   7 1483.93   17.05
   0   2  -7 1519.87   28.64
   0   2   8  102.47    3.82
   0   2  -8  106.14    9.03
   0   2  -8  112.41    9.21
   0  -2   8  101.97    4.86
   0  -2   8  118.54    9.48
   0   2  -8  108.43    3.41
   0  -2   9 1186.74   16.53
   0   2   9 1171.67   10.61
   0   2  -9 1173.74   28.67
   0   2  -9 1185.50   29.21
   0  -2   9 1225.58   28.98
   0  -2  10   20.42    2.82
   0   2  10   22.93    6.84
   0  -2  10   27.68    7.38
   0   2 -10   24.48    8.09
   0  -2  11   26.46    7.02
   0   2 -11   31.34    8.93
   0   2  11   27.36    4.20
   0   2  11   15.52    5.24
   0   2  12  245.28   10.80
   0  -2  12  246.17   16.06
   0   2  12  244.00   15.02
   0   2 -12  257.17   17.57
   0  -2  13   39.00    7.91
   0   2 -13   22.45    9.46
   0   2  13   39.54    8.15
   0  -2  14   10.70    6.73
   0   2 -14   15.96    9.21
   0   2  14    2.00    5.83
   0  -2  15    3.07    5.76
   0   2  15    6.28    6.73
   0   2 -15   -8.77    9.50
   0   2 -16   77.33   14.44
   0   2  16   60.90   10.53
   0  -2  16   59.51   10.52
   0  -2  17   49.26   10.53
   0   2  17   59.19   10.78
   0  -2  18    6.56    6.58
   0   2  18    0.08    6.51
   0   2  19   31.18    8.96
   0  -2  19   31.25    9.40
   0   2  20    2.91    6.47
   0  -2  20    2.04    7.58
   0   3   0    4.27    2.80
   0   3   1 1300.04   17.92
   0   3  -1 1297.98   16.89
   0  -3   2  477.70   10.66
   0   3   2  473.23   11.48
   0   3  -2  487.45   11.62
   0   3   3   87.74    5.50
   0   3  -3   92.66    6.11
   0  -3   3   91.74    6.13
   0   3  -4  174.98    8.17
   0  -3   4  163.00    8.36
   0  -3  -4  163.04    5.02
   0   3   4  159.14    7.41
   0   3  -4  161.12    8.11
   0   3   5 1721.22   24.11
   0   3  -5 1693.88   26.00
   0   3  -5 1695.36   27.01
   0  -3   5 1718.02   27.47
   0   3   6   23.68    3.95
   0   3  -6   21.07    4.60
   0  -3   6   18.67    4.57
   0   3  -6   14.34    4.49
   0   3  -7  294.61   13.70
   0   3   7  294.48   10.99
   0  -3   7  289.03   13.48
   0   3  -7  303.19   13.63
   0   3   8   27.50    4.11
   0   3   8   39.16    3.54
   0   3  -8   20.60    2.56
   0   3  -8   27.56    6.33
   0   3  -8   33.44    6.56
   0  -3   8   39.24    6.55
   0   3  -9  216.08    6.45
   0  -3   9  261.01   14.71
   0   3  -9  233.04   14.21
   0   3  -9  223.08   13.73
   0   3   9  222.25   10.24
   0  -3   9  228.40    7.71
   0   3   9  220.50    7.09
   0  -3  10   47.13    3.76
   0   3  10   52.10    5.60
   0   3 -10   39.61    8.12
   0  -3  10   40.98    7.41
   0   3 -10   38.68    8.10
   0   3  10   43.69    3.13
   0   3 -11  329.28   18.36
   0   3  11  352.11   13.56
   0   3 -11  354.35   18.94
   0  -3  11  350.89   18.14
   0   3  12    4.24    5.24
   0   3 -12    5.10    7.65
   0  -3  12   -6.92    6.65
   0   3  12    1.44    2.78
   0   3 -13    6.41    8.57
   0  -3  13    8.91    6.90
   0   3  13    6.35    5.94
   0  -3  14    4.87    5.50
   0   3  14    7.10    6.15
   0   3 -14   -7.23    9.05
   0  -3  15   91.52   11.76
   0   3 -15   78.99   13.22
   0   3  15   80.88   10.96
   0   3 -16   19.69   10.62
   0   3  16   10.50    6.02
   0  -3  16    7.66    6.44
   0   3 -17   10.23    9.65
   0  -3  17   19.37    7.79
   0   3  17    9.82    6.90
   0  -3  18    2.81    6.49
   0   3  18    8.17    6.40
   0  -3  19    9.88    6.51
   0   3  19    4.82    6.17
   0  -3  20   -2.27    7.13
   0   3  20   -6.91    7.76
   0   4   0 1947.65   24.66
   0  -4   1   13.82    2.62
   0   4   1    9.03    3.69
   0   4  -1   13.38    3.55
   0  -4   2  237.41    8.56
   0   4   2  221.53    9.20
   0  -4   2  239.98    6.31
   0  -4   3 1921.47   25.26
   0   4   3 1953.53   26.76
   0   4  -3 2028.23   28.03
   0  -4   4  284.85   11.79
   0   4   4  298.87   10.93
   0   4  -4  297.46   11.70
   0   4  -5   40.40    5.59
   0  -4   5   34.09    5.12
   0  -4  -5   38.15    3.10
   0   4  -5   33.78    5.07
   0   4   5   38.91    4.98
   0   4  -6  129.77    8.64
   0  -4  -6  126.35    5.48
   0  -4   6  128.28    9.08
   0   4  -6  125.10    9.15
   0   4   6  132.75    8.08
   0   4  -7 1121.51   26.88
   0   4  -7 1152.83   25.92
   0  -4   7 1136.07   26.95
   0   4   7 1188.38   23.50
   0  -4  -7 1141.21   16.90
   0   4   8  261.26   11.60
   0  -4   8  262.65   14.30
   0   4  -8  266.25   13.88
   0   4  -8  253.58   14.14
   0   4   9  329.31   13.42
   0   4  -9  322.93   16.30
   0   4  -9  325.60   16.66
   0  -4   9  343.47   17.08
   0   4   9  340.12   10.52
   0  -4  10  122.51    6.15
   0   4 -10  114.12   11.73
   0  -4  10  132.33   11.84
   0   4 -10  120.55   12.41
   0   4 -10  124.38    6.00
   0   4  10  125.27    6.50
   0   4  10  130.87    9.13
   0   4  11   15.86    4.61
   0   4 -11   22.02    8.10
   0   4 -11   26.68    8.93
   0  -4  11   18.25    7.38
   0   4 -12   29.84    9.27
   0   4 -12   13.25    7.63
   0  -4  12   16.43    6.47
   0   4  12   12.01    4.27
   0   4  13  475.94   22.06
   0   4  13  490.37   17.87
   0  -4  13  533.81   25.12
   0   4 -13  500.65   24.89
   0   4  14   19.22    7.22
   0  -4  14   24.56    8.17
   0   4 -14   15.34    8.89
   0   4  15    3.10    5.67
   0   4 -15    8.42    8.97
   0   4  16   37.12    8.56
   0   4 -16   61.01   12.70
   0  -4  16   32.54    9.13
   0   4 -17   29.84   11.16
   0   4  17   29.04    7.93
   0  -4  17   13.59    6.37
   0   4  18   -8.37    7.22
   0  -4  18   10.85    7.48
   0   4 -18  -21.20   11.37
   0   4 -19    0.66   11.11
   0   4  19   -2.40    5.92
   0  -4  19    8.98    6.76
   0   4  20   15.28    7.67
   0   5   0   -2.78    3.08
   0  -5   1  740.84   13.28
   0   5   1  745.28   17.85
   0   5  -1  770.94   17.15
   0  -5   2  209.16    8.83
   0   5   2  201.22    9.86
   0  -5   2  215.88    6.77
   0   5   3  234.52   10.81
   0  -5   3  230.63    9.67
   0   5  -3  239.63   10.70
   0   5  -4  230.72   11.18
   0   5   4  211.65   10.52
   0   5  -5  990.42   23.43
   0   5  -5 1040.66   22.65
   0   5   5  997.16   22.24
   0  -5   6   67.62    7.73
   0   5   6   77.36    6.97
   0   5  -6   73.01    7.16
   0   5  -6   60.56    7.32
   0   5  -7  666.42   21.69
   0   5  -7  672.76   20.52
   0  -5  -7  668.57   12.97
   0  -5   7  712.02   22.60
   0   5   7  722.51   19.99
   0   5   8  249.90   12.53
   0   5  -8  253.55   14.72
   0   5  -8  241.03   13.46
   0  -5  -8  246.85    8.41
   0  -5   8  267.59   15.16
   0   5  -8  260.15   10.59
   0  -5  -9   40.39    4.14
   0   5   9   54.44    6.68
   0   5  -9   29.49    4.06
   0   5  -9   45.33    8.63
   0   5  -9   42.09    7.20
   0  -5   9   50.52    8.37
   0  -5 -10    4.84    2.23
   0  -5  10   13.30    6.76
   0   5 -10   10.14    6.32
   0   5  10    1.70    3.85
   0   5 -10    5.49    6.37
   0   5  10    2.28    2.97
   0   5 -10    3.76    2.84
   0   5  11   38.49    6.25
   0  -5  11   49.89    9.56
   0   5 -11   49.74    9.52
   0   5 -11   36.10    8.69
   0   5 -12  181.28   15.62
   0   5 -12  188.87   15.43
   0  -5  12  215.38   16.06
   0   5  12  194.04   12.16
   0   5  13    0.86    3.71
   0  -5  13    5.68    5.96
   0   5 -13   -0.34    7.17
   0   5 -13  -14.95    8.44
   0   5  14  137.77   13.52
   0   5 -14  111.78   14.02
   0  -5  14  112.09   13.12
   0  -5  15    7.94    5.80
   0   5  15   10.96    5.80
   0   5 -15   -6.47    8.83
   0  -5  16   -4.00    7.57
   0   5 -16   -9.83    9.70
   0   5  16    0.49    5.64
   0   5  17   27.53    7.45
   0  -5  17   37.29   10.53
   0   5 -17   22.97   10.44
   0  -5  18   59.84   12.15
   0   5 -18   77.66   14.21
   0   5  18   47.26   10.21
   0   5  19    4.32    7.09
   0  -5  19    6.98    6.79
   0   5 -19   17.40   10.70
   0   6   0    6.90    4.02
   0  -6   1  130.68    6.58
   0   6  -1  136.76    8.63
   0   6   1  132.23    8.82
   0   6   2  161.74    9.61
   0  -6   2  169.48    8.72
   0  -6   3   -0.92    3.17
   0   6   3    0.33    3.80
   0   6  -3   -0.30    3.74
   0   6   4 1373.82   27.60
   0   6  -4 1381.86   28.20
   0  -6   4 1376.03   25.69
   0   6   5   55.78    6.81
   0   6  -5   69.75    7.64
   0   6   6 1242.90   27.90
   0   6  -6 1290.26   27.65
   0   6  -6 1261.61   29.28
   0  -6   7   42.59    7.44
   0   6   7   35.18    5.82
   0   6  -7   37.44    7.51
   0   6  -7   49.46    7.10
   0   6  -8   78.18    8.78
   0   6  -8   78.96    9.45
   0   6   8   68.89    7.71
   0  -6   8   95.17   10.29
   0   6  -9    2.35    5.78
   0   6   9    9.14    5.18
   0   6  -9    1.64    3.51
   0  -6   9   -7.29    6.04
   0   6  -9    2.26    6.45
   0   6 -10  359.32   19.50
   0   6  10  398.93   14.28
   0   6 -10  396.29   13.87
   0   6  10  410.74   17.68
   0   6 -10  378.79   19.18
   0  -6  10  387.42   20.51
   0   6 -11   -2.66    6.66
   0   6 -11    3.50    7.07
   0  -6  11    5.31    7.01
   0   6  11    0.91    4.10
   0  -6  12  132.56   13.46
   0   6  12  128.99   10.60
   0   6 -12  126.27   13.38
   0   6 -12  123.72   13.83
   0   6 -13   69.13   11.97
   0   6 -13   55.91   10.63
   0   6  13   74.50    8.74
   0  -6  13   81.93   11.82
   0  -6  14  171.22   16.06
   0   6 -14  151.77   16.05
   0   6 -14  166.13   16.72
   0   6  15    5.78    5.67
   0   6 -15   18.35    9.49
   0  -6  15   27.57    8.62
   0  -6  16   80.51   12.52
   0   6  16   64.89   10.97
   0   6  17   18.34    7.59
   0  -6  17   14.58    7.89
   0   6 -17    1.08    8.48
   0  -6  18    1.46    7.29
   0   6  18   -6.07    7.23
   0   6 -19   18.67   12.60
   0   7   0    1.76    4.16
   0  -7   1   21.61    3.38
   0   7   1   30.34    5.84
   0  -7   2  364.14   13.56
   0   7   2  349.07   14.84
   0  -7   3 1029.65   22.88
   0   7   3 1009.95   25.15
   0   7  -4  207.86   12.13
   0   7   4  200.46   12.06
   0  -7   4  206.60   11.00
   0   7  -5  114.70    9.90
   0   7   5  113.16    9.59
   0   7  -6    2.40    5.31
   0   7   6    2.83    4.75
   0   7  -6    2.08    4.39
   0   7  -7   95.33    9.13
   0   7   7   85.79    8.93
   0   7  -7   93.79    9.79
   0   7  -8  122.97   10.56
   0   7   8  120.98   10.49
   0   7  -8  121.24   12.16
   0   7  -9   47.12    6.88
   0   7   9   48.61    7.69
   0   7  -9   46.23    9.53
   0   7  -9   52.62    8.35
   0   7 -10   -0.68    5.89
   0  -7  10   12.41    6.67
   0   7 -10   12.30    7.47
   0   7  10   11.40    5.20
   0   7 -10    2.49    3.88
   0   7  10    7.16    4.35
   0   7  11    9.30    5.60
   0   7 -11    9.19    7.60
   0   7 -11    1.27    6.35
   0  -7  11   13.11    6.60
   0   7 -12  127.78   14.29
   0   7  12  140.06   11.86
   0  -7  12  130.72   13.87
   0   7 -12  132.63   13.86
   0   7 -13   32.47   10.08
   0  -7  13   31.48    8.95
   0   7  13   35.88    7.31
   0   7 -13   32.49    9.71
   0   7 -14   40.06    9.99
   0   7 -14   39.17   10.13
   0   7  14   48.39    7.69
   0  -7  14   56.30   11.50
   0   7 -15   40.08   10.61
   0   7 -15   39.11   10.90
   0  -7  15   25.50    9.16
   0   7  16    7.45    5.83
   0   7 -16    5.14    9.51
   0  -7  16   -1.21    7.87
   0   7 -17   22.73   10.35
   0  -7  17    8.75    7.37
   0   7  17   12.68    7.22
   0   7 -18   -6.59    8.80
   0  -7  18    3.62    8.11
   0   8   0  461.96   18.86
   0  -8   1  244.56   10.17
   0   8   1  417.35   17.48
   0  -8   2    4.48    2.48
   0   8   2   -0.40    4.86
   0  -8   2    9.98    4.46
   0   8   3  404.42   17.66
   0  -8   3  418.87   15.67
   0  -8   4   24.41    5.10
   0   8  -4   28.61    6.31
   0   8   4   21.08    6.05
   0   8   5  113.61   10.50
   0   8  -5  121.84   10.55
   0   8  -6   77.00    8.48
   0   8  -6   69.86    9.05
   0   8   6   70.73    8.97
   0   8  -7  376.40   17.18
   0   8  -7  356.11   18.76
   0   8   7  350.62   17.61
   0   8   8   60.82    8.58
   0   8  -8   61.71    8.77
   0   8  -8   50.03    9.39
   0   8  -9   21.82    7.64
   0   8  -9    7.95    6.07
   0   8   9    8.40    5.32
   0   8  -9   14.42    5.13
   0   8  10   53.95    7.17
   0   8 -10   49.78   10.73
   0   8  10   47.43    7.90
   0   8 -10   49.36    8.95
   0   8 -10   56.48    7.41
   0   8  11  130.82   12.05
   0   8 -11  151.50   13.81
   0   8 -11  143.60   14.70
   0   8  12   -3.79    5.09
   0   8 -12   -6.80    7.69
   0   8 -12    7.79    7.17
   0   8  13  108.91   11.40
   0   8 -13   78.45   12.06
   0   8 -13  109.37   14.35
   0   8 -14   -1.58    7.21
   0   8 -14    5.32    7.75
   0   8  14    2.16    4.72
   0   8 -15   -1.13    7.99
   0   8 -15    2.74    8.30
   0   8 -16   10.21    9.55
   0   8 -16    0.40    8.67
   0   8 -17   31.43   12.16
   0   8 -18   14.10   10.48
   0  -9   0    1.39    3.73
   0  -9   1   84.34    6.58
   0   9   1  133.93   11.25
   0   9   2  202.66   13.78
   0  -9   2  211.20   11.90
   0  -9   3  202.16   11.77
   0  -9   3  175.00    7.96
   0   9   3  212.10   14.22
   0   9  -4   -1.02    5.02
   0  -9   4    2.14    4.08
   0   9   4   -5.92    6.60
   0  -9   5  114.63    9.68
   0   9  -5  129.16   11.44
   0   9   5  117.89   11.06
   0   9  -6  115.24   11.68
   0   9   6  115.41   11.39
   0   9   7   -0.34    5.65
   0   9  -7   -9.34    6.00
   0   9  -7    5.81    6.38
   0   9  -8   16.22    7.07
   0   9  -8   19.21    6.33
   0   9   8   21.22    6.86
   0   9  -9   61.49   10.45
   0   9   9   44.37    8.33
   0   9  -9   32.46    7.16
   0   9  -9   40.77    7.58
   0   9  10    2.18    4.83
   0   9 -10    2.76    6.48
   0   9 -10   -6.25    5.39
   0   9  10    7.00    6.00
   0   9 -10    2.88    7.30
   0   9 -11   30.25    7.35
   0   9 -11   25.13    8.99
   0   9  11   36.89    7.52
   0   9 -12   54.95   11.56
   0   9 -12   47.44    9.79
   0   9  12   39.66    8.44
   0   9  13    4.78    5.60
   0   9 -13   12.93    7.26
   0   9 -13    5.84    7.02
   0   9  14    9.83    5.90
   0   9 -14    7.32    8.10
   0   9 -14   -8.13    8.43
   0   9 -15   42.75   12.29
   0   9 -15   31.97   11.60
   0   9 -16    8.82    8.81
   0   9 -16   11.07    8.26
   0   9 -17   16.12    8.92
   0   9 -17   21.70   11.14
   0   9 -18   -0.26    9.25
   0 -10   0  197.58   11.04
   0 -10   1  164.77    9.32
   0 -10   1  153.90   10.93
   0 -10   2    5.03    3.05
   0 -10   2    3.27    3.80
   0  10   2    3.94    5.99
   0 -10   3   77.18    5.77
   0 -10   3   62.94    7.42
   0  10   3   62.44    9.08
   0  10   4  133.18   12.86
   0  10  -4  126.43   11.70
   0 -10   4  123.28   10.29
   0  10   5   14.44    7.07
   0  10  -5   27.11    7.70
   0 -10   5   16.48    5.09
   0  10   6   33.39    7.81
   0  10  -6   37.44    8.60
   0  10  -7   15.82    7.45
   0  10  -7   15.97    5.94
   0  10   7   13.61    6.35
   0  10  -8   98.34   10.65
   0  10   8   75.41   10.31
   0  10  -8   75.34   10.72
   0  10  -9   63.79    9.42
   0  10   9   60.71    9.77
   0  10  -9   68.94    9.51
   0  10  -9   59.36   10.67
   0  10  10  121.92   12.46
   0  10 -10  156.45   12.63
   0  10 -10  147.63   15.22
   0  10  10  146.66   12.51
   0  10 -10  127.41   12.81
   0  10  11   32.13    8.20
   0  10 -11   19.91    7.56
   0  10 -11   24.90    8.72
   0  10  12    4.56    5.49
   0  10 -12    0.89    6.08
   0  10 -12   -2.87    8.08
   0  10  13   13.86    6.73
   0  10 -13   25.60    8.45
   0  10 -13   10.03    8.17
   0  10  14    6.71    5.98
   0  10 -14   27.54    9.30
   0  10 -14   10.97    9.41
   0  10 -15    6.16    8.65
   0  10 -15  -11.25    9.03
   0  10 -16   -4.47    9.01
   0  10 -16   -6.21    8.37
   0  10 -17   22.13   11.25
   0 -11   0    1.74    3.89
   0 -11  -1   12.13    6.15
   0 -11   1    2.01    3.24
   0 -11   2   61.76    7.89
   0 -11   3    3.83    4.17
   0  11   3    7.69    6.50
   0  11  -3    2.34    5.59
   0 -11   4  215.42   13.73
   0  11   4  199.63   15.69
   0  11  -4  220.83   15.67
   0 -11   5   27.04    6.31
   0  11   5   31.32    8.23
   0  11  -5   32.98    8.08
   0  11   6   36.46    8.45
   0  11  -6   41.99    9.22
   0  11  -7   34.05    7.06
   0  11   7   31.90    8.32
   0  11  -7   34.32    8.59
   0  11   8  142.80   13.88
   0  11  -8  162.68   13.87
   0  11  -8  161.29   13.40
   0  11  -8  151.82   14.96
   0  11  -9    8.19    6.77
   0  11  -9    5.38    5.66
   0  11   9   10.87    7.12
   0  11   9   -3.02    6.14
   0  11  -9    0.07    7.01
   0  11 -10    9.35    8.20
   0  11 -10    5.05    5.83
   0  11  10   -7.01    6.84
   0  11 -10   -6.66    6.63
   0  11  10    1.13    6.03
   0  11 -11    4.24    6.09
   0  11  11   -2.71    6.77
   0  11 -11    9.81    7.58
   0  11 -12  102.78   13.42
   0  11 -12   85.91   13.74
   0  11  12  106.87   12.87
   0  11 -13   -6.50    8.84
   0  11  13   -7.02    6.71
   0  11 -13    0.22    7.04
   0  11 -14   18.21    8.86
   0  11 -14   12.42    9.31
   0  11  14  -10.87    7.09
   0  11 -15   -7.69    7.53
   0  11 -15  -11.74   10.77
   0  11 -16   27.04   11.58
   0 -12  -1  134.19   10.59
   0 -12   1  135.42   11.12
   0 -12   2   37.96    6.82
   0  12  -3   52.32    9.20
   0 -12   3   57.30    7.71
   0  12  -4    1.19    6.03
   0 -12   4    4.99    4.85
   0  12   4   -0.27    6.87
   0  12   5   -6.41    6.72
   0 -12   5    2.13    4.27
   0  12  -5    1.02    6.02
   0  12  -6   57.12    9.66
   0  12   6   63.68   10.51
   0  12   7   10.81    7.56
   0  12  -7   13.21    7.81
   0  12  -7   28.58    7.21
   0  12  -8   13.52    6.04
   0  12  -8   17.12    7.31
   0  12  -8   22.88    8.54
   0  12   8   11.59    7.15
   0  12  -9   57.52    9.88
   0  12   9   50.10    9.84
   0  12  -9   53.65    9.57
   0  12  -9   67.63   11.49
   0  12   9   50.14    9.70
   0  12  10   88.34   11.58
   0  12 -10   81.19   11.11
   0  12 -10   81.28   11.10
   0  12 -10   88.87   13.74
   0  12  10   74.58   11.33
   0  12  11   -7.27    7.11
   0  12 -11    2.82    7.30
   0  12 -11    0.02    5.67
   0  12 -12    7.53    7.46
   0  12 -12   10.54    7.29
   0  12  12   -3.11    6.21
   0  12  13    5.44    6.86
   0  12 -13   15.67    8.25
   0  12 -13    9.28    7.42
   0  12  14   29.51    9.80
   0  12 -14   27.99    9.51
   0  12 -14    9.28    9.28
   0  12 -15   -8.52    9.64
   0  12 -16   26.85   10.51
   0 -13   0   -1.06    4.76
   0 -13   1   67.65    9.08
   0 -13   2   -0.03    4.27
   0  13  -3   10.41    6.63
   0 -13   3   15.46    5.28
   0 -13   4    7.17    5.25
   0  13  -4    4.74    6.02
   0  13  -5   69.32   10.42
   0 -13   5   79.06    9.83
   0  13  -6   79.51   12.28
   0  13   7   -7.06    7.67
   0  13  -7    3.54    5.70
   0  13  -7    5.68    7.64
   0  13  -7    2.92    6.60
   0  13  -8   19.93    9.16
   0  13   8   -7.19    7.02
   0  13  -8   16.66    5.99
   0  13   8   -2.40    6.97
   0  13  -8   11.32    7.88
   0  13  -9   12.13    6.87
   0  13  -9   -2.42    6.74
   0  13  -9   22.70    8.72
   0  13   9   18.64    9.04
   0  13   9    9.09    6.97
   0  13  10   -3.87    7.21
   0  13 -10   20.44    7.57
   0  13 -10    5.43    7.36
   0  13 -10   29.60    8.41
   0  13  10  -10.77    7.72
   0  13  11   34.08    9.61
   0  13 -11   36.09    9.85
   0  13 -11   26.27    8.25
   0  13 -12    0.14    6.32
   0  13 -12   11.31    9.34
   0  13 -13    5.56    6.79
   0  13 -13    5.80    9.52
   0  13 -14    1.23    7.47
   0  13 -15   -4.19    9.10
   0 -14   0   84.51   10.32
   0 -14   1   57.50    9.01
   0 -14   2    1.31    4.51
   0  14  -2    3.77    6.44
   0 -14   3   82.64   10.08
   0  14  -3   91.28   11.84
   0 -14   4   15.24    6.72
   0  14  -4   24.68    8.75
   0  14  -5   -6.92    7.41
   0 -14   5   -6.27    5.77
   0  14  -6    6.45    6.37
   0  14  -6    9.90    8.67
   0  14  -7   34.59   10.75
   0  14   7   28.56    9.16
   0  14  -7   31.85    9.19
   0  14  -8   -5.07    6.95
   0  14  -8    9.07    8.03
   0  14   8   -3.24    8.49
   0  14  -9   25.09    8.70
   0  14  -9    8.50    6.57
   0  14   9   23.95    8.18
   0  14  10   -4.17    6.98
   0  14 -10    6.52    7.83
   0  14 -10   -4.04    7.89
   0  14 -11   19.52    9.91
   0  14 -12    5.74    9.08
   0  15  -2   22.57    7.19
   0  15  -3    7.99    7.26
   0  15  -4   54.56   10.61
   0  15  -4   42.47   11.62
   0  15   5   42.36   12.36
   0  15  -5   21.56    7.59
   0  15  -5   13.51   10.86
   0  15   6   33.96   11.03
   0  15  -6   31.06   11.21
   0  15  -6   47.08   10.52
   0  15  -7   -5.91    7.37
   0  15   7  -13.46    9.89
   0  15  -7    1.32    7.81
   0  15   8   25.29    9.30
   0  15  -8    6.86    9.04
   0  15  -8   15.73    9.64
   0  15   9   12.28    9.03
   0  15  -9   11.00    8.64
   0  15  -9    7.14    8.66
   0  15  10   -1.76    6.93
   0  15 -10   10.34    8.54
   0  15 -11   26.97    9.93
   0  16   0   56.58   13.25
   0  16  -1    1.19    6.84
   0  16   1    0.43    9.96
   0  16  -1   10.87   10.49
   0  16  -2   20.87    8.20
   0  16  -2   17.61   10.14
   0  16   2    9.39    9.05
   0  16   3    9.86    9.44
   0  16  -3   19.29   10.73
   0  16  -3    7.31    7.22
   0  16  -4   40.13   10.07
   0  16  -4   52.77   12.86
   0  16   4   39.86   12.06
   0  16  -5   25.61   11.09
   0  16  -5   14.06    7.68
   0  16   5   14.32   10.90
   0  16  -6   76.51   13.27
   0  16  -6   58.24   13.16
   0  16   6   58.66   12.72
   0  16  -7    2.22   10.29
   0  16  -7   17.73    9.81
   0  16   7   13.76    8.79
   0  16   8    6.77    9.50
   0  16  -8  -10.60    9.17
   0  16  -8    7.95    8.85
   0  16  -9    6.82    7.34
   0  16  -9    9.87    9.57
   0  16   9   -7.82    8.74
   0  16  10   23.79   10.87
   0  17   0   12.02   10.79
   0  17   1   -8.64   11.54
   0  17  -1    6.12    7.45
   0  17  -1   -8.96   11.18
   0  17  -2   70.98   12.34
   0  17   2   76.50   14.99
   0  17  -2   60.34   13.13
   0  17  -3    3.61    5.84
   0  17  -3   -5.31   10.69
   0  17   3  -11.90    9.61
   0  17  -4   -1.88    9.26
   0  17   4   23.15   12.11
   0  17  -4    3.83    7.77
   0  17  -5   17.75    8.56
   0  17  -5   13.71    9.19
   0  17   5   -8.34   10.09
   0  17  -6    0.42    7.23
   0  17  -6    1.15    7.81
   0  17   6  -14.22    8.99
   0  17   7   -3.25    8.17
   0  17  -7    8.06    8.88
   0  17  -7   11.14    9.44
   0  17  -8   49.38   13.52
   0  17  -9  -10.43    9.41
   0  18   0   26.42    8.47
   0  18  -1   -2.26    7.49
   0  18  -2    0.56    6.31
   0  18  -3   23.02    9.77
   0  18  -4   20.09    9.22
  -1   0  21   -5.62    7.13
  -1   0  20   17.38    8.25
  -1   0  19    1.55    5.03
  -1   0  18   15.06    7.63
  -1   0  17    6.52    5.50
  -1   0  16    8.22    6.42
   1   0 -15    1.52    9.44
  -1   0  15    6.34    5.84
  -1   0  14   31.25    7.74
   1   0 -14   42.17   10.99
   1   0 -13    3.01    8.54
  -1   0  13    2.54    5.46
  -1   0  12    1.32    5.36
   1   0 -12    4.88    8.04
   1   0 -11    3.01    6.89
  -1   0  11    1.10    1.32
  -1   0  11    1.82    4.50
  -1   0  10  879.26   24.06
  -1   0  10  816.20   12.26
   1   0 -10  866.82   25.77
  -1   0   9    0.17    1.25
  -1   0   9    3.81    3.57
  -1   0   8  211.10    5.66
   1   0  -8  222.80   12.37
  -1   0   8  207.54   10.52
   1   0  -7    1.78    4.35
  -1   0   7   -4.98    3.67
   1   0  -7   -1.66    1.01
  -1   0   7    1.70    1.20
   1   0  -6 1519.49   22.96
   1   0  -6 1481.97   11.90
   1   0  -6 1528.31   25.13
  -1   0   6 1467.00   22.78
  -1   0   6 1529.37   12.33
  -1   0   5   -1.77    2.48
   1   0  -5    2.42    3.38
   1   0  -5   -2.81    1.59
   1   0  -5   -0.98    1.02
  -1   0   5    0.77    0.84
   1   0  -4 1622.15   20.68
  -1   0   4 1639.41   18.79
   1   0  -4 1626.18   18.64
   1   0  -4 1537.64   12.33
   1   0  -3    0.36    1.90
   1   0  -3   -0.74    1.41
  -1   0   3    4.23    1.88
  -1   0   3   -0.16    1.08
   1   0  -3   -0.66    1.69
   1   0  -2 3204.26   20.30
  -1   0   2 3367.49   17.33
   1   0   2   88.03    4.03
  -1   0  -2   89.19    3.18
  -1   0  -3   -1.43    1.66
   1   0   3    2.91    2.02
   1   0   4 9684.16   46.87
  -1   0  -4 9607.97   31.63
  -1   0  -5   27.56    8.24
  -1   0  -5   13.84    2.58
  -1   0  -6  306.82   13.21
   1   0   6  315.25    9.65
  -1   0  -6  347.84    5.69
   1   0   6  325.21   13.08
   1   0   7   -1.34    4.28
  -1   0  -7   -0.59    5.48
   1   0   7   -2.18    2.17
  -1   0  -8   32.36    7.66
   1   0   8   21.84    5.48
   1   0   9    5.75    6.65
   1   0   9    0.20    2.10
   1   0  10  217.36   13.84
   1   0  10  229.31    9.96
   1   0  11    0.98    2.47
   1   0  11    3.17    5.37
   1   0  12    3.47    6.22
   1   0  13   10.41    6.05
   1   0  14   31.09    8.18
   1   0  15   -1.85    5.65
   1   0  16  105.91   13.62
   1   0  17   -3.46    7.22
   1   0  18   78.99   13.06
   1   0  19   -6.86    6.73
   1   0  20    4.94    5.88
  -1  -1  21  -10.28    7.37
  -1   1  21   -0.72    5.72
  -1  -1  20   13.41    8.55
  -1   1  20   -1.15    4.88
  -1  -1  19    5.16    6.04
  -1   1  19   -0.43    5.72
  -1  -1  18   35.56    9.08
  -1   1  18   45.19   10.17
   1   1 -17    8.65    9.19
  -1   1  17   -1.41    6.08
  -1  -1  17   -4.67    6.45
  -1  -1  16   10.74    5.79
   1   1 -16   21.27   11.25
  -1   1  16   25.50    7.48
  -1  -1  15   47.04    8.68
   1   1 -15   25.85    9.18
  -1   1  15   42.33    8.21
  -1   1  14   43.55    8.01
   1   1 -14   26.26   10.09
  -1  -1  14   28.56    7.34
  -1   1  13    8.31    5.03
   1   1 -13   -7.13    8.18
  -1  -1  13    2.32    5.06
   1  -1 -13    8.42    8.65
  -1   1  12  113.05   10.22
   1   1 -12  109.45   12.56
   1  -1 -12  119.38   12.86
  -1  -1  12  117.33   11.08
   1  -1 -11  278.42   16.73
  -1  -1  11  288.48   15.32
   1   1 -11  307.40   17.16
  -1   1  11  282.90   14.67
  -1   1  11  291.54    9.20
  -1  -1  10   21.00    6.14
   1  -1 -10    5.54    6.58
  -1  -1  10    6.55    1.26
  -1   1  10   11.80    2.59
   1  -1 -10    4.02    1.13
  -1   1  10   15.32    5.22
   1   1 -10   11.32    7.05
   1   1  -9  177.02   12.02
  -1   1   9  169.48   10.33
  -1  -1   9  167.58   10.70
   1   1  -9  181.01   11.28
  -1   1   9  163.29    6.58
   1  -1  -9  168.90   11.86
   1  -1  -8  482.36   17.08
  -1   1   8  503.34   15.56
  -1   1   8  484.36   10.40
   1   1  -8  478.69   17.36
   1   1  -8  494.46   16.45
  -1  -1   8  505.82   16.45
  -1   1   7   71.11    4.03
   1   1  -7   71.37    7.27
   1  -1  -7   68.76    7.00
  -1  -1   7   72.46    6.47
  -1   1   7   82.92    6.46
   1   1  -7   66.88    6.42
  -1   1   6  157.64    5.59
  -1  -1   6  163.98    8.65
  -1   1   6  168.01    8.04
  -1   1   6  157.36    4.29
   1   1  -6  171.29    8.67
   1   1  -6  171.30    9.53
   1  -1  -6  191.57   10.08
   1   1  -5   14.14    4.14
  -1  -1   5   45.29    5.16
  -1   1   5   27.45    3.04
  -1   1   5   24.33    2.30
   1   1  -5   19.63    4.04
  -1   1   5   28.41    4.37
  -1  -1   5   42.07    2.42
   1  -1  -5   15.71    4.32
  -1  -1   4  207.99    4.73
   1   1  -4  183.43    7.66
   1  -1  -4  200.44    7.64
  -1  -1   4  189.96    7.34
  -1   1   4  199.90    4.92
  -1   1   4  199.27    5.35
   1   1  -4  187.55    7.32
   1   1  -3   27.45    3.51
  -1   1   3   23.37    3.07
  -1  -1   3   23.40    3.15
   1  -1  -3   26.46    3.46
   1  -1  -2 2256.89   15.59
  -1  -1   2 2209.54   19.45
  -1   1   2 2266.94   16.54
   1  -1  -2 2281.87   18.55
  -1   1  -1   42.52    2.31
  -1   1  -1   42.59    2.52
   1   1   1   37.98    2.73
  -1   1  -1   46.87    2.77
   1  -1   2 5005.11   32.19
  -1   1  -2 5148.94   29.69
  -1   1  -2 4928.54   24.55
   1   1   2 5031.40   30.68
  -1   1  -2 4903.97   31.69
  -1   1  -3  735.12   13.55
  -1   1  -3  762.95    9.78
   1   1   3  738.26   12.89
   1  -1   3  749.41   14.43
  -1   1  -3  720.82   14.28
   1  -1   4 2254.55   27.76
  -1   1  -4 2155.18   26.42
   1   1   4 2246.05   23.81
  -1   1  -4 2254.78   16.86
   1  -1   5   42.29    4.06
   1  -1   5   53.68    7.23
   1  -1   5   39.06    2.45
   1  -1   6  728.00   18.93
  -1   1  -6  730.39   19.07
   1   1   6  751.64   15.54
   1  -1   6  781.68   14.77
   1  -1   7  651.11   14.24
  -1   1  -7  630.48   19.46
   1   1   7  633.48   15.05
   1  -1   7  621.71   19.02
   1  -1   8  814.71   16.58
   1   1   8  836.34   18.01
  -1   1  -8  799.75   23.08
   1  -1   8  843.75   23.35
  -1  -1  -8  828.06   11.07
   1   1   9   -3.07    5.29
   1  -1   9   -6.04    2.66
   1  -1   9   -3.69    5.56
  -1   1  -9    0.90    6.70
   1   1   9    0.56    2.92
  -1  -1  -9    5.70    1.45
   1   1  10  397.03   18.14
   1  -1  10  357.97   11.89
  -1   1 -10  362.17   18.68
   1  -1  10  368.46   17.75
   1  -1  11   74.25    5.82
  -1   1 -11   97.62   12.49
   1   1  11   68.91    8.90
   1  -1  11   78.34    9.82
   1   1  12   45.86    8.88
  -1   1 -12   61.05   11.64
   1  -1  12   52.06    8.76
   1   1  13   -0.46    5.35
   1  -1  13    2.54    6.49
   1   1  14  239.05   17.46
   1  -1  14  226.51   17.44
   1  -1  15   39.87    9.55
   1   1  15   48.69    9.86
   1  -1  16    3.38    6.03
   1   1  16   -5.62    6.84
   1  -1  17   15.62    7.46
   1   1  17   29.50    9.48
   1   1  18   46.68   10.86
   1  -1  18   20.50    7.44
   1  -1  19    0.54    5.66
   1   1  19   -8.03    8.34
   1   1  20   11.09    8.55
   1  -1  20   15.91    9.41
  -1   2  20   -1.78    6.86
  -1  -2  20    8.71    6.97
  -1   2  19    4.27    6.22
  -1  -2  19    9.23    7.25
   1   2 -18    7.44   10.36
  -1   2  18   -2.49    6.14
  -1  -2  18    4.07    7.05
   1   2 -17   25.54   10.39
  -1  -2  17   32.07    8.51
  -1   2  17   28.01    8.32
  -1   2  16   34.13    8.04
   1   2 -16   25.18    9.80
  -1  -2  16   23.90    7.86
   1   2 -15   11.41    9.28
  -1  -2  15   -0.90    6.36
  -1   2  15    5.47    6.00
  -1   2  14   61.89    9.30
  -1  -2  14   72.02   10.13
   1   2 -14   55.32   10.70
   1   2 -13  151.94   14.50
  -1   2  13  165.25   12.82
  -1  -2  13  154.14   13.23
  -1   2  12   81.38    8.77
  -1   2  12   83.56    6.04
   1   2 -12   90.14   11.46
   1   2 -11  248.34   16.18
   1   2 -11  250.91   15.33
  -1   2  11  260.95    9.88
  -1  -2  11  264.58   14.95
  -1   2  11  251.71   14.07
   1   2 -10    2.59    5.30
   1   2 -10    1.36    6.80
  -1  -2  10    9.47    5.31
  -1   2  10    6.00    3.86
  -1   2  10    8.82    2.85
  -1   2   9  574.88   18.11
   1  -2  -9  598.45   20.48
  -1   2   9  596.13   13.93
  -1  -2   9  635.64   20.27
   1   2  -9  575.24   20.70
  -1   2   9  602.78    9.29
   1   2  -9  597.45   19.74
   1  -2  -8  285.53   13.58
  -1   2   8  277.57    6.81
  -1   2   8  288.70   11.81
   1   2  -8  289.08   13.37
  -1  -2   8  283.10   12.85
  -1   2   8  292.03    9.45
   1   2  -8  283.47   13.77
  -1   2   7  694.30   11.05
  -1   2   7  703.50   14.02
   1   2  -7  726.38   19.60
   1  -2  -7  701.10   18.63
   1   2  -7  687.43   18.61
  -1  -2   7  727.25   18.99
  -1  -2   7  724.63    9.17
   1   2  -6   88.26    7.14
   1  -2  -6   93.57    6.98
  -1   2   6   94.17    4.35
   1   2  -6   96.35    7.26
  -1   2   6  104.20    5.43
  -1  -2   6   89.18    6.86
   1  -2  -5  973.01   18.14
  -1   2   5  965.94   15.06
  -1  -2   5  969.63   19.06
   1   2  -5  985.17   19.34
  -1   2   5  918.13   13.11
   1   2  -5  961.36   18.59
   1   2  -4   34.66    4.57
  -1   2   4   29.40    3.11
  -1  -2   4   34.30    4.26
  -1   2   4   28.78    2.83
  -1  -2   3 4240.75   33.41
   1  -2  -3 4250.09   28.66
   1   2  -3 4233.25   32.58
  -1   2   3 4173.19   28.19
  -1   2   3 4242.67   28.98
   1   2  -2   17.04    2.38
  -1  -2   2   12.22    2.91
  -1  -2   2    6.48    2.72
  -1   2   2    8.00    3.00
   1  -2  -2    8.59    3.12
  -1   2   1 1727.74   17.85
  -1  -2   1 1706.76   17.38
  -1   2   0   63.75    4.07
  -1   2   0   64.22    2.94
   1  -2   1    1.55    2.43
  -1   2  -1   -1.59    1.54
  -1   2  -1   -1.19    2.04
  -1   2  -1    2.82    2.41
   1  -2   2 1721.44   20.25
  -1   2  -2 1744.09   20.29
  -1   2  -2 1812.48   18.19
  -1   2  -2 1757.85   17.76
  -1   2  -3  549.73   12.03
   1   2   3  563.71   12.51
   1  -2   3  543.40   13.05
  -1   2  -3  558.58   10.29
  -1   2  -3  556.89   12.95
   1  -2   4 1650.99   24.50
  -1   2  -4 1667.34   24.49
  -1   2  -4 1661.69   17.49
  -1   2  -4 1667.90   23.25
   1   2   4 1648.49   22.47
  -1   2  -5  484.41   14.37
  -1   2  -5  477.85   14.84
   1  -2   5  477.65   14.83
  -1   2  -5  482.57    9.44
  -1   2  -6 2605.02   35.03
  -1   2  -6 2607.55   21.19
  -1   2  -6 2575.22   36.45
   1  -2   6 2531.29   36.04
  -1   2  -7  577.60   18.12
   1  -2   7  580.79   13.50
  -1   2  -7  570.20   18.52
   1  -2   7  552.47   18.30
  -1   2  -8    3.86    5.45
   1  -2   8    9.69    2.55
   1  -2   8    6.94    4.86
   1  -2   9 1874.08   26.08
  -1   2  -9 1822.69   36.89
   1  -2   9 1800.79   36.98
   1  -2  10   83.82    6.01
   1  -2  10   87.15    9.32
  -1   2 -10   81.55   10.42
   1   2  11   88.83   10.56
   1  -2  11   99.67   11.13
   1  -2  11   92.65    6.36
  -1   2 -11   97.48   11.79
   1  -2  12  167.04   14.07
  -1   2 -12  163.54   15.33
   1   2  12  162.48   13.65
   1  -2  13  231.20   16.67
   1   2  13  215.50   15.77
  -1   2 -13  228.38   18.04
   1   2  14   -3.05    6.56
   1  -2  14    4.41    5.54
  -1   2 -14   -0.30    8.92
   1   2  15   38.55    9.37
   1  -2  15   33.06    8.80
   1  -2  16   38.16    9.54
   1   2  16   47.30    9.53
   1  -2  17   24.30    8.52
   1   2  17   25.59    8.36
   1  -2  18    1.76    7.97
   1   2  18    3.52    6.60
   1  -2  19   33.58   10.14
   1   2  19   37.15   10.42
   1   2  20   -0.23    6.64
  -1  -3  20   -2.98    5.97
  -1  -3  19   -6.07    7.18
   1   3 -19    1.88    9.63
  -1   3  19   17.33    6.84
   1   3 -18   10.17    9.34
  -1  -3  18   18.37    8.34
  -1   3  18   13.71    7.16
  -1  -3  17    1.40    5.76
  -1   3  17   13.00    6.94
   1   3 -17   16.72    9.43
  -1   3  16   32.99    8.21
  -1  -3  16   19.83    7.66
   1   3 -16    6.56    8.79
   1   3 -15   33.04   10.52
  -1  -3  15   63.32   10.45
  -1   3  15   55.75    8.61
  -1  -3  14   17.95    6.44
  -1   3  14   21.45    6.43
   1   3 -14   17.34    8.07
   1   3 -13  116.56   12.96
  -1   3  13  132.83   11.72
  -1  -3  13  123.69   12.09
   1   3 -12  111.79   12.55
  -1   3  12  131.01    8.09
  -1  -3  12  122.57   12.09
   1   3 -12  126.29   12.38
  -1   3  12  130.75   11.13
   1   3 -11   47.92    8.54
  -1  -3  11   56.78    8.40
  -1   3  11   51.64    5.40
   1   3 -11   54.97    9.64
  -1   3  11   52.70    6.84
   1   3 -10   47.34    8.36
   1   3 -10   45.66    3.29
  -1   3  10   47.52    5.05
  -1   3  10   44.02    3.37
  -1  -3  10   39.32    1.90
  -1  -3  10   57.39    8.19
   1   3 -10   49.23    8.22
  -1  -3   9 1010.69   10.49
  -1   3   9 1050.46   15.90
  -1  -3   9 1046.48   11.59
   1   3  -9 1030.01   26.82
  -1   3   9 1053.68   20.49
   1   3  -9 1053.41   27.61
  -1  -3   9 1071.93   27.13
   1   3  -8   -2.99    5.17
   1   3  -8   -2.66    5.02
  -1   3   8    4.03    2.61
  -1  -3   8    7.61    4.50
  -1   3   8    0.78    1.89
   1   3  -7  345.20   14.10
  -1  -3   7  332.11   13.98
  -1   3   7  335.91    9.41
  -1   3   7  333.48   11.05
   1   3  -7  333.94   13.76
   1   3  -6    8.03    4.12
  -1   3   6    9.05    2.76
  -1   3   6    5.89    2.68
   1   3  -6   -0.73    4.02
  -1  -3   6    8.09    4.03
  -1  -3   5 4243.41   42.68
   1  -3  -5 4075.57   33.42
   1   3  -5 4334.71   42.78
   1   3  -5 4084.61   41.41
  -1   3   5 4151.75   35.77
  -1   3   5 4192.17   32.69
  -1   3   4  430.05   11.42
   1  -3  -4  436.37   10.49
   1   3  -4  434.15   12.75
  -1   3   4  426.17   10.68
  -1  -3   3 1134.65   19.07
   1  -3  -3 1124.94   16.29
  -1   3   3 1135.62   17.37
  -1   3   3 1105.70   17.66
   1   3  -3 1096.53   14.17
   1   3  -2  136.32    5.50
  -1   3   2  133.48    6.72
  -1  -3   2  128.58    6.45
  -1  -3   2  139.54    5.84
   1   3  -1 5528.18   35.15
  -1   3   1 5512.27   37.61
  -1   3   0 4751.92   35.07
   1  -3   1 3063.49   26.79
  -1   3  -1 3080.81   26.44
  -1   3  -1 3002.90   27.92
   1  -3   1 3054.31   21.48
   1  -3   2  697.54   14.38
  -1   3  -2  709.82   14.21
  -1   3  -2  715.78   12.15
  -1   3  -2  714.27   13.63
  -1   3  -3  174.91    7.17
  -1   3  -3  177.71    8.24
  -1   3  -3  168.53    7.10
   1  -3   3  171.41    8.11
  -1   3  -4  160.07    7.20
  -1   3  -4  165.14    8.29
  -1   3  -4  180.28    9.20
   1  -3   4  162.16    9.19
  -1   3  -5 1214.83   22.48
  -1   3  -5 1197.99   17.52
  -1   3  -5 1181.32   23.45
   1  -3   5 1197.07   23.85
  -1   3  -6   58.69    6.51
   1  -3   6   58.39    6.68
  -1   3  -6   65.22    7.22
   1  -3   7  828.55   23.02
  -1   3  -7  853.71   23.33
  -1   3  -7  816.50   21.96
   1  -3   8   44.12    7.16
  -1   3  -8   35.91    6.53
  -1   3  -8   26.33    2.74
  -1   3  -8   41.48    7.84
   1  -3   9   79.65    9.41
  -1   3  -9   69.70    9.46
  -1   3  -9   83.84   10.09
  -1   3  -9   76.51    4.26
   1  -3   9   77.27    5.66
   1  -3  10   49.93    4.69
  -1   3 -10   47.51    9.06
   1  -3  10   51.29    8.35
   1  -3  11  581.05   15.39
   1  -3  11  611.79   24.55
  -1   3 -11  581.21   24.50
  -1   3 -12   20.01    8.97
   1  -3  12   16.16    6.93
  -1   3 -13   94.56   12.59
   1  -3  13  103.41   12.00
   1   3  13  116.93   12.33
  -1   3 -14   16.73    9.90
   1   3  14   21.72    7.26
   1  -3  14    7.82    5.66
   1   3  15   53.20   10.34
  -1   3 -15   62.41   12.98
   1  -3  15   49.72    9.93
   1   3  16   15.41    7.13
   1  -3  16   24.47    8.49
   1  -3  17   62.37   11.58
   1   3  17   62.61   11.61
   1  -3  18   18.94    9.63
   1   3  18   -8.19    6.22
   1  -3  19   11.23    8.31
   1   3  19   -2.30    6.71
   1   3  20    1.89    8.00
   1   4 -20   53.48   15.96
  -1  -4  20   18.53    9.39
   1   4 -19    5.46    9.78
  -1  -4  19    1.46    7.16
  -1  -4  18    5.31    6.98
  -1   4  18    7.14    5.13
   1   4 -18   -1.96    8.52
  -1   4  17   28.28    8.20
   1   4 -17   26.52   10.98
  -1  -4  17   19.50    7.01
  -1   4  16   35.32    7.55
   1   4 -16   35.81   11.71
  -1  -4  16   35.04    9.43
  -1  -4  15   22.14    7.47
   1   4 -15   13.48    8.62
  -1   4  15    1.61    5.05
   1   4 -14   -1.43    8.01
   1   4 -14    3.19    6.97
  -1  -4  14   12.77    6.56
  -1   4  14    7.02    4.90
   1   4 -13  177.02   15.15
  -1   4  13  188.23   13.64
  -1  -4  13  178.27   14.43
   1   4 -13  175.73   15.37
   1   4 -12    4.36    7.64
  -1   4  12   13.91    5.44
   1   4 -12   10.00    7.19
  -1   4  12    8.96    3.59
  -1  -4  12   11.93    6.71
  -1  -4  11    0.73    5.51
   1   4 -11    1.81    6.14
  -1   4  11   -2.47    3.10
   1   4 -11   -2.77    7.03
  -1  -4  10  373.83    8.34
  -1   4  10  398.66   14.45
   1   4 -10  385.98   18.74
  -1   4  10  395.88   11.23
   1   4 -10  399.21   18.68
  -1  -4  10  415.57   18.98
  -1   4   9  127.95    6.82
  -1  -4   9  113.41    9.92
  -1   4   9  124.05    8.11
   1   4  -9  110.87   10.07
   1   4  -9  109.09   10.10
   1   4  -8  746.27   22.47
  -1   4   8  738.24   18.49
   1   4  -8  728.90   22.24
   1  -4  -8  738.01   16.67
  -1  -4   8  738.11   22.51
  -1   4   8  703.60   15.53
   1   4  -7   63.59    7.33
   1   4  -7   53.72    6.84
  -1   4   7   57.42    4.84
  -1   4   7   54.46    5.52
   1  -4  -7   58.22    4.88
  -1  -4   7   67.80    7.68
   1   4  -6   96.91    8.09
   1  -4  -6   90.20    5.76
  -1   4   6   88.22    6.49
   1   4  -6   86.80    7.91
  -1   4   6   92.84    6.34
  -1  -4   6   80.71    7.53
   1  -4  -5  166.51    7.30
  -1   4   5  162.49    8.40
  -1   4   5  161.77    7.96
   1   4  -5  162.23    9.30
  -1   4   4  642.26   14.90
   1   4  -4  644.42   16.81
  -1  -4   4  632.03   16.44
  -1   4   4  633.44   15.48
  -1   4   3 1137.92   20.25
   1   4  -3 1141.72   17.34
  -1  -4   3 1134.11   20.91
  -1  -4   3 1163.00   17.37
  -1  -4   2   57.11    5.23
   1   4  -2   65.36    4.78
  -1  -4   2   64.58    4.71
  -1  -4   1  435.78   11.16
   1   4  -1  448.14   11.92
   1   4   0 1441.60   21.74
  -1   4  -1 1531.83   20.97
   1  -4   1 1497.72   17.86
   1   4   1 1500.63   22.75
  -1   4  -2  562.21   13.77
   1  -4   2  561.60   11.83
  -1   4  -3 4421.62   41.22
   1  -4   3 4365.31   41.98
  -1   4  -3 4454.86   36.21
  -1   4  -3 4382.22   38.19
   1  -4   4  164.50    9.17
  -1   4  -4  174.45    9.75
  -1   4  -4  177.55    8.61
  -1   4  -4  162.39    7.84
  -1   4  -5  269.90   11.98
  -1   4  -5  269.10   11.03
  -1   4  -5  263.97    9.79
   1  -4   5  270.27   12.38
  -1   4  -6  110.02    9.11
   1  -4   6  103.39    8.88
  -1  -4  -6  109.09    3.62
  -1   4  -6  112.20    8.40
  -1   4  -6  107.88    6.91
   1  -4   7  864.01   24.05
  -1   4  -7  804.49   23.47
  -1   4  -7  851.51   22.82
   1  -4   8   19.01    5.64
  -1   4  -8   15.57    2.84
  -1   4  -8   21.70    6.46
  -1   4  -8   26.06    6.21
  -1   4  -9  360.10   16.99
   1  -4   9  349.94   17.52
  -1   4  -9  340.44   17.61
  -1   4 -10   37.44    9.03
  -1   4 -10   33.00    7.64
   1  -4  10   39.55    8.07
   1  -4  10   49.02    5.03
  -1   4 -11   -0.57    6.91
   1  -4  11    4.33    6.58
  -1   4 -11    7.99    6.94
   1   4  12   18.19    4.77
  -1   4 -12   17.46    8.30
   1  -4  12   23.26    7.44
  -1   4 -13  385.09   22.12
   1   4  13  404.06   17.25
   1  -4  13  394.61   22.13
   1  -4  14   17.27    7.15
   1   4  14   15.13    7.45
  -1   4 -14    8.31    8.11
   1  -4  15   43.21    9.08
   1   4  15   53.22    9.94
  -1   4 -15   28.86    9.56
  -1   4 -16   50.29   12.32
   1  -4  16   55.45   11.75
   1   4  16   49.02    8.98
   1   4  17   12.59    7.37
  -1   4 -17   10.17    9.80
   1  -4  17   13.26    8.28
   1   4  18    5.14    6.37
   1  -4  18    0.72    7.38
   1   4  19   -5.06    7.32
   1  -4  19    7.52    7.81
   1   4  20    2.37    6.25
  -1  -5  19    0.37    7.17
   1   5 -19   -6.71   11.70
   1   5 -18   46.62   11.69
  -1  -5  18   34.06    9.30
  -1  -5  17   -1.10    7.17
  -1   5  17    2.95    5.26
  -1   5  16  127.42   12.74
  -1  -5  16  123.80   14.51
   1   5 -16  123.65   14.91
   1   5 -15   -6.82    8.10
  -1   5  15   -7.24    4.73
  -1  -5  15   -1.10    6.85
   1   5 -15   -7.71    8.99
  -1  -5  14    4.12    6.52
   1   5 -14   11.16    7.76
   1   5 -14    2.87    7.02
  -1   5  14    7.92    5.16
   1   5 -13    3.61    7.85
  -1   5  13   -0.26    3.20
   1   5 -13    3.97    7.80
  -1  -5  13    1.05    6.24
  -1   5  12  144.29   10.35
   1   5 -12  159.56   14.49
  -1  -5  12  185.74   14.83
   1   5 -12  181.42   15.35
  -1  -5  11   29.98    7.65
   1   5 -11   37.01    8.97
   1   5 -11   45.89    8.38
   1  -5 -11   34.74    4.82
  -1   5  11   39.88    5.96
  -1   5  10   69.03    7.36
   1  -5 -10   64.78    5.97
  -1   5  10   67.42    5.99
  -1  -5  10   51.16    8.36
   1   5 -10   56.78    9.28
   1   5 -10   62.39    8.86
  -1   5   9   -4.58    3.59
   1   5  -9    8.23    5.97
   1  -5  -9    0.90    2.78
   1   5  -9   10.81    6.25
  -1  -5   9  -11.68    6.40
  -1   5   9   -1.84    3.53
   1   5  -8  400.37   17.64
   1   5  -8  415.07   17.54
   1  -5  -8  391.56   12.56
  -1   5   8  414.39   13.41
  -1   5   8  403.72   15.15
  -1  -5   8  411.99   17.97
   1   5  -7  267.57   13.80
  -1   5   7  290.88   11.25
   1   5  -7  287.86   13.72
  -1   5   7  288.40   12.49
   1  -5  -7  295.42   10.44
  -1   5   6 1367.28   26.16
   1   5  -6 1386.27   29.01
  -1   5   6 1427.95   24.64
   1  -5  -6 1352.95   21.69
  -1   5   5  343.72   13.36
   1   5  -5  327.17   13.93
  -1  -5   5  330.78   13.46
   1   5  -4   71.95    7.11
  -1  -5   4   86.36    7.13
  -1   5   3   -1.04    3.27
   1   5  -3    5.21    3.06
  -1  -5   3   -1.03    3.25
  -1  -5   3   -0.62    2.18
  -1  -5   2  356.73   10.61
  -1  -5   2  365.52   12.43
   1   5  -2  352.40   11.64
  -1  -5   1   56.35    5.02
   1   5  -1   57.48    5.75
   1   5   0  113.25    7.48
   1  -5   1  297.46    9.18
   1  -5   1  300.00    6.35
   1   5   1  295.30   11.65
  -1   5  -2   60.33    5.72
   1   5   2   73.10    6.56
   1  -5   2   71.97    5.12
   1   5   3  343.91   12.93
  -1   5  -3  348.30   12.75
  -1   5  -3  344.08   11.13
  -1   5  -4  971.17   19.54
  -1   5  -4  970.06   20.27
  -1   5  -4  942.88   21.81
   1   5   4  930.37   21.72
   1  -5   4  947.00   22.33
  -1   5  -5  108.64    9.11
   1  -5   5   95.07    9.49
  -1   5  -5   95.55    7.25
  -1   5  -5   88.07    7.13
   1  -5   6   16.07    5.09
  -1   5  -6   19.97    6.15
  -1   5  -6   21.04    5.33
  -1   5  -6   17.76    4.10
  -1   5  -7   35.73    4.82
   1  -5   7   45.18    6.94
  -1   5  -7   37.59    6.67
  -1   5  -7   42.69    6.51
  -1   5  -8  488.48   20.09
  -1  -5  -8  510.47    9.03
  -1   5  -8  504.27   19.42
   1   5   8  509.88   18.23
   1  -5   8  492.00   20.07
  -1   5  -8  526.23   14.89
   1  -5   9   57.17    8.70
   1   5   9   47.44    6.62
  -1   5  -9   35.88    7.70
  -1   5  -9   46.89    7.69
   1   5  10  154.86   11.08
  -1   5 -10  159.08    8.13
   1  -5  10  143.96   12.62
  -1   5 -10  128.99   12.97
  -1   5 -10  146.35   12.79
  -1   5 -11  323.52   19.49
   1   5  11  336.53   15.92
   1  -5  11  338.49   19.52
  -1   5 -11  323.57   18.74
   1   5  12   27.65    5.39
  -1   5 -12   41.50   10.11
   1  -5  12   47.30    9.77
  -1   5 -12   38.92    9.93
   1  -5  13   16.50    7.04
   1   5  13   10.94    4.97
  -1   5 -13    5.13    7.41
   1  -5  14   92.81   12.52
  -1   5 -14   87.01   12.90
   1  -5  15    6.77    7.14
   1   5  15    1.87    6.16
  -1   5 -15    6.84    8.92
   1   5  16    2.54    6.43
   1  -5  16    9.44    6.69
  -1   5 -16    8.78    8.68
   1   5  17    6.04    6.16
   1  -5  17    1.50    6.23
  -1   5 -17   -8.84    9.30
   1  -5  18   23.92    9.91
   1   5  18   29.18    9.26
   1   5  19   -3.33    7.72
  -1  -6  19   28.57   10.29
   1   6 -19   -3.72   10.00
  -1  -6  18   -4.73    6.01
   1   6 -18    2.44   10.00
   1   6 -17    0.33    8.58
  -1  -6  17   -0.35    7.30
   1   6 -16   31.77   10.84
  -1  -6  16   19.00    7.84
  -1   6  16   18.09    6.51
   1   6 -15    8.40    7.95
   1   6 -15   11.36    7.64
  -1   6  15    8.38    5.44
  -1  -6  15   20.51    7.82
   1   6 -14  233.64   19.26
   1   6 -14  211.57   17.91
  -1  -6  14  227.28   17.72
   1   6 -13   45.88    9.95
   1   6 -13   33.84    8.61
  -1   6  13   43.39    6.63
  -1  -6  13   41.09    8.78
  -1  -6  12    8.40    6.85
   1   6 -12   14.69    7.71
  -1   6  12    5.74    4.22
   1   6 -12    3.58    6.87
  -1   6  11   15.59    4.95
   1   6 -11   11.03    7.75
  -1  -6  11   16.46    7.76
   1   6 -11    8.18    7.15
  -1   6  11   11.93    3.56
  -1  -6  10   76.48   10.28
   1  -6 -10   74.69    6.55
  -1   6  10   80.30    7.14
   1   6 -10   75.33   10.52
   1   6 -10   88.53   10.74
  -1   6  10   88.79    8.65
   1   6  -9   13.12    6.49
   1   6  -9   27.90    7.17
  -1   6   9   13.01    4.48
   1  -6  -9   11.63    3.53
  -1   6   9   16.61    4.35
  -1   6   8   89.63    8.40
   1   6  -8   98.27   10.06
   1  -6  -8   78.56    6.25
  -1   6   8   96.72    7.66
   1   6  -8   98.03    9.74
  -1   6   7   31.90    5.95
  -1   6   7   30.20    5.30
   1   6  -7   16.59    5.65
   1   6  -7   25.07    5.59
  -1   6   6   81.17    7.59
  -1   6   6   57.67    6.61
   1   6  -6   82.45    8.57
   1   6  -5  102.38    9.05
  -1   6   5  101.17    8.57
  -1  -6   5   95.26    7.99
  -1  -6   4 1120.75   24.46
  -1   6   4 1108.39   24.74
   1   6  -3  226.97   10.10
  -1  -6   3  222.16   10.76
  -1   6   3  214.77   11.09
  -1  -6   3  218.72    8.89
  -1  -6   2  753.02   16.37
   1   6  -2  735.42   18.28
   1   6  -1   43.09    5.59
  -1  -6   1   43.03    5.01
   1   6   0  382.32   14.06
   1  -6   1 1046.83   18.82
   1  -6   1 1010.00   13.87
   1   6   1 1030.77   23.31
   1  -6   2   90.44    6.15
   1   6   2   93.96    8.10
  -1   6  -2   90.05    7.23
   1  -6   3   25.85    4.14
   1   6   3   15.49    4.61
  -1   6  -3   27.46    5.06
  -1   6  -4  101.88    7.24
  -1   6  -4   96.66    7.86
   1   6   4   96.94    8.31
  -1   6  -4   87.20    7.96
  -1   6  -5   98.12    7.88
   1  -6   5  112.66    9.61
  -1   6  -5  111.10    7.84
  -1   6  -5   98.92    8.62
   1   6   5  127.52    9.71
  -1   6  -6 1090.34   24.95
  -1   6  -6 1110.40   27.89
   1  -6   6 1084.87   28.04
  -1   6  -6 1116.22   23.67
   1   6   6 1097.11   26.68
   1  -6   7   14.24    5.71
  -1   6  -7   10.95    4.65
  -1   6  -7    4.80    3.71
  -1   6  -7   10.27    6.21
   1   6   7   10.05    5.18
  -1   6  -8    3.85    3.91
   1  -6   8   -0.89    5.82
  -1   6  -8    5.46    5.76
  -1   6  -8   -0.97    6.13
   1   6   8    4.94    4.79
  -1   6  -9    3.55    5.90
   1   6   9    2.70    4.72
   1  -6   9   -0.50    5.77
  -1   6  -9   11.86    6.95
  -1   6  -9    3.18    3.62
  -1   6 -10  199.16   15.02
   1  -6  10  191.55   14.98
   1   6  10  183.44   12.37
  -1   6 -10  209.22   15.89
  -1   6 -10  199.50   10.02
   1   6  11    7.72    5.11
  -1   6 -11   15.24    7.21
   1  -6  11    8.39    6.89
  -1   6 -11   -0.48    7.24
   1  -6  12  182.73   15.82
  -1   6 -12  167.47   15.91
   1   6  12  168.12   12.58
  -1   6 -12  159.07   14.63
   1   6  13    9.30    5.17
   1  -6  13   11.77    7.30
  -1   6 -13    6.73    7.83
  -1   6 -13   11.12    7.34
   1  -6  14   -3.12    6.66
  -1   6 -14    1.52    7.48
   1   6  14    3.65    4.29
   1  -6  15   -2.79    6.07
  -1   6 -15    8.82    8.16
   1  -6  16   54.51   11.75
  -1   6 -16   55.85   12.25
   1   6  16   44.93    9.78
   1   6  17   11.69    7.25
   1  -6  17    9.78    8.16
   1  -6  18    6.72    7.38
   1   6  18    5.31    7.22
   1   6  19    8.71    8.30
   1   7 -19   10.85   12.00
   1   7 -18   -5.66    9.51
   1   7 -17   -9.32   10.60
   1   7 -16   10.15    8.70
   1   7 -16   -3.03    8.14
   1   7 -15   22.36    9.80
   1   7 -15   27.17    9.52
  -1   7  15   13.91    6.65
   1   7 -14   -7.31    8.55
   1   7 -14   -1.83    7.83
   1   7 -13  121.82   13.78
  -1   7  13  130.77   11.30
   1   7 -13  156.73   15.92
   1   7 -12  192.52   16.64
   1   7 -12  193.81   15.88
  -1   7  12  196.24   13.50
   1   7 -11   -0.17    7.86
  -1   7  11    0.82    3.58
  -1   7  11    2.37    4.26
   1   7 -11    1.92    6.65
  -1   7  10    1.11    4.42
   1   7 -10    3.27    6.55
   1   7 -10   -2.51    6.58
  -1   7  10    1.63    4.04
   1   7  -9  537.22   23.39
  -1   7   9  487.61   19.88
  -1   7   9  496.44   17.70
   1   7  -9  539.96   21.95
   1   7  -8  351.20   18.21
  -1   7   8  396.82   15.94
   1   7  -8  399.02   18.41
  -1   7   8  363.44   16.54
   1   7  -7   82.82    9.70
  -1   7   7   83.95    8.32
  -1   7   7   81.81    8.46
  -1   7   6   25.46    6.08
   1   7  -6   10.16    5.73
  -1   7   5  131.75   10.37
  -1  -7   5  131.82    9.90
   1   7  -5  128.74   10.49
  -1   7   4   53.83    6.92
  -1  -7   4   42.52    5.94
  -1  -7   3  748.60   16.93
  -1   7   3  729.13   21.38
  -1  -7   3  724.08   20.49
   1   7  -3  717.20   19.39
  -1  -7   2  253.22   10.27
   1   7  -2  261.95   12.19
   1   7  -1   13.73    4.51
  -1  -7   1    7.06    3.81
  -1  -7   0  315.15   12.77
   1   7   0  306.32   13.58
   1  -7   1 1951.48   28.07
   1   7   1 2004.46   34.66
   1  -7   2  262.28   10.69
  -1   7  -2  272.38   12.42
   1  -7   2  269.45    7.00
   1   7   2  263.59   13.44
   1  -7   3   -1.69    2.92
   1   7   3    7.89    5.02
  -1   7  -3    4.72    4.47
  -1   7  -4  766.89   19.62
  -1   7  -4  769.63   22.53
   1   7   4  730.42   22.71
  -1   7  -5  193.19   10.80
  -1   7  -5  179.58   11.99
  -1   7  -5  180.51   11.16
   1   7   5  199.75   12.62
  -1   7  -6   48.03    6.46
   1   7   6   48.42    7.43
  -1   7  -6   43.84    7.35
  -1   7  -6   58.27    7.60
  -1   7  -7   37.73    7.38
   1  -7   7   32.10    7.31
  -1   7  -7   31.01    5.89
  -1   7  -7   32.17    6.17
   1   7   7   29.01    6.85
  -1   7  -8  491.21   17.29
   1   7   8  461.72   19.79
  -1   7  -8  477.60   21.29
   1  -7   8  470.62   21.66
  -1   7  -8  491.26   19.64
   1  -7   9    8.06    6.56
  -1   7  -9    9.69    6.88
   1   7   9    4.21    4.97
  -1   7  -9    5.04    5.54
  -1   7  -9    0.83    4.09
  -1   7 -10   34.49    7.99
   1   7  10   49.05    7.87
  -1   7 -10   58.03    6.51
  -1   7 -10   55.45   10.93
   1  -7  10   62.51   10.12
   1  -7  11   14.45    7.35
   1   7  11   17.07    6.14
  -1   7 -11   15.49    7.54
  -1   7 -11    8.54    6.71
   1   7  12  107.53   11.09
  -1   7 -12   92.55   12.66
  -1   7 -12  120.46   13.42
   1  -7  12  109.78   12.93
  -1   7 -13   29.08   10.36
   1   7  13   23.01    6.40
  -1   7 -13   19.66    8.86
   1  -7  13   11.27    6.91
  -1   7 -14   87.99   14.03
   1  -7  14   76.72   11.91
  -1   7 -14   58.97   11.16
   1   7  14   67.67    9.39
   1  -7  15    5.87    7.01
  -1   7 -15   12.74    9.27
  -1   7 -16   14.33   10.06
   1  -7  16   -8.27    6.92
  -1   7 -17   -1.10    8.53
   1   7  17   14.43    8.10
   1  -7  17    3.89    7.46
  -1   7 -18   23.89   11.57
   1   7  18   12.42    8.30
   1   8 -18  -14.80   10.13
   1   8 -17   77.09   15.49
   1   8 -17   52.63   13.68
   1   8 -16   -8.11    8.72
   1   8 -16   -5.03    9.05
   1   8 -15  -13.74    8.69
   1   8 -15   -3.76    8.93
   1   8 -14   -4.83    7.64
  -1   8  14    5.95    5.21
   1   8 -14   -2.69    7.03
   1   8 -13  156.33   15.42
  -1   8  13  147.40   12.46
   1   8 -13  157.29   16.10
  -1   8  12   33.09    6.61
   1   8 -12   43.64    9.63
   1   8 -12   40.69    9.82
   1   8 -11  226.59   16.31
  -1   8  11  222.39   14.87
   1   8 -11  223.86   17.87
  -1   8  11  230.98   13.09
   1   8 -10  208.10   15.42
   1   8 -10  195.88   15.82
  -1   8  10  180.37   13.29
  -1   8  10  227.74   13.14
   1   8  -9    1.66    6.43
  -1   8   9    1.04    5.01
  -1   8   9    2.43    4.69
   1   8  -9   15.50    6.85
  -1   8   8    7.04    5.61
  -1   8   8   -2.71    5.71
   1   8  -8   11.70    5.59
   1   8  -7  594.97   23.57
  -1   8   7  606.02   20.93
  -1   8   7  573.57   21.89
  -1  -8   6  174.83   11.94
   1   8  -6  171.94   13.27
  -1   8   6  173.24   12.31
  -1   8   5  311.30   15.90
  -1  -8   5  331.10   15.63
   1   8  -5  333.91   16.58
  -1   8   4   24.36    6.51
  -1  -8   4   26.57    5.56
  -1  -8   4    9.95    2.57
  -1  -8   3  255.97   10.84
  -1  -8   3  249.19   12.92
  -1  -8   2   81.22    8.28
   1   8  -2   79.54    7.92
  -1  -8   2   74.01    6.48
  -1  -8   1  580.36   17.20
   1   8  -1  579.25   19.74
   1   8   0  371.42   16.49
  -1  -8   0  379.15   14.80
   1   8   1   15.20    5.19
   1  -8   1   11.89    2.46
   1  -8   1   18.93    4.09
   1  -8   2    2.52    2.99
   1  -8   2    1.98    1.72
  -1   8  -2    9.88    4.51
   1   8   2    4.12    4.99
   1   8   3  983.77   27.28
   1  -8   3  993.79   22.72
  -1   8  -3 1003.09   26.22
   1   8   4   22.19    6.37
  -1   8  -4   46.56    7.62
  -1   8  -5   71.60    7.34
   1   8   5   71.21    8.92
  -1   8  -5   71.96    8.76
  -1   8  -5   72.66    9.26
  -1   8  -6   22.54    6.67
  -1   8  -6   17.51    6.52
   1   8   6   14.77    6.11
  -1   8  -6   14.11    4.88
   1   8   7   49.05    8.21
  -1   8  -7   45.18    7.07
  -1   8  -7   53.08    9.31
  -1   8  -7   48.75    7.19
  -1   8  -8   25.99    6.29
  -1   8  -8   24.92    6.26
   1   8   8   33.50    7.66
   1   8   9   32.69    7.43
  -1   8  -9   21.76    5.81
  -1   8  -9   29.78    8.85
  -1   8  -9   21.76    7.13
   1   8  10    9.51    5.49
  -1   8 -10   10.85    5.01
  -1   8 -10    9.32    5.87
  -1   8 -10   11.01    7.41
  -1   8 -11    0.25    7.05
  -1   8 -11    3.98    6.46
   1   8  11    0.51    4.90
   1  -8  11   -2.52    6.76
  -1   8 -12   24.41    9.30
   1   8  12   18.52    6.44
   1  -8  12   23.93    9.00
  -1   8 -12   14.09    6.68
   1  -8  13   36.08    8.55
  -1   8 -13   14.62    8.16
   1   8  13   28.37    7.17
  -1   8 -13   26.69    9.30
   1   8  14   -8.81    6.01
  -1   8 -14   -7.15    7.47
   1  -8  14    1.55    6.15
  -1   8 -14   14.72    8.42
   1  -8  15    4.68    7.42
  -1   8 -15    5.09    7.93
  -1   8 -15   18.81   10.03
  -1   8 -16  -17.59   10.36
   1  -8  16    2.84    7.81
   1  -8  17   12.80    9.02
  -1   8 -17  -10.10    9.84
   1   8  17   -7.43    7.51
  -1   8 -18   13.94   10.20
   1   9 -18   14.72   10.72
   1   9 -18    8.20    8.01
   1   9 -17    4.84    9.33
   1   9 -17    6.94   10.08
   1   9 -16   49.66   12.32
   1   9 -16    8.91    8.54
   1   9 -15  101.08   14.58
   1   9 -15  113.86   15.71
  -1   9  14   -0.72    4.80
   1   9 -14   -8.60    8.22
   1   9 -14   -1.24    7.12
   1   9 -13   -2.09    7.74
   1   9 -13    6.14    6.98
  -1   9  13   -0.51    5.06
  -1   9  12   45.85    8.49
   1   9 -12   35.49    8.82
   1   9 -12   41.94    9.90
   1   9 -11   52.20    9.77
   1   9 -11   46.64   10.36
  -1   9  11   57.33    7.69
  -1   9  11   48.61    8.32
   1   9 -10   18.75    7.48
  -1   9  10    2.24    4.76
  -1   9  10    1.51    5.16
   1   9 -10    1.34    6.94
   1   9  -9  132.66   12.42
   1   9  -9  144.51   14.11
  -1   9   9  135.50   11.27
  -1   9   9  107.82   10.86
   1   9  -8  155.39   13.88
   1   9  -8  152.93   12.97
  -1   9   8  170.27   12.57
  -1   9   8  157.44   13.13
  -1   9   7   46.46    8.69
  -1   9   7   42.32    7.79
   1   9  -7   44.55    8.95
  -1  -9   6   61.15    8.02
  -1   9   6   64.00    9.12
   1   9  -6   63.30    9.59
  -1  -9   5  164.75   12.26
   1   9  -5  166.46   13.24
  -1   9   5  155.45   12.57
  -1  -9   4   44.95    7.07
  -1  -9   4   41.23    4.61
  -1  -9   3  933.39   21.05
  -1  -9   3  935.61   26.08
  -1  -9   2    2.65    4.06
   1   9  -2    0.01    4.99
  -1  -9   2    9.12    3.98
   1   9  -1   22.75    6.18
  -1  -9   1   35.71    5.46
   1   9   0   17.62    6.35
  -1  -9   0   19.46    5.73
   1  -9   1  757.97   16.07
   1   9   1  840.39   25.83
   1  -9   1  823.36   21.20
  -1   9  -2   61.79    7.90
   1  -9   2   48.16    4.08
   1  -9   2   54.99    6.21
   1   9   2   54.81    8.54
   1   9   3  243.26   14.98
  -1   9  -3  242.08   14.00
   1  -9   3  256.29   12.48
   1   9   4   26.47    7.66
  -1   9  -4   33.79    7.71
   1   9   5  190.24   14.14
  -1   9  -5  208.17   12.21
  -1   9  -5  190.55   13.34
  -1   9  -5  204.83   13.71
  -1   9  -6  367.96   18.99
  -1   9  -6  400.96   18.29
   1   9   6  361.48   18.84
  -1   9  -6  409.77   17.44
   1   9   7  158.06   13.36
  -1   9  -7  185.60   12.52
  -1   9  -7  157.60   13.48
  -1   9  -7  165.78   12.56
  -1   9  -8   10.46    5.20
  -1   9  -8    8.69    5.89
   1   9   8    6.36    5.97
  -1   9  -8    4.90    6.45
  -1   9  -9   67.29    9.57
  -1   9  -9   57.97    8.02
   1   9   9   52.99    8.72
  -1   9  -9   63.73   10.91
   1   9  10   43.53    8.60
  -1   9 -10   50.79   10.02
  -1   9 -10   66.11    8.59
  -1   9 -10   66.90    9.89
   1   9  11   53.62    9.42
  -1   9 -11   58.66   11.20
  -1   9 -11   81.95   11.19
  -1   9 -12   11.12    7.84
  -1   9 -12   12.17    7.44
   1   9  12   13.38    6.74
  -1   9 -13   -4.27    7.98
  -1   9 -13    5.55    7.46
   1   9  13    1.11    5.25
  -1   9 -14   -0.98    7.71
  -1   9 -14   12.13   10.03
   1   9  14    4.68    5.93
  -1   9 -15    3.02    7.35
  -1   9 -15    7.20    7.37
  -1   9 -16  -12.56   10.96
  -1   9 -17   16.86   10.60
   1  10 -17   -2.07    9.83
   1  10 -17   13.92   11.08
   1  10 -16  -20.14   10.25
   1  10 -16    5.66    9.87
   1  10 -15   13.89    8.46
   1  10 -15    1.58    7.93
   1  10 -14   66.63   13.35
   1  10 -14   83.78   12.80
   1  10 -13   17.60    8.23
   1  10 -13   16.73    8.49
   1  10 -12   39.27    9.65
   1  10 -12   32.96    8.60
  -1  10  12   32.71    7.86
  -1  10  11  109.04   10.77
   1  10 -11  100.73   13.88
  -1  10  11  105.67   11.77
   1  10 -11   97.27   12.23
   1  10 -10  182.15   16.57
  -1  10  10  205.11   14.71
   1  10 -10  182.51   15.09
  -1  10  10  203.77   16.02
  -1  10   9    2.10    5.82
  -1  10   9   12.26    6.50
   1  10  -9    3.76    6.70
   1  10  -9    8.32    6.07
  -1  10   8   86.48   10.90
   1  10  -8   82.30   10.62
   1  10  -8   77.95   11.58
  -1  10   8   77.91   10.32
   1  10  -7  203.07   15.94
  -1  10   7  183.85   14.31
  -1  10   7  178.11   14.04
   1  10  -6  157.64   14.28
  -1 -10   6  158.61   12.67
  -1  10   6  172.80   13.93
   1  10  -5   16.79    7.57
  -1 -10   5   10.39    5.36
  -1 -10   4  392.27   18.26
  -1 -10   4  372.43   13.56
  -1 -10   3    9.48    3.24
  -1 -10   3   15.78    6.00
  -1 -10   2   43.82    7.23
  -1 -10   2   47.03    5.91
   1  10  -1  326.26   17.05
  -1 -10   1  339.19   14.71
   1  10   0  201.97   13.92
  -1 -10   0  216.82   12.60
   1 -10   0  223.49   10.73
   1  10   1    2.31    5.81
  -1 -10  -1    9.63    5.92
   1 -10   1    8.75    3.76
   1 -10   1    9.54    3.25
  -1  10  -2    1.88    5.17
   1 -10   2    4.97    3.56
   1  10   2   -1.76    6.25
   1  10   3   -0.27    6.47
  -1  10  -3    0.31    5.21
   1 -10   3    3.92    4.17
  -1  10  -4   91.22   10.26
   1  10   4   61.44    9.98
  -1  10  -4   83.54   10.59
   1 -10   4   84.88    8.22
  -1  10  -5   -1.98    5.58
  -1  10  -5    4.41    4.18
  -1  10  -5   -5.08    6.53
   1  10   5   -2.64    5.92
  -1  10  -6   51.31    8.92
  -1  10  -6   61.23    9.68
  -1  10  -6   42.24    6.79
   1  10   6   30.83    7.35
  -1  10  -7   13.39    7.10
  -1  10  -7   15.86    5.52
  -1  10  -7   16.11    6.96
   1  10   7    8.16    6.77
  -1  10  -8   48.09    8.38
   1  10   8   38.18    8.17
  -1  10  -8   42.15    7.22
  -1  10  -8   60.99   10.24
  -1  10  -9   26.94    7.07
  -1  10  -9   30.07    9.35
  -1  10  -9   15.79    6.43
   1  10   9   39.60    9.02
  -1  10 -10   26.10    9.22
  -1  10 -10   31.54    7.96
   1  10  10   19.95    7.18
  -1  10 -10   13.15    5.96
   1  10  11    8.69    7.14
  -1  10 -11   -2.11    7.81
  -1  10 -11    3.01    7.03
   1  10  12   12.89    6.55
  -1  10 -12    7.90    6.80
  -1  10 -12   10.74    7.33
  -1  10 -13   14.65    8.86
   1  10  13   -0.16    5.26
  -1  10 -13    2.24    8.40
   1  10  14    8.41    5.68
  -1  10 -14    1.50    7.28
  -1  10 -14   -4.45    7.74
  -1  10 -15  -20.31   11.01
  -1  10 -15   37.53   11.02
  -1  10 -16   -3.87    9.19
  -1  10 -16  -11.52    9.99
  -1  10 -17    3.68    7.92
   1  11 -16   29.87   11.86
   1  11 -16   30.12   11.39
   1  11 -15    7.63    8.07
   1  11 -15    6.14    8.65
   1  11 -14    2.73    7.94
   1  11 -14  -12.28    7.94
   1  11 -13   26.59    9.84
   1  11 -13    6.45    7.33
   1  11 -12  188.28   18.01
   1  11 -12  200.60   17.63
   1  11 -11   11.34    6.24
   1  11 -11    9.55    8.16
  -1  11  11    6.12    6.08
   1  11 -10   64.28   10.36
   1  11 -10   93.44   13.22
  -1  11  10   69.79    9.68
  -1  11   9    9.65    6.36
   1  11  -9    6.30    7.48
   1  11  -9    3.51    5.64
   1  11  -8   74.89   11.76
   1  11  -8   68.66   10.29
  -1  11   8   75.43   10.13
   1  11  -7   10.12    7.44
  -1  11   7   -4.94    6.80
   1  11  -6  475.56   23.64
  -1 -11   6  457.87   21.28
  -1  11   6  475.35   22.52
   1  11  -5    5.35    6.42
  -1  11   5   12.55    8.07
  -1 -11   5   13.18    5.23
  -1 -11   4   27.40    6.36
  -1 -11   3   -3.31    4.48
  -1 -11   3    0.40    3.07
  -1 -11   2  339.86   14.71
  -1 -11   2  319.82   17.10
  -1 -11   1    8.37    4.35
   1  11   0   97.15   11.16
  -1 -11   0  108.08    9.74
   1 -11   0  108.15    9.23
   1  11   1   20.52    7.29
   1 -11   1   25.31    5.41
  -1 -11  -1   19.13    6.20
   1 -11   2    5.78    4.23
  -1  11  -2   12.19    5.77
   1  11   2    6.08    6.34
   1 -11   3    8.29    4.35
  -1  11  -3   11.17    5.84
   1  11   3   -2.81    6.98
  -1  11  -4  235.93   15.82
   1 -11   4  218.22   13.11
   1  11   4  208.61   15.94
  -1  11  -4  238.43   16.70
  -1  11  -5   65.96   10.61
  -1  11  -5   55.47    9.25
   1  11   5   59.63   10.01
  -1  11  -5   51.26    7.26
  -1  11  -6   65.47    9.76
  -1  11  -6   72.39    8.67
   1  11   6   74.81   10.75
  -1  11  -6   71.68   10.77
   1  11   7   13.81    7.33
  -1  11  -7    3.12    6.19
  -1  11  -7   14.17    5.82
  -1  11  -7    1.04    6.12
   1  11   8  114.82   12.88
  -1  11  -8  115.72   11.77
  -1  11  -8  111.99   11.37
  -1  11  -8  108.42   13.23
  -1  11  -9   -7.72    6.64
  -1  11  -9    2.23    7.00
   1  11   9    0.64    5.86
  -1  11  -9   -0.09    5.02
  -1  11 -10    6.54    5.43
  -1  11 -10   17.93    6.57
   1  11  10   10.38    6.98
  -1  11 -10   18.79    7.62
   1  11  11   -3.57    6.38
  -1  11 -11   -2.26    7.12
  -1  11 -11   -0.91    5.92
   1  11  12   31.37    8.86
  -1  11 -12   35.40   10.85
  -1  11 -12   18.46    7.51
   1  11  13   -1.26    6.24
  -1  11 -13   -9.24    7.60
  -1  11 -13   12.27    9.41
  -1  11 -14    9.14    9.04
   1  11  14    8.16    6.89
  -1  11 -14    6.39    6.83
  -1  11 -15  -15.19   10.70
  -1  11 -15   12.00    9.37
  -1  11 -16   -7.46    8.62
   1  12 -16   12.94    8.68
   1  12 -15   16.34    9.47
   1  12 -15   22.06   10.02
   1  12 -14   50.74   11.81
   1  12 -14   54.67   13.51
   1  12 -13   17.32    9.79
   1  12 -13   17.02    9.06
   1  12 -12   -1.99    8.56
   1  12 -12    8.04    7.08
   1  12 -11   12.06    9.62
  -1  12  11   23.06    7.56
   1  12 -11    2.82    5.80
  -1  12  10  104.45   12.44
   1  12 -10  103.51   12.68
   1  12 -10  107.91   14.29
  -1  12   9    3.60    6.77
   1  12  -9   -5.35    7.39
   1  12  -9   10.23    6.66
   1  12  -8  129.88   13.04
   1  12  -8   95.12   13.36
  -1  12   8  101.99   12.39
   1  12  -7    4.58    6.54
  -1  12   7    0.02    7.19
  -1  12   6   85.27   12.00
   1  12  -6   92.37   12.17
  -1 -12   6   72.94   10.36
   1  12  -5   24.53    8.69
  -1 -12   5   34.74    6.87
  -1  12   5   16.78    8.23
   1  12  -4  380.29   20.51
  -1  12   4  366.13   21.40
  -1 -12   4  356.61   19.21
  -1 -12   3   -6.98    5.49
  -1 -12   2   -6.29    5.44
  -1 -12   1   30.32    5.85
  -1 -12   1   31.32    6.57
   1 -12   0   38.68    6.55
  -1 -12   0   26.71    6.20
   1  12   1    0.13    6.33
   1 -12   1   -2.28    3.39
  -1 -12  -1   -2.80    5.27
  -1 -12  -2    7.63    6.77
   1  12   2    3.33    6.38
   1 -12   2   15.16    5.09
  -1  12  -2   14.78    6.19
  -1  12  -2    9.53    8.57
   1 -12   3   64.67    8.10
   1  12   3   56.63   10.16
  -1  12  -3   46.24    8.38
  -1  12  -3   45.69    9.03
  -1  12  -4   47.81   10.24
   1  12   4   28.31    8.81
   1 -12   4   28.89    6.01
  -1  12  -4   34.00    8.12
  -1  12  -5    3.94    6.68
  -1  12  -5    0.40    7.81
   1  12   5   -0.02    6.75
  -1  12  -5    5.40    4.34
   1  12   6   76.05   11.53
  -1  12  -6   90.00   12.15
  -1  12  -6   87.68   11.77
  -1  12  -6   65.38    8.37
   1  12   7   -2.84    6.50
  -1  12  -7   -1.00    7.30
  -1  12  -7   -0.37    6.50
  -1  12  -7    2.42    4.54
  -1  12  -8   26.48    7.15
   1  12   8   19.20    7.83
  -1  12  -8   17.40    8.33
  -1  12  -8   24.78    7.84
   1  12   9    2.10    6.87
  -1  12  -9    6.81    7.91
  -1  12  -9    7.63    5.46
  -1  12  -9   23.07    8.16
  -1  12 -10   60.66   11.68
   1  12  10   33.06    8.98
  -1  12 -10   45.32    9.27
  -1  12 -10   46.68    9.47
  -1  12 -11    4.03    6.45
  -1  12 -11   -1.38    7.61
   1  12  11   -1.96    5.73
  -1  12 -12   -4.96    7.30
  -1  12 -12  -11.62    8.54
  -1  12 -13   -2.21    6.89
  -1  12 -13   -7.26   10.06
   1  12  13    8.09    7.65
  -1  12 -14  -12.07    8.52
   1  12  14   13.87    8.42
  -1  12 -14  -11.84   10.08
   1  12  15    0.58    7.05
  -1  12 -15    1.38    8.69
   1  13 -15    9.78    8.58
   1  13 -14   -2.09    8.35
   1  13 -14    4.05    8.24
   1  13 -13   -2.12    7.19
   1  13 -13   -0.07    7.37
   1  13 -12   -0.15    7.73
   1  13 -12    8.44    7.06
   1  13 -11    2.06    5.51
   1  13 -11   11.69    9.05
  -1  13  10   27.69    8.81
   1  13 -10   33.07   10.17
   1  13 -10   36.19    9.48
   1  13 -10   42.44    9.43
  -1  13   9   46.42    9.96
   1  13  -9   45.31    9.03
   1  13  -9   44.61   10.98
  -1  13   8    0.73    6.56
   1  13  -8    5.12    7.32
   1  13  -8   -4.23    6.78
   1  13  -7   -0.34    7.51
  -1  13   7    5.54    7.99
   1  13  -6  219.46   18.07
  -1 -13   6  217.72   16.39
  -1  13   6  210.49   17.44
   1  13  -5   84.33   11.70
  -1  13   5   81.56   13.19
  -1 -13   5   81.36   10.59
   1  13  -4    9.21    7.38
  -1  13   4   10.19    9.44
  -1 -13   4    4.57    5.33
  -1  13   3  121.34   14.76
  -1 -13   3  107.95   11.49
  -1  13   2   28.38    9.76
  -1 -13   2   28.13    6.85
  -1 -13   1    4.24    4.75
  -1  13   1   -2.32    8.30
   1 -13   0   13.92    4.45
  -1  13   0   14.39    9.05
   1 -13   1  214.53   13.71
  -1  13  -1  246.94   16.46
  -1 -13  -1  236.55   15.05
  -1  13  -1  241.35   18.42
   1  13   2   -2.35    6.66
  -1  13  -2    6.14    5.92
   1 -13   2   -3.11    4.26
  -1  13  -2    2.65    8.59
  -1 -13  -2    3.10    5.94
   1 -13   3    9.51    4.87
   1  13   3   21.05    8.45
  -1  13  -3   -4.46    6.69
  -1  13  -3   12.44    8.97
  -1  13  -4   45.23    8.68
   1  13   4   48.61    9.89
  -1  13  -4   50.02    9.91
  -1  13  -5  119.44   13.28
   1  13   5  121.82   13.82
  -1  13  -5  122.10   14.51
  -1  13  -6   -6.34    7.84
   1  13   6    2.11    7.06
  -1  13  -6    5.57    6.84
  -1  13  -7   -4.24    7.35
   1  13   7  -13.59    6.79
  -1  13  -7    8.27    7.75
   1  13   8    1.01    6.84
  -1  13  -8   -1.02    7.29
  -1  13  -8    9.15    7.09
   1  13   9    2.56    6.46
  -1  13  -9    2.63    6.25
  -1  13 -10   10.69    7.64
   1  13  10    7.17    6.57
   1  13  10    1.46    6.18
  -1  13 -11   14.83    8.19
   1  13  11   19.10    8.70
  -1  13 -12    5.71    8.71
   1  13  12   -3.70    5.99
  -1  13 -13   11.06    8.57
   1  13  13   10.19    7.74
   1  13  14    2.28    7.13
   1  14 -14   -2.86    9.14
   1  14 -13   20.57    9.78
   1  14 -12   -2.77    8.00
   1  14 -12   -3.12    7.90
   1  14 -11   53.32   12.19
   1  14 -11   33.55    9.66
   1  14 -10   -2.77    8.30
   1  14 -10   -3.92    8.73
  -1  14  10   -4.83    7.07
   1  14 -10    3.42    6.53
  -1  14   9   16.42    8.63
   1  14  -9   20.09    7.26
   1  14  -9   36.74   10.89
   1  14  -8   17.23    9.27
  -1  14   8    5.58    7.74
   1  14  -8   -5.82    6.55
   1  14  -7   71.23   12.01
  -1  14   7   83.50   13.41
   1  14  -6   -0.70    7.02
  -1  14   6  -11.53   10.07
  -1 -14   6   12.92    6.73
   1  14  -5   12.02    6.54
  -1  14   5   13.26    9.19
  -1 -14   5   15.25    5.55
   1  14  -4    8.05    7.33
  -1 -14   4   -0.91    5.10
  -1  14   4   20.81    9.82
  -1  14   3   38.84   11.61
  -1 -14   3   22.74    7.26
  -1 -14   2   13.21    6.87
  -1  14   2   -6.18    8.78
  -1  14   1  150.27   16.79
  -1 -14   1  142.69   13.34
  -1  14   0    2.81    9.08
  -1  14  -1    2.48    5.48
  -1  14  -1    7.58    9.11
  -1  14  -2    6.89    6.45
  -1  14  -2   19.19    9.67
  -1  14  -3  147.39   16.11
  -1  14  -3  133.79   13.94
  -1  14  -4   11.49    7.53
   1  14   4    3.05    7.05
  -1  14  -4   -6.47    8.84
   1  14   5   36.61   10.58
  -1  14  -5   21.21    9.64
  -1  14  -5   33.54    8.47
  -1  14  -6   -0.10    8.08
   1  14   6    5.39    6.39
  -1  14  -6    1.43    7.07
   1  14   7   43.28   11.61
  -1  14  -7   29.35    9.20
  -1  14  -7   28.40    8.75
  -1  14  -8    4.27    7.43
  -1  14  -8    3.49    5.60
   1  14   8  -11.09    8.60
  -1  14  -9    2.56    7.21
   1  14   9    4.64    7.37
  -1  14  -9   12.31    8.61
  -1  14 -10    6.96    7.58
   1  14  10   -3.16    7.53
   1  14  10   -5.03    8.07
   1  14  11   13.13    7.76
  -1  14 -11   29.88   11.33
  -1  14 -12   -7.79    8.95
   1  14  12    4.50    8.02
   1  14  13   21.54    8.38
   1  15 -11   -2.82    9.18
   1  15 -10    0.18    7.04
   1  15 -10   -6.20    8.35
  -1  15  10   14.79    8.25
  -1  15   9   69.97   13.44
   1  15  -9   42.34   11.43
   1  15  -9   36.37   11.01
  -1  15   8   -1.73    7.46
   1  15  -8   10.87    7.45
   1  15  -8   -2.04    9.55
   1  15  -7   -2.71    7.57
  -1  15   7   11.15    8.47
   1  15  -6   43.21    9.73
  -1  15   6   33.98   10.73
   1  15  -5   33.62    8.76
  -1  15   5   24.91    8.97
  -1 -15   5   11.79    5.74
   1  15  -4   24.97    8.49
  -1 -15   4    6.70    5.31
  -1  15   4    0.53    9.66
  -1  15   3   39.68   10.96
  -1 -15   3   17.49    7.08
   1  15  -3   26.10    8.28
  -1  15   2   57.16   12.11
  -1 -15   2   41.19    8.98
  -1  15   1  -14.03   10.33
  -1 -15   1   -0.29    4.98
  -1  15   0    1.48    9.95
  -1  15   0    2.61    5.94
  -1 -15   0    3.98    5.69
  -1  15  -1   62.65   10.24
  -1  15  -1   68.34   12.70
  -1  15  -2   24.26    8.05
  -1  15  -2   35.38   12.37
  -1  15  -3   18.97    9.52
  -1  15  -3   -8.95    7.22
  -1  15  -4   97.18   13.21
  -1  15  -4   91.48   14.77
  -1  15  -5   50.04   12.25
  -1  15  -5   46.28   10.23
  -1  15  -6   -1.18    7.46
  -1  15  -6    7.85    7.35
   1  15   7   22.31    8.53
  -1  15  -7   31.95   10.83
  -1  15  -7   12.54    7.42
  -1  15  -8   27.19   10.10
  -1  15  -8   29.88   10.43
   1  15   8   29.02   10.54
   1  15   9   14.07    9.71
  -1  15  -9    1.55    8.38
   1  15   9  -10.01    9.67
  -1  15  -9    7.52    8.76
  -1  15 -10   -3.11    6.83
   1  15  10    2.27    8.43
   1  15  10    1.62    6.88
  -1  16  10   17.42    9.24
  -1  16   9    0.38    8.79
   1  16  -9    4.76    8.65
   1  16  -9   -1.35    8.77
   1  16  -8  -11.64    9.38
  -1  16   8   10.17    9.87
   1  16  -8   14.42    9.61
   1  16  -7    8.91    9.41
   1  16  -7   12.07    8.13
  -1  16   7    8.74    8.79
  -1  16   6   -3.83    9.06
   1  16  -6   10.98    7.29
   1  16  -5   29.78    9.96
  -1  16   5   26.70   11.03
  -1  16   4   41.43   10.67
   1  16  -4   47.51   10.74
   1  16  -3    3.90    6.98
  -1  16   3   -0.06    9.66
  -1  16   2    1.69    9.49
  -1  16   1   14.57    9.27
  -1  16   0   57.76   13.41
  -1  16   0   64.25   10.83
  -1  16  -1   -5.18    6.68
  -1  16  -1   -3.01    9.79
  -1  16  -2   23.41    7.50
  -1  16  -2   22.77   10.53
  -1  16  -3   11.32   10.69
  -1  16  -3   -1.55    6.90
  -1  16  -4   13.50    9.31
  -1  16  -4   11.25    8.30
  -1  16  -5    0.62    7.26
  -1  16  -5    0.89    8.02
  -1  16  -6   55.44   12.48
  -1  16  -6   49.11   10.93
  -1  16  -7    7.24    8.96
  -1  16  -7    5.98   10.06
   1  16   7  -12.30    9.93
   1  16   8    1.98    9.35
  -1  16  -8   -2.82    7.24
  -1  16  -8   14.66    8.68
   1  16   9    5.14    8.52
  -1  16  -9    0.23    8.65
  -1  16  -9    8.21    8.30
   1  17  -9  -17.94   11.38
   1  17  -8    0.38    8.51
   1  17  -7   -1.31    9.99
   1  17  -7    4.77    7.05
  -1  17   7  -22.97   11.60
  -1  17   6   -3.31   10.27
   1  17  -6   20.24   12.47
   1  17  -6    7.82    8.28
  -1  17   5   -7.71    9.24
   1  17  -5   -2.18    7.83
   1  17  -4    6.67    7.09
  -1  17   4  -15.80   11.31
   1  17  -3   -5.62    8.35
  -1  17   3   -8.29    9.05
  -1  17   2   26.96   12.10
   1  17  -2   12.60    7.79
  -1  17   1    8.40   11.23
  -1  17   0   17.63    7.90
  -1  17   0   24.90   11.90
  -1  17  -1   28.82   10.64
  -1  17  -1    0.37    5.65
  -1  17  -2   39.75   13.37
  -1  17  -2   15.19    7.91
  -1  17  -3    2.61    9.14
  -1  17  -3   -7.20    7.53
  -1  17  -4   22.61   12.13
  -1  17  -4   21.19    8.09
  -1  17  -5    4.99    7.59
  -1  17  -5  -10.67   11.60
   1  17   5   18.26   11.17
   1  17   6   -8.88    9.80
  -1  17  -6    6.75   10.50
  -1  17  -6   -9.29    7.34
   1  17   7    4.03   10.47
  -1  17  -7    0.07    9.05
  -1  17  -7    8.04    8.90
  -1  17  -8   17.95   10.28
   1  18  -3   32.63    9.89
   1  18  -2   -4.62    8.62
   1  18  -1  -18.78    8.26
  -1  18  -2   12.79    7.77
  -1  18  -3   -4.35    8.35
  -1  18  -4    8.23    7.48
  -2   0  21    7.75    7.35
  -2   0  20   11.49    6.77
  -2   0  19   -6.02    6.56
  -2   0  18   87.45   11.63
  -2   0  17   14.03    6.01
   2   0 -17   -8.97    9.39
  -2   0  16    0.92    5.39
   2   0 -16   11.31    9.73
   2   0 -15   10.80    9.58
  -2   0  15    2.41    5.11
  -2   0  14   49.94    7.75
   2   0 -14   55.73   11.29
   2   0 -13    6.35    8.15
  -2   0  13    0.06    4.51
   2   0 -12  431.43   20.96
  -2   0  12  458.45   18.83
   2   0 -11   -0.34    6.99
  -2   0  11   -1.73    3.91
   2   0 -10  168.39   12.17
  -2   0  10  158.75   10.22
   2   0  -9   -6.12    5.22
  -2   0   9    1.20    3.59
   2   0  -9   -1.84    0.85
   2   0  -8 1241.00   23.48
  -2   0   8 1223.46   23.32
   2   0  -8 1238.32   26.26
   2   0  -8 1162.61   10.28
   2   0  -7    3.72    3.85
   2   0  -7    0.98    0.78
  -2   0   7   -2.01    3.08
   2   0  -7   -0.85    3.05
   2   0  -6  146.96    8.03
  -2   0   6  151.63    7.02
   2   0  -6  159.18    7.31
  -2   0   5    2.27    2.10
   2   0  -5    0.38    3.03
   2   0  -5   -0.62    2.26
  -2   0   5    2.46    2.12
  -2   0   4  607.84   10.59
   2   0  -4  590.55   12.79
   2   0  -4  610.03   10.60
  -2   0   4  595.26   10.86
   2   0  -3    4.04    1.81
  -2   0   3   -1.07    2.36
  -2   0   2  615.00   11.25
  -2   0   2  617.03    9.92
  -2   0   1    3.27    1.87
   2   0  -1    2.87    2.03
  -2   0   1    6.74    2.27
   2   0   0  268.29    7.61
  -2   0   0  281.55    7.51
  -2   0   0  278.44    7.78
  -2   0  -1    1.60    2.65
   2   0   2 1257.96   18.46
  -2   0  -2 1282.34   16.40
   2   0   3    6.54    3.34
  -2   0  -3    2.42    2.91
  -2   0  -4 3661.59   27.50
   2   0   4 3592.37   34.82
  -2   0  -5   -3.17    2.09
   2   0   5   -1.12    2.69
  -2   0  -6 1666.61   18.24
   2   0   6 1661.28   25.85
  -2   0  -7   -1.89    1.78
   2   0   7   -1.51    2.99
   2   0   8   -0.17    4.96
  -2   0  -8    5.78    1.60
   2   0   8    5.99    3.49
   2   0   9    1.56    5.35
   2   0   9    1.30    2.90
   2   0  10  144.24    9.08
   2   0  10  144.80   12.45
   2   0  11    1.18    3.39
   2   0  11    5.85    6.20
   2   0  12  174.81   14.63
   2   0  12  164.01   10.10
   2   0  13    1.30    5.76
   2   0  14   20.51    7.29
   2   0  15   -1.48    6.53
   2   0  16   68.52   11.62
   2   0  17   10.68    7.51
   2   0  18   65.21   12.63
   2   0  19    3.30    7.83
  -2  -1  21    2.01    5.83
  -2   1  20   15.39    7.01
  -2  -1  20    8.44    7.28
   2   1 -19   10.98   11.36
  -2  -1  19    1.37    5.72
  -2   1  19    8.85    6.24
   2   1 -18    4.99    9.81
  -2   1  18   20.13    6.75
  -2  -1  18   -1.94    4.78
  -2   1  17    0.84    5.35
  -2  -1  17    6.31    5.05
  -2   1  16   76.62   10.08
  -2  -1  16   88.10   11.06
   2  -1 -16   79.73   12.60
   2   1 -16  100.31   14.66
   2  -1 -15   14.33   10.33
  -2   1  15   16.80    6.32
  -2  -1  15   10.00    6.15
   2   1 -15    0.89    8.55
   2  -1 -14   12.58    9.03
  -2  -1  14   -4.00    4.65
   2   1 -14   -0.48    7.72
  -2   1  14    6.02    5.54
   2   1 -13  119.22   13.25
   2  -1 -13  103.41   12.65
  -2   1  13  127.72   10.75
  -2  -1  13  126.87   11.19
   2   1 -12  135.78   12.89
  -2  -1  12  156.23   11.72
   2  -1 -12  156.84   13.05
  -2   1  12  146.72   11.07
   2  -1 -11    0.64    6.13
  -2  -1  11    0.72    4.60
  -2   1  11   -2.03    4.11
  -2  -1  10  275.94   13.40
   2   1 -10  282.32   15.33
   2   1 -10  273.32   13.65
  -2   1  10  259.36   12.19
   2  -1 -10  260.64   14.52
  -2  -1   9   53.51    6.44
  -2   1   9   63.04    6.29
   2  -1  -9   60.87    7.85
   2   1  -9   50.69    7.24
   2   1  -9   41.57    5.97
  -2  -1   8   74.23    6.67
  -2  -1   8   58.45    3.87
  -2   1   8   75.13    5.97
   2   1  -8   81.30    8.22
   2   1  -8   86.39    7.48
   2  -1  -8   84.26    7.96
   2   1  -7  238.60   10.31
  -2  -1   7  253.37   10.64
   2   1  -7  231.84   11.08
  -2  -1   7  228.58    6.73
  -2   1   7  237.91    9.10
   2  -1  -7  246.27   11.18
  -2   1   6  182.85    7.69
   2   1  -6  165.40    8.95
  -2  -1   6  171.26    8.00
  -2  -1   6  174.29    6.00
   2   1  -6  165.92    7.98
   2  -1  -6  177.61    9.07
  -2  -1   5   26.73    3.41
  -2   1   5   26.92    2.74
   2   1  -5   28.67    4.77
   2  -1  -5   32.21    4.70
   2   1  -5   34.13    4.01
  -2  -1   5   30.05    3.02
   2  -1  -4  291.69    8.58
   2   1  -4  299.07    5.05
  -2   1   4  284.04    6.29
  -2   1   4  283.98    7.91
   2   1  -4  281.33    8.58
  -2  -1   4  278.44    7.84
  -2  -1   3 4267.51   32.89
  -2   1   3 4235.12   29.72
   2   1  -3 4320.24   22.83
   2  -1  -3 4248.31   26.57
  -2  -1   3 4230.73   29.88
  -2   1   2 2807.70   24.93
  -2   1   2 2627.67   23.61
  -2  -1   2 2690.06   25.18
   2   1  -2 2685.65   20.50
  -2  -1   2 2628.40   23.84
   2  -1  -2 2693.61   25.60
  -2  -1   2 2637.31   23.81
   2   1  -1  274.95    7.41
  -2   1   1  296.20    8.46
  -2  -1   1  279.51    8.23
   2  -1  -1  277.13    8.66
  -2  -1   1  260.95    8.17
  -2   1   1  274.18    7.96
  -2  -1   0 2366.35   23.91
   2   1   0 2381.26   23.16
  -2   1   0 2413.77   22.72
  -2  -1   0 2396.66   23.35
  -2   1   0 2468.23   22.76
   2   1   0 2410.74   19.64
  -2   1   0 2380.51   18.61
  -2   1  -1   43.20    3.45
   2   1   1   40.55    4.20
  -2   1  -1   43.41    3.94
   2   1   1   44.90    3.62
  -2   1  -1   35.04    3.62
  -2   1  -2   71.19    4.61
  -2   1  -2   76.30    4.52
   2   1   2   73.40    5.39
  -2   1  -3  467.70    9.92
   2   1   3  462.11   12.44
  -2   1  -4 2132.12   20.96
  -2  -1  -4 2036.77   22.64
   2   1   4 2116.17   27.21
   2  -1   4 2086.12   29.13
  -2  -1  -5   -1.61    2.61
   2   1   5    2.03    2.64
   2  -1   5    2.99    2.70
  -2   1  -5   -3.34    2.35
   2  -1   5   -0.25    3.83
   2   1   6  390.79   13.05
   2  -1   6  407.22   12.64
  -2  -1  -6  386.59   10.19
   2  -1   6  397.70   15.16
   2   1   7 1050.59   21.83
   2  -1   7 1056.75   25.94
   2  -1   7 1057.80   21.31
  -2  -1  -7 1029.38   16.03
   2  -1   8 1000.61   21.41
   2   1   8  985.56   22.10
   2  -1   8  963.01   26.90
  -2  -1  -8  977.15   15.03
   2   1   9   28.86    4.78
  -2  -1  -9   11.77    2.17
   2  -1   9   26.54    7.10
   2  -1   9   31.37    4.89
   2   1  10   36.05    5.40
   2   1  10   41.38    7.66
   2  -1  10   45.32    5.57
   2  -1  10   33.22    7.72
   2  -1  11  205.25   10.73
   2   1  11  217.38   11.83
   2  -1  11  197.84   14.87
   2   1  11  239.19   16.21
   2   1  12   40.45    8.24
   2  -1  12   37.61    5.27
   2  -1  12   52.70    9.91
   2  -1  13    5.64    6.81
   2   1  13    1.65    6.37
   2  -1  14  137.76   14.38
   2   1  14  147.57   14.69
   2   1  15   24.02    8.28
   2  -1  15   21.21    8.41
   2   1  16   31.61    9.54
   2  -1  16   27.60    8.19
   2  -1  17   42.79   10.68
   2   1  17   30.97   10.11
   2   1  18    9.06    8.39
   2  -1  18  -20.68    9.65
   2  -1  19    5.45    6.91
   2   1  19   13.99    8.98
  -2  -2  21   29.73   10.26
   2   2 -20   -2.67    9.66
  -2  -2  20    9.15    7.14
   2   2 -19   14.64   11.25
  -2   2  19    6.81    5.42
  -2  -2  19   -1.85    5.10
   2   2 -18    5.90   10.29
  -2  -2  18   13.24    6.51
  -2   2  18   15.15    6.55
   2   2 -17   63.63   12.73
  -2   2  17   51.59    8.63
  -2  -2  17   76.82   10.98
   2   2 -16    7.93    9.24
  -2   2  16    4.13    4.93
  -2  -2  16   10.96    5.92
  -2   2  15   33.33    6.69
  -2  -2  15   40.99    8.44
   2   2 -15   27.53   10.46
  -2   2  14    0.91    4.39
   2   2 -14   10.71    7.90
  -2  -2  14    7.27    5.49
   2   2 -13   39.24   10.42
  -2   2  13   37.67    6.49
   2  -2 -13   39.46   10.12
  -2  -2  13   36.98    7.52
  -2   2  12   51.54    7.02
   2   2 -12   57.48   10.22
   2  -2 -12   48.64    9.63
   2   2 -12   57.11    8.92
  -2  -2  12   73.20    9.28
  -2   2  11  773.56   22.05
   2  -2 -11  733.65   25.01
   2   2 -11  747.30   25.88
  -2  -2  11  760.00   23.97
   2   2 -11  714.01   23.71
   2   2 -10   38.46    6.58
  -2   2  10   40.19    5.67
   2  -2 -10   39.78    7.31
   2   2 -10   30.09    7.64
  -2  -2  10   39.94    6.43
  -2   2   9   14.65    4.00
   2   2  -9    1.53    4.71
   2  -2  -9   12.73    5.93
  -2  -2   9    9.51    4.77
   2   2  -9    2.66    5.68
  -2  -2   9    5.29    1.69
   2   2  -8  178.87   11.04
  -2  -2   8  174.51   10.04
   2  -2  -8  176.74   10.61
  -2   2   8  182.88    6.79
  -2   2   8  187.42    8.85
  -2  -2   8  176.63    6.13
   2   2  -8  180.03   10.32
   2  -2  -7   50.11    6.19
  -2  -2   7   40.30    5.42
   2   2  -7   42.27    6.22
  -2   2   7   35.11    3.90
  -2  -2   7   40.22    3.37
   2   2  -7   44.62    5.68
  -2   2   7   35.81    3.33
   2   2  -6  240.50   11.20
  -2  -2   6  236.99    7.64
   2   2  -6  235.05   10.04
  -2   2   6  233.26    7.77
  -2  -2   6  244.74   10.36
  -2   2   6  244.95    8.18
   2  -2  -6  244.61    9.85
   2   2  -5   78.21    2.58
  -2  -2   5   75.13    4.63
   2   2  -5   74.10    5.88
   2  -2  -5   80.17    5.69
  -2   2   5   82.81    4.89
  -2   2   5   79.84    4.25
  -2   2   4   67.63    4.56
   2   2  -4   65.94    5.21
  -2  -2   4   72.57    5.74
   2  -2  -4   68.16    4.62
   2  -2  -4   78.46    5.52
   2   2  -3 1360.31   14.54
   2  -2  -3 1374.57   20.25
  -2  -2   3 1357.39   20.37
   2  -2  -3 1354.65   14.02
  -2   2   3 1331.75   18.41
   2   2  -2 1687.81   17.77
  -2  -2   2 1665.27   21.76
  -2   2   2 1693.41   20.67
   2  -2  -2 1720.49   22.48
   2  -2  -1  160.32    3.86
  -2  -2   1  149.90    7.08
   2   2  -1  161.09    6.34
  -2   2   1  168.52    3.82
  -2   2   1  170.19    3.76
  -2   2   1  163.36    7.03
   2  -2   0   97.39    4.10
  -2   2   0   97.03    4.01
   2   2   0   90.64    5.35
  -2   2   0   94.46    5.58
  -2  -2   0   88.20    6.17
  -2   2  -1   19.56    1.78
   2  -2   1   20.66    3.09
   2   2   1   17.60    3.52
  -2   2  -1   22.36    3.52
   2   2   1   21.40    2.14
  -2   2  -1   19.37    2.80
   2   2   2   48.39    4.80
  -2   2  -2   47.44    4.23
  -2   2  -2   47.64    3.88
  -2   2  -2   49.55    4.45
   2  -2   2   50.17    4.63
  -2   2  -3   14.49    3.59
   2  -2   3   15.40    3.71
   2   2   3   15.25    3.42
  -2   2  -3   13.42    3.34
  -2   2  -3   11.92    2.77
   2   2   4  491.91   14.01
   2  -2   4  468.21   14.47
  -2   2  -4  499.09   11.36
  -2   2  -4  509.49   13.72
  -2   2  -5  337.36   12.65
   2   2   5  327.08   12.08
   2  -2   5  316.98   12.79
  -2   2  -5  322.06    9.31
   2  -2   6  430.67   15.90
  -2   2  -6  434.66   15.48
   2   2   6  432.85   14.25
   2  -2   7  154.97   10.87
   2  -2   7  143.05    8.10
  -2   2  -7  131.07    9.91
   2   2   7  145.65    8.99
   2  -2   8   12.87    3.54
  -2   2  -8   12.04    5.99
   2  -2   8    9.96    5.35
   2   2   8   10.68    3.76
   2  -2   9 1592.17   27.82
   2   2   9 1527.11   29.44
  -2  -2  -9 1523.09   21.40
   2  -2   9 1556.73   35.64
  -2   2  -9 1531.98   35.24
   2  -2  10  345.64   13.55
  -2  -2 -10  319.36    9.43
  -2   2 -10  343.25   18.82
   2  -2  10  372.73   18.86
   2  -2  11   17.39    3.87
   2  -2  11   18.85    6.82
   2  -2  12   20.70    7.43
   2   2  12   22.57    7.94
   2  -2  13  325.95   20.54
   2   2  13  349.74   20.84
   2   2  14    6.43    7.25
   2  -2  14    8.98    7.39
   2   2  15   86.47   11.99
   2  -2  15   84.69   13.13
   2   2  16   33.59    9.30
   2  -2  16   14.51    8.35
   2   2  17   -0.48    6.84
   2  -2  17   11.60    7.41
   2  -2  18    6.97    8.74
   2   2  18    0.07    5.91
   2  -2  19   24.96    8.74
   2   2  19   17.83    8.80
  -2  -3  21   -0.48    5.47
  -2  -3  20    0.58    5.73
   2   3 -20   -1.18    9.51
  -2  -3  19   22.79    7.75
   2   3 -19    6.16   10.65
  -2   3  18   -0.68    4.64
   2   3 -18   -8.80   11.62
  -2  -3  18   12.97    6.87
  -2   3  17   31.85    7.23
  -2  -3  17   35.01    8.78
   2   3 -17   52.30   12.74
  -2   3  16    6.49    5.28
  -2  -3  16    3.58    5.77
   2   3 -16  -10.00   10.10
  -2  -3  15   -2.94    5.49
  -2   3  15    1.42    4.81
   2   3 -15   -3.90    7.93
  -2   3  14    6.32    4.66
   2   3 -14   -9.53    7.75
   2   3 -14    1.36    6.81
  -2  -3  14    2.50    5.57
  -2   3  13  165.75   11.72
  -2  -3  13  172.20   13.70
   2   3 -13  165.81   15.14
   2   3 -13  161.04   13.75
   2   3 -12   61.70    9.28
  -2   3  12   59.61    7.67
   2   3 -12   63.48   10.59
  -2  -3  12   63.90    9.13
   2   3 -11   27.66    7.89
  -2   3  11   23.15    5.24
  -2  -3  11   19.38    5.73
   2   3 -11   24.60    6.89
  -2  -3  10   80.67    8.58
   2   3 -10   87.10    9.14
  -2  -3  10   72.19    4.00
  -2   3  10   78.89    5.02
   2   3 -10   81.91    9.81
  -2   3  10   81.43    7.43
  -2   3   9 1186.42   18.70
   2   3  -9 1144.92   27.26
   2   3  -9 1176.28   28.91
  -2   3   9 1193.42   23.69
  -2  -3   9 1152.27   16.52
  -2  -3   9 1190.93   28.06
   2   3  -8   21.51    5.50
  -2  -3   8   19.38    4.76
   2   3  -8   16.93    4.93
  -2   3   8   19.15    2.97
  -2  -3   8   20.36    2.80
  -2   3   7  329.90   10.16
   2  -3  -7  310.78   11.72
  -2  -3   7  315.12   13.38
   2   3  -7  328.99   13.37
   2   3  -7  324.33   14.24
   2   3  -6  252.01   11.54
   2  -3  -6  260.83   10.35
  -2   3   6  252.08    9.10
   2   3  -5 2358.84   31.16
   2  -3  -5 2343.23   28.97
  -2   3   5 2275.40   26.53
   2   3  -5 2332.61   18.63
   2  -3  -4    4.20    2.93
  -2   3   4    5.81    2.67
  -2  -3   4    1.26    3.02
   2   3  -4    3.14    1.88
  -2   3   3  364.44   11.00
  -2  -3   3  382.46   12.33
   2  -3  -3  388.51   11.80
  -2  -3   3  382.66   11.39
  -2   3   2  310.34   10.16
  -2  -3   2  313.33   10.38
  -2   3   1 1628.99   22.56
  -2   3   1 1638.90   15.15
  -2  -3   1 1677.86   23.47
  -2   3   0  213.97    6.57
   2  -3   0  185.12    6.44
  -2  -3   0  176.70    8.85
  -2   3   0  210.66    9.08
  -2   3  -1 1699.05   23.04
  -2   3  -1 1645.68   15.18
   2   3   1 1681.46   23.79
   2  -3   1 1688.55   20.65
  -2   3  -1 1628.00   19.99
  -2   3  -2   58.90    5.28
  -2   3  -2   63.86    5.15
   2   3   2   64.27    5.73
   2  -3   2   63.63    5.21
  -2   3  -2   55.32    3.92
  -2   3  -3  470.65   13.47
   2   3   3  469.66   13.87
  -2   3  -3  467.23   12.32
  -2   3  -3  466.39   11.66
   2  -3   3  458.53   13.38
   2   3   4  187.27    9.43
  -2   3  -4  180.81    9.62
  -2   3  -4  181.91    7.94
   2  -3   4  169.04    9.16
  -2   3  -4  173.62    8.25
  -2   3  -5 1576.26   29.12
  -2   3  -5 1591.24   26.55
   2  -3   5 1521.11   28.29
  -2   3  -5 1562.05   22.10
   2   3   5 1583.34   27.45
   2  -3   6    1.17    4.34
  -2   3  -6   -2.71    4.29
  -2   3  -6   -3.39    2.53
  -2   3  -6   -5.23    5.17
   2  -3   7  121.73    9.87
  -2   3  -7  106.14    9.07
  -2   3  -8   53.81    8.09
   2  -3   8   52.88    7.73
  -2   3  -9    4.70    6.44
   2  -3   9    7.09    3.31
   2  -3   9    3.69    5.47
   2  -3  10   22.98    7.36
   2  -3  10   23.02    4.23
  -2   3 -10   21.62    8.10
  -2   3 -11  132.49   13.65
   2  -3  11  127.27    8.63
   2  -3  11  117.85   12.37
   2  -3  12   -1.01    6.24
  -2   3 -12   13.75    9.54
   2  -3  13   96.00   12.31
   2   3  13   68.45   11.16
   2   3  14   15.38    7.72
   2  -3  14   19.68    8.24
   2   3  15   55.00   10.64
   2  -3  15   64.99   11.31
   2  -3  16   -2.02    5.79
   2   3  16   10.05    7.75
   2  -3  17   70.68   12.81
   2   3  17   56.47   11.26
   2  -3  18  -13.15    9.48
   2   3  18   -1.70    7.28
   2   3  19    7.65    8.58
   2   4 -20   12.41    9.94
  -2  -4  20    4.30    7.40
  -2  -4  19    1.67    6.90
   2   4 -19  -10.08   11.55
  -2  -4  18   14.85    6.93
   2   4 -18   12.70   10.57
  -2  -4  17    8.62    6.49
  -2   4  17    3.98    4.73
   2   4 -17    6.60    9.51
   2   4 -16   17.27    9.39
  -2  -4  16   25.65    7.31
  -2   4  16   16.46    5.65
   2   4 -15  111.32   14.72
  -2  -4  15  112.86   12.95
  -2   4  15  115.95   11.40
   2   4 -15  121.74   13.75
   2   4 -14   91.70   11.90
   2   4 -14   93.58   13.39
  -2   4  14   83.17    9.51
  -2  -4  14  109.28   12.25
   2   4 -13   -3.48    7.19
  -2   4  13   11.79    4.52
  -2  -4  13    0.23    5.38
   2   4 -13    6.76    8.24
   2   4 -12  -11.66    7.47
   2   4 -12    8.26    7.05
  -2  -4  12    0.00    5.57
  -2   4  12    3.43    4.01
  -2   4  11    8.42    2.91
  -2  -4  11    3.62    5.15
   2   4 -11    1.58    5.70
   2   4 -11    4.86    6.52
  -2   4  11   -0.13    3.62
  -2  -4  10   45.10    7.73
   2  -4 -10   51.54    5.94
  -2  -4  10   56.06    4.29
  -2   4  10   48.32    4.79
   2   4 -10   61.22    9.37
   2   4 -10   64.75    9.03
   2   4  -9    0.36    5.41
   2   4  -9    4.51    4.96
  -2   4   9    5.48    2.89
  -2  -4   9    2.61    4.48
   2  -4  -9    1.89    3.37
   2   4  -8  128.00    9.97
   2  -4  -8  142.65    8.82
  -2   4   8  143.10    7.73
   2   4  -8  142.39   10.74
   2   4  -7  170.53   10.91
  -2   4   7  193.96    8.78
   2  -4  -7  183.51    9.35
   2  -4  -6  147.15    8.31
  -2   4   6  138.90    7.72
   2   4  -6  150.53    9.55
   2   4  -5  703.75   12.76
  -2   4   5  669.86   16.07
   2  -4  -5  664.19   16.43
  -2  -4   5  676.81   18.80
   2   4  -5  657.00   18.18
   2  -4  -4 1440.30   23.38
  -2   4   4 1445.00   23.44
  -2  -4   4 1413.94   25.61
   2   4  -4 1455.44   19.40
  -2  -4   3  784.09   18.46
  -2   4   3  804.07   17.43
   2   4  -3  794.11   15.06
  -2  -4   3  796.62   16.96
  -2  -4   2  936.09   18.55
  -2   4   2  956.22   18.94
  -2   4   1  365.96   11.96
  -2  -4   1  342.69   11.72
  -2  -4   0  320.93   11.95
  -2   4   0  315.72   11.55
   2  -4   0  317.30    6.28
  -2   4   0  338.61    9.35
  -2   4  -1  160.15    7.02
  -2   4  -1  147.87    8.03
  -2   4  -1  164.13    5.18
   2  -4   1  141.90    7.18
  -2   4  -2   32.25    4.28
   2  -4   2   35.32    4.57
  -2   4  -2   27.77    4.82
  -2   4  -2   31.00    3.11
   2  -4   3  591.27   16.04
  -2   4  -3  594.94   15.38
  -2   4  -3  613.02   13.58
  -2   4  -3  603.35   16.11
  -2   4  -4   41.09    5.81
  -2   4  -4   39.23    4.99
   2  -4   4   33.40    5.11
  -2   4  -4   38.49    4.77
  -2   4  -5  924.91   23.01
   2  -4   5  949.87   23.28
  -2   4  -5  935.86   18.86
  -2   4  -5  943.28   20.61
  -2   4  -6  197.29    8.96
  -2   4  -6  207.66   11.09
  -2   4  -6  202.10   12.11
   2  -4   6  208.52   11.92
  -2   4  -7  181.87   11.30
  -2   4  -7  182.92   12.71
   2  -4   7  182.21   12.58
  -2   4  -7  142.81    7.61
   2  -4   8  116.99   10.30
  -2   4  -8  131.45   10.85
  -2   4  -8  138.15   12.09
  -2   4  -9  141.30    7.34
   2  -4   9  161.08   12.95
  -2   4  -9  135.07   11.56
   2  -4  10    3.96    5.96
   2  -4  10    4.11    3.01
  -2   4 -10    3.34    6.61
   2  -4  11   71.87    6.65
   2  -4  11   60.89    9.04
  -2   4 -11   56.41    9.68
  -2   4 -12   35.50    9.68
   2  -4  12   38.40    9.00
  -2   4 -13   85.44   12.81
   2  -4  13   65.53   10.67
  -2   4 -14   21.15   10.33
   2  -4  14    8.56    7.82
   2   4  15   43.44    9.60
   2  -4  15   43.33   10.13
   2   4  16   16.83    8.54
   2  -4  16    7.53    7.79
   2   4  17   25.79    8.09
   2  -4  17   24.16    9.35
   2  -4  18    9.83    8.08
   2   4  18    1.76    6.71
   2   4  19    8.03    7.25
   2   5 -20   -4.42   10.78
  -2  -5  20    2.97    7.62
   2   5 -19  -11.77    9.38
  -2  -5  19   11.60    8.12
  -2  -5  18    8.62    6.28
   2   5 -18    0.30   10.20
   2   5 -17    9.57    8.69
  -2  -5  17   20.22    7.83
  -2  -5  16  183.65   17.18
   2   5 -16  171.57   17.70
   2   5 -16  176.69   16.41
  -2   5  16  145.07   12.96
   2   5 -15   -4.68    7.65
  -2   5  15    8.26    4.97
   2   5 -15   18.49    9.57
  -2  -5  15    2.55    6.12
  -2   5  14    4.70    4.11
  -2  -5  14   -6.44    6.94
   2   5 -14    4.39    6.50
   2   5 -14   -2.64    7.55
   2   5 -13   12.09    8.80
  -2  -5  13   12.63    6.09
  -2   5  13    8.00    4.52
   2   5 -13   -5.34    6.94
   2   5 -12  433.97   21.99
   2   5 -12  445.10   22.51
  -2   5  12  440.74   18.05
  -2  -5  12  498.14   22.91
   2  -5 -12  418.40   16.61
   2  -5 -11    0.05    3.38
  -2  -5  11  -12.60    6.10
   2   5 -11   -7.89    7.19
  -2   5  11   -1.37    2.77
   2   5 -11    0.51    6.87
  -2   5  10  148.22    8.44
   2   5 -10  141.73   12.55
   2  -5 -10  143.26    9.25
   2   5 -10  127.29   11.61
   2   5  -9   21.41    6.66
  -2   5   9   18.46    4.02
   2  -5  -9   19.08    4.39
   2   5  -9   22.58    7.18
   2  -5  -8  331.95   13.14
   2   5  -8  340.88   16.54
  -2   5   8  350.11   12.97
   2   5  -8  315.52   15.82
  -2   5   7   20.91    4.19
   2   5  -7   21.15    5.73
   2  -5  -7   20.17    4.25
  -2   5   6 1576.86   26.65
  -2  -5   6 1498.00   30.19
   2  -5  -6 1515.06   26.02
   2   5  -6 1504.60   30.48
  -2  -5   5   46.72    6.08
   2   5  -5   53.11    4.41
  -2   5   4   63.40    6.48
  -2  -5   4   75.02    7.14
   2   5  -4   68.28    5.39
   2   5  -3    1.89    2.95
  -2  -5   3   -3.73    2.99
  -2  -5   3   -0.22    3.77
  -2   5   3   -4.51    4.13
  -2   5   2 1856.80   29.15
   2   5  -2 1826.02   26.47
  -2  -5   2 1791.84   27.09
   2   5  -1  516.39   14.77
  -2  -5   1  496.44   15.19
  -2   5   1  511.39   15.73
  -2  -5   0 1186.05   23.57
  -2   5   0 1264.51   19.87
   2  -5   0 1278.60   15.33
  -2   5   0 1256.07   24.07
   2  -5   1  362.51    8.73
  -2   5  -1  355.52    8.83
  -2   5  -1  351.52   13.37
  -2   5  -1  354.46   11.51
  -2   5  -2    2.05    3.95
  -2   5  -2    3.69    2.30
  -2   5  -2    0.66    3.07
   2  -5   2    3.07    3.10
  -2   5  -3   81.92    6.77
  -2   5  -3   94.97    5.78
  -2   5  -3   84.97    7.17
   2  -5   3   88.79    7.24
   2  -5   4 1438.62   28.10
  -2   5  -4 1446.93   27.55
  -2   5  -4 1415.76   23.59
  -2   5  -4 1407.20   25.47
  -2   5  -5   16.46    5.17
  -2   5  -5   10.08    4.27
   2  -5   5    9.23    4.66
  -2   5  -5    8.12    3.86
  -2   5  -6  300.78   14.91
   2  -5   6  313.74   15.19
  -2   5  -6  324.90   12.46
  -2   5  -6  305.62   13.48
   2  -5   7   -6.02    5.35
  -2   5  -7    6.77    5.84
  -2   5  -7    5.06    3.27
  -2   5  -7    5.17    4.85
  -2   5  -8  214.86   10.19
  -2   5  -8  199.81   13.97
  -2   5  -8  219.12   13.53
   2  -5   8  217.78   14.14
  -2   5  -9   15.51    6.55
  -2   5  -9   15.04    3.78
   2  -5   9   11.80    6.17
  -2   5  -9   12.85    6.89
   2  -5  10  369.53   19.85
  -2   5 -10  395.82   19.40
  -2   5 -10  372.45   20.55
   2  -5  11   95.00   11.88
  -2   5 -11  115.44   12.33
   2  -5  12   15.32    8.03
  -2   5 -12    6.74    7.50
   2  -5  13   47.92   10.04
   2   5  13   41.33    7.19
  -2   5 -13   53.17   10.67
  -2   5 -14   78.69   12.48
   2  -5  14   91.79   13.02
  -2   5 -15    5.41    8.77
   2  -5  15    7.29    6.43
   2   5  15    9.41    6.39
   2   5  16   -7.96    6.74
   2  -5  16   12.14    7.67
   2  -5  17    5.48    7.14
   2   5  17    2.12    6.78
   2   5  18   -1.17    7.26
   2  -5  18   13.44    8.13
   2   5  19   -0.50    6.34
   2   6 -19   29.61   12.39
   2   6 -18   23.83   10.27
   2   6 -17   19.37    9.75
   2   6 -17    2.21    8.72
   2   6 -16   10.85   10.01
   2   6 -16   10.97    8.39
   2   6 -15    0.33    7.75
   2   6 -15    6.60    7.77
  -2   6  14   99.81   10.27
   2   6 -14  124.57   14.47
   2   6 -14  132.62   14.42
   2   6 -13   49.78    9.64
   2   6 -13   51.49   10.37
   2   6 -12   18.69    7.83
   2   6 -12   22.89    7.98
   2   6 -11   45.88    9.07
   2   6 -11   35.43    8.57
   2  -6 -11   38.77    5.93
  -2   6  11   36.92    5.25
   2  -6 -10   75.63    7.69
  -2   6  10   85.64    7.91
   2   6 -10   74.14   10.60
   2   6 -10   67.78   10.22
   2   6  -9   19.47    7.17
  -2   6   9   18.32    4.70
   2  -6  -9   13.78    4.54
   2   6  -9   13.14    6.08
   2   6  -8  292.57   16.04
  -2   6   8  314.25   13.56
   2  -6  -8  294.85   12.83
  -2   6   7    2.16    4.01
   2   6  -7   -3.99    5.81
   2   6  -6    6.12    4.71
  -2   6   6    5.01    4.02
  -2  -6   6    6.27    5.06
  -2   6   5   20.25    5.78
  -2  -6   5   13.96    4.43
   2   6  -5   18.71    3.72
   2   6  -4 1428.99   24.26
  -2  -6   4 1451.25   29.25
  -2  -6   4 1423.02   24.95
  -2   6   4 1505.10   28.29
  -2  -6   3   87.32    7.79
   2   6  -3   97.31    7.29
  -2  -6   3   87.28    6.67
  -2   6   3   94.29    8.37
   2   6  -2  144.82    8.99
  -2   6   2  146.04    9.83
  -2  -6   2  150.46    8.82
   2   6  -1  159.75    9.34
  -2  -6   1  159.89    9.28
  -2   6   1  172.90   10.49
  -2   6   0  603.23   18.10
   2   6   0  603.87   17.69
  -2   6   0  628.05   15.45
  -2  -6   0  569.74   17.76
  -2   6  -1 1201.63   25.26
   2   6   1 1161.51   25.36
  -2   6  -1 1215.85   22.74
  -2   6  -2 1765.56   22.76
  -2   6  -2 1712.17   28.37
  -2   6  -2 1711.20   30.10
  -2   6  -3    1.67    2.29
  -2   6  -3   -0.17    3.64
  -2   6  -3    1.87    4.40
   2  -6   4  439.98   16.74
  -2   6  -4  451.74   13.83
  -2   6  -4  439.96   16.28
  -2   6  -4  434.13   15.68
  -2   6  -5  661.18   19.00
  -2   6  -5  637.88   20.50
   2  -6   5  628.01   20.92
  -2   6  -5  648.20   17.95
  -2   6  -6  260.11   14.60
   2  -6   6  245.95   13.98
  -2   6  -6  251.17   12.15
  -2   6  -6  268.00   12.53
  -2   6  -7    3.51    4.51
   2  -6   7   -0.83    5.04
  -2   6  -7    2.89    3.84
  -2   6  -7   -0.97    5.81
  -2   6  -8  113.30   10.27
  -2   6  -8  109.31    8.16
   2  -6   8  108.00   11.26
  -2   6  -8   98.22   10.95
   2  -6   9   13.10    6.95
  -2   6  -9   22.39    8.11
  -2   6  -9   27.11    5.28
  -2   6  -9   26.45    7.04
  -2   6 -10   22.25    7.82
  -2   6 -10   29.37    8.16
   2  -6  10   28.33    7.58
  -2   6 -11    7.24    7.16
   2  -6  11   16.46    7.76
   2   6  11    3.25    4.80
  -2   6 -11   19.79    7.94
   2   6  12  180.89   13.69
   2  -6  12  198.47   16.90
  -2   6 -12  179.75   15.81
   2  -6  13   -6.84    5.97
   2   6  13    9.33    5.30
  -2   6 -13    2.16    7.48
   2  -6  14    5.81    6.10
   2   6  14   14.42    5.48
  -2   6 -15    4.39    8.15
   2  -6  15    8.87    8.03
   2  -6  16   12.83    8.02
  -2   6 -16   24.95   10.46
   2   6  16   43.99   11.22
   2   6  17   -3.50    7.77
   2  -6  17   -3.15    6.56
   2   6  18   22.95    9.61
   2   7 -19   20.71   10.83
   2   7 -18   51.54   13.79
   2   7 -17    0.94    7.42
   2   7 -17   -5.96    8.86
   2   7 -16    2.36    7.96
   2   7 -16   17.00    8.72
   2   7 -15   35.58    9.21
   2   7 -15   37.72   10.91
   2   7 -14    4.52    7.21
   2   7 -14    0.50    7.22
   2   7 -13   62.37   11.00
   2   7 -13   76.58   11.73
   2   7 -12   66.54   10.59
   2   7 -12   72.29   11.36
   2   7 -11   42.09    9.22
  -2   7  11   46.21    6.23
   2   7 -11   37.81    8.55
  -2   7  10   94.55    8.66
   2   7 -10   81.48   10.92
   2   7 -10   99.83   11.25
   2   7  -9 1147.94   33.08
   2   7  -9 1209.02   33.60
  -2   7   9 1211.81   27.69
  -2   7   8  365.61   15.71
   2   7  -8  338.27   18.01
   2   7  -7  234.91   15.27
  -2   7   7  243.47   12.85
  -2   7   6   89.04    8.62
  -2  -7   6   77.24    8.47
   2   7  -6   85.22    9.21
   2   7  -5  973.66   21.59
  -2   7   5 1002.41   25.02
  -2  -7   5  976.37   26.07
  -2  -7   4  115.43    9.76
  -2  -7   4  106.63    7.70
  -2   7   4  110.95    9.25
   2   7  -4  106.81    7.79
  -2  -7   3 1412.56   26.51
  -2  -7   3 1362.33   29.88
   2   7  -3 1449.25   27.58
  -2   7   3 1457.20   30.09
   2   7  -2    6.49    3.93
  -2  -7   2    4.59    3.77
  -2   7   2   -5.20    6.24
   2   7  -1   -5.47    4.51
  -2  -7   1    0.08    4.12
  -2   7   1   -4.12    5.90
  -2  -7   0  140.56   10.04
   2   7   0  135.58    9.97
  -2   7   0  131.79   10.00
  -2   7   0  143.47    8.40
   2  -7   1 2020.37   15.77
  -2   7  -1 1985.95   35.36
  -2   7  -1 2139.66   32.62
   2   7   1 2036.12   35.69
  -2   7  -2  115.69    9.47
   2   7   2  102.68    9.04
  -2   7  -2  123.46    8.81
  -2   7  -3  686.08   16.63
   2   7   3  651.48   21.76
  -2   7  -3  675.79   20.69
  -2   7  -3  677.81   20.38
  -2   7  -4  353.87   12.82
  -2   7  -4  343.75   15.05
   2   7   4  345.32   16.23
  -2   7  -4  361.98   15.48
   2   7   5  129.58   10.68
  -2   7  -5  139.01   10.66
  -2   7  -5  143.02    9.20
  -2   7  -5  137.14   10.01
   2   7   6  155.09   12.11
  -2   7  -6  158.62   12.34
  -2   7  -6  159.54   10.38
  -2   7  -6  152.49   10.75
   2  -7   6  152.13   12.02
  -2   7  -7  244.21   15.11
   2  -7   7  239.55   15.52
   2   7   7  257.22   15.29
  -2   7  -7  262.08   14.07
  -2   7  -7  233.57   12.79
   2   7   8  271.24   15.98
  -2   7  -8  298.40   15.67
  -2   7  -8  304.88   17.66
  -2   7  -8  290.20   13.95
   2  -7   8  257.22   16.64
  -2   7  -9   55.89    6.89
  -2   7  -9   43.85    8.38
   2  -7   9   45.63    9.09
  -2   7  -9   50.33    9.69
   2  -7  10  131.16   13.43
  -2   7 -10  126.51   14.05
   2   7  10  117.69   11.52
  -2   7 -10  109.13   11.32
   2  -7  11    4.13    6.12
  -2   7 -11   -0.36    6.47
  -2   7 -11   -3.17    7.73
   2   7  11   -2.10    5.73
  -2   7 -12   29.67    9.07
  -2   7 -12   44.25    9.81
   2  -7  12   39.91    9.79
   2   7  12   39.77    8.21
  -2   7 -13   45.45   10.29
   2   7  13   52.86    8.66
   2  -7  13   53.38   10.18
   2   7  14   23.39    6.88
   2  -7  14   22.43    7.84
  -2   7 -14   37.69   10.87
  -2   7 -15   33.81   11.30
   2  -7  15   -4.23    8.09
   2  -7  16   -5.88    8.05
  -2   7 -16  -11.74   10.18
  -2   7 -17   13.58   11.78
   2  -7  17   10.65    8.81
   2   7  17    2.66    8.19
   2   7  18   -2.51    7.31
   2   8 -18   -7.64    8.46
   2   8 -18   -3.76    8.81
   2   8 -17   66.03   14.43
   2   8 -17   63.41   14.41
   2   8 -16   10.73    8.70
   2   8 -16   -0.81    8.33
   2   8 -15   28.19    9.15
   2   8 -15   21.32    8.45
   2   8 -14   -5.70    7.81
   2   8 -14   -5.82    7.36
   2   8 -13   67.94   11.35
   2   8 -13   59.13   10.83
   2   8 -12  145.18   14.53
   2   8 -12  135.15   14.47
   2   8 -11   72.91   10.40
  -2   8  11   77.03    8.46
   2   8 -11   65.07   10.57
   2   8 -10   -3.67    7.25
   2   8 -10    4.84    6.43
  -2   8  10   -1.04    4.44
   2   8  -9    6.42    6.89
   2   8  -9   19.04    8.10
  -2   8   9   -0.89    4.74
   2   8  -8   31.34    8.38
  -2   8   8   15.20    5.98
  -2   8   7  543.53   20.22
   2   8  -7  528.46   22.10
  -2  -8   7  533.01   21.57
  -2   8   6   91.35    9.51
  -2  -8   6   88.34    9.49
   2   8  -6   86.96    9.98
  -2  -8   5  689.09   23.02
  -2   8   5  720.44   22.90
   2   8  -5  673.25   19.77
  -2  -8   4   17.34    3.87
  -2  -8   4   18.98    5.64
   2   8  -4   18.48    4.82
  -2   8   3   54.69    8.47
  -2  -8   3   51.31    6.04
   2   8  -3   49.88    6.97
  -2  -8   3   53.80    7.99
   2   8  -2   39.48    6.54
  -2   8   2   47.67    8.42
  -2  -8   2   46.67    6.29
   2   8  -1  609.02   20.37
  -2   8   1  632.07   21.60
  -2  -8   1  607.20   19.32
  -2  -8   0   32.30    6.46
   2  -8   0   22.14    3.54
   2   8   0   34.62    7.08
  -2   8   0   39.26    8.07
   2   8   1  226.98   13.35
  -2   8  -1  237.53   14.25
   2  -8   1  234.80    6.36
  -2   8  -1  240.89   11.95
  -2   8  -2   22.55    7.14
   2   8   2   19.28    5.85
   2  -8   2   21.91    3.92
  -2   8  -2   14.55    5.13
  -2   8  -3  655.44   17.06
   2   8   3  604.99   22.42
  -2   8  -3  594.81   21.13
  -2   8  -3  618.40   20.75
  -2   8  -4  258.88   14.28
   2   8   4  254.42   15.17
  -2   8  -4  258.22   11.51
  -2   8  -4  259.78   14.20
  -2   8  -5  581.02   18.23
   2   8   5  559.14   21.91
  -2   8  -5  592.40   22.03
  -2   8  -5  591.78   21.02
  -2   8  -6    1.12    5.41
  -2   8  -6    4.66    5.46
  -2   8  -6   -0.17    3.81
   2   8   6    1.33    6.02
   2   8   7   -5.15    5.76
  -2   8  -7   -0.22    6.12
  -2   8  -7    8.39    4.83
  -2   8  -7    3.22    5.04
   2  -8   8   -0.42    5.29
  -2   8  -8   -2.61    5.18
  -2   8  -8   11.96    6.49
   2   8   8    3.60    6.01
  -2   8  -8   -0.29    4.55
  -2   8  -9   58.98   10.37
   2   8   9   53.72    8.83
  -2   8  -9   61.01    8.89
   2  -8   9   44.01    9.05
  -2   8  -9   45.51    7.21
  -2   8 -10   41.90    9.75
   2   8  10   34.02    7.47
   2  -8  10   38.63    8.64
  -2   8 -10   38.47    8.09
   2  -8  11   31.69    9.63
  -2   8 -11   25.11    7.94
   2   8  11   31.59    7.54
  -2   8 -11   21.44    8.97
   2  -8  12   -1.60    5.93
  -2   8 -12    3.01    6.74
   2   8  12    7.43    5.83
  -2   8 -12   12.22    8.30
   2   8  13    1.99    5.05
   2  -8  13    6.64    6.95
  -2   8 -13   12.60    7.82
  -2   8 -13    2.31    7.88
  -2   8 -14   -8.95    7.26
   2  -8  14   10.44    7.00
   2   8  14    7.83    6.25
  -2   8 -15    6.99    8.42
   2  -8  15    3.16    7.76
   2  -8  16    1.63    8.04
  -2   8 -16    3.53    9.21
  -2   8 -17   -4.08   10.25
   2   8  18   16.99    9.73
   2   9 -18    9.42   10.28
   2   9 -18   28.17   11.95
   2   9 -17   -6.67    9.12
   2   9 -17    1.36    9.32
   2   9 -16   22.00   10.39
   2   9 -16   -5.47    8.94
   2   9 -15  136.96   16.26
   2   9 -15  126.94   15.44
   2   9 -14   16.07   10.09
   2   9 -14   25.35    9.84
   2   9 -13   88.83   12.83
   2   9 -13   58.20   11.35
   2   9 -12   41.83   10.51
   2   9 -12   53.47    9.89
   2   9 -11   22.44    8.10
   2   9 -11   19.24    7.79
  -2   9  11   30.41    6.33
  -2   9  10    4.99    5.11
   2   9 -10    8.73    7.47
   2   9 -10    4.91    7.19
   2   9  -9  164.98   14.35
   2   9  -9  159.48   14.72
  -2   9   9  178.57   13.07
  -2   9   8   76.29    9.64
   2   9  -8   69.29   10.46
   2   9  -7   70.46   10.30
  -2  -9   7   69.65    9.24
  -2   9   7   74.50    9.55
  -2   9   6    5.38    5.77
   2   9  -6   10.44    6.97
  -2  -9   6    3.98    5.23
  -2  -9   5  125.59   11.12
  -2   9   5  134.88   12.00
   2   9  -4    5.47    4.10
  -2  -9   4   13.95    4.16
  -2   9   4    7.48    6.85
  -2  -9   4   12.69    5.41
  -2  -9   3  905.46   23.20
  -2  -9   3  939.11   27.63
   2   9  -3  916.01   25.69
  -2   9   3  934.33   27.96
   2   9  -2   95.87    9.80
  -2   9   2   93.00   10.45
  -2  -9   2   82.15    8.10
   2   9  -1   73.24    8.64
  -2  -9   1   68.39    7.80
  -2   9   1   71.87   10.39
   2   9   0  199.17   13.39
  -2   9   0  230.23   14.80
  -2  -9   0  189.12   12.62
   2  -9   0  186.06    9.45
  -2   9  -1  534.63   18.86
   2  -9   1  499.85   15.26
  -2  -9  -1  465.28   19.38
  -2   9  -1  503.29   20.91
   2   9   1  473.42   20.10
   2   9   2   -3.49    7.12
  -2   9  -2   -4.51    6.68
  -2   9  -2    1.99    4.49
   2  -9   2   -4.25    2.96
  -2   9  -3  554.23   20.42
  -2   9  -3  564.31   16.92
   2   9   3  538.41   22.43
  -2   9  -3  533.00   21.12
  -2   9  -4    6.41    6.63
   2   9   4    7.15    6.57
  -2   9  -4   16.43    4.30
  -2   9  -4    9.82    5.60
  -2   9  -5  110.42   11.09
  -2   9  -5  105.55   10.72
   2   9   5   99.73   11.02
  -2   9  -5  106.83    8.83
  -2   9  -6   64.37    9.22
   2   9   6   68.99   10.33
  -2   9  -6   79.46    9.48
  -2   9  -6   73.72    8.13
  -2   9  -7  430.58   21.30
   2   9   7  425.27   21.32
  -2   9  -7  432.32   19.11
  -2   9  -7  416.89   18.05
  -2   9  -8    8.75    5.34
   2   9   8   19.60    7.72
  -2   9  -8   19.24    7.54
  -2   9  -8   17.23    6.50
  -2   9  -9   11.04    7.57
   2   9   9    3.88    6.17
  -2   9  -9   15.71    6.72
  -2   9  -9   11.27    5.93
  -2   9 -10   80.13   10.02
   2   9  10   94.08   11.63
  -2   9 -10   82.18   12.38
   2   9  11   65.62   10.23
  -2   9 -11   59.62    9.67
  -2   9 -11   66.05   12.16
   2   9  12    4.29    6.29
  -2   9 -12    1.61    6.68
  -2   9 -12   -5.40    8.29
   2  -9  12    2.89    7.09
  -2   9 -13   10.85    8.10
   2  -9  13   24.41    9.19
   2   9  13   22.91    7.64
  -2   9 -13   10.87    7.97
   2   9  14   -5.11    5.67
  -2   9 -14  -14.26    8.15
  -2   9 -14   11.87    9.33
   2  -9  14   10.65    7.90
  -2   9 -15  -16.03    9.23
   2  -9  15   -2.96    7.52
  -2   9 -16   -2.29    9.11
   2  -9  16  -13.03    9.41
  -2   9 -17   15.78   10.80
   2  10 -17   24.23   11.18
   2  10 -17   44.17   13.13
   2  10 -16   -0.71    9.26
   2  10 -16   -1.02    7.65
   2  10 -15  -11.94    9.35
   2  10 -15   -4.27    8.30
   2  10 -14   56.39   12.48
   2  10 -14   74.78   11.85
   2  10 -13   22.05   10.22
   2  10 -13   32.45    8.98
   2  10 -12  103.22   13.19
   2  10 -12   89.15   12.92
   2  10 -11   79.48   12.24
   2  10 -11   51.19   10.29
  -2  10  11   73.16    9.55
   2  10 -10  143.42   15.55
   2  10 -10  111.47   12.63
  -2  10  10  130.60   11.96
  -2  10   9   -4.21    5.79
   2  10  -9    6.88    7.55
   2  10  -9   -5.12    6.18
   2  10  -8  261.39   18.23
  -2  10   8  255.38   16.18
  -2  10   7  115.47   11.44
   2  10  -7  119.27   13.08
  -2 -10   7  111.16   11.70
   2  10  -6   81.52   10.46
  -2 -10   6   84.50   10.23
  -2  10   6   88.12   11.13
  -2 -10   5  192.69   13.85
  -2  10   5  181.24   13.80
  -2 -10   4  321.46   17.46
   2  10  -4  335.12   16.62
  -2  10   4  348.90   18.72
  -2 -10   4  326.16   14.50
   2  10  -3   30.43    6.55
  -2 -10   3   37.55    5.94
  -2 -10   3   30.67    7.20
  -2  10   3   43.74    9.89
   2  10  -2  155.09   12.24
  -2 -10   2  139.36   10.32
  -2  10   1  277.27   16.91
  -2 -10   1  246.36   13.96
   2  10  -1  252.58   15.15
  -2  10   0  220.94   12.52
   2  10   0  193.13   14.08
  -2 -10   0  199.28   13.29
   2 -10   0  205.66   10.61
  -2  10   0  241.67   16.26
  -2  10  -1   31.97    8.49
  -2 -10  -1   39.87    8.24
  -2  10  -1   40.71    6.54
   2 -10   1   32.70    4.79
   2  10   1   35.68    7.62
   2 -10   2  353.64   13.98
  -2  10  -2  348.99   17.29
   2  10   2  328.93   18.13
  -2  10  -2  367.32   19.10
  -2  10  -3  224.95   14.55
   2  10   3  208.43   15.45
  -2  10  -3  228.70   15.64
  -2  10  -3  230.53   11.56
  -2  10  -4   42.74    6.30
   2  10   4   40.15    8.98
  -2  10  -4   35.71    8.57
  -2  10  -4   29.26    6.88
  -2  10  -5  139.66   10.02
  -2  10  -5  151.46   13.23
  -2  10  -5  144.23   12.59
   2  10   5  125.18   12.97
  -2  10  -6    8.00    6.10
  -2  10  -6    8.97    6.71
   2  10   6    2.95    6.35
  -2  10  -6    7.69    4.66
  -2  10  -7   -1.17    7.23
  -2  10  -7   -5.95    5.33
  -2  10  -7   -4.35    6.14
   2  10   7   -0.34    6.25
  -2  10  -8  129.31   13.89
  -2  10  -8  138.15   12.48
  -2  10  -8  145.99   11.93
   2  10   8  129.02   13.20
  -2  10  -9   62.23    9.05
   2  10   9   54.63   10.21
  -2  10  -9   45.37    9.42
  -2  10  -9   58.52    9.19
  -2  10 -10   15.42    6.53
  -2  10 -10   10.40    7.53
   2  10  10    7.91    6.81
  -2  10 -11   22.16    8.71
   2  10  11    9.16    6.28
  -2  10 -11    1.88    5.72
  -2  10 -12   98.02   14.10
  -2  10 -12  106.97   13.01
   2  10  12  112.03   13.26
  -2  10 -13    5.18    8.41
  -2  10 -13    2.43    7.71
   2  10  13    1.14    6.66
   2  10  14   -4.26    6.45
  -2  10 -14    0.30    6.99
  -2  10 -14    0.19    7.76
  -2  10 -15   10.56    8.08
  -2  10 -16   -6.97    9.42
  -2  10 -17    7.70   10.79
   2  11 -16   16.22    9.55
   2  11 -16   24.35   10.76
   2  11 -15   16.80   10.19
   2  11 -15    3.76    8.38
   2  11 -14   19.22    9.74
   2  11 -14    6.27    8.30
   2  11 -13   -8.59    8.24
   2  11 -13   11.37    8.95
   2  11 -12  161.38   16.28
   2  11 -12  184.35   18.37
  -2  11  11    6.51    5.86
   2  11 -11    6.66    7.36
   2  11 -11   14.95    7.34
   2  11 -10  195.96   16.33
   2  11 -10  189.35   17.37
  -2  11  10  195.83   15.00
   2  11  -9    4.80    7.43
   2  11  -9  -12.96    7.35
  -2  11   9    4.82    6.52
   2  11  -8  112.85   13.64
  -2  11   8  110.34   11.76
  -2  11   7   -6.28    7.09
   2  11  -7    9.43    7.10
  -2 -11   7   -0.92    5.51
  -2 -11   6  478.79   22.78
   2  11  -6  466.09   23.72
  -2  11   6  522.38   23.86
  -2  11   5   31.91    8.77
  -2 -11   5   29.25    6.65
  -2  11   4   74.54   10.97
  -2 -11   4   88.04   10.36
  -2 -11   4   92.33    8.38
  -2  11   3   -2.94    7.64
   2  11  -3   10.36    6.01
  -2 -11   3    9.97    5.66
  -2 -11   3   10.55    4.70
   2  11  -2  446.41   21.04
  -2  11   2  418.87   21.76
  -2 -11   2  475.31   18.94
  -2 -11   2  465.88   21.38
   2  11  -1   31.31    8.21
  -2 -11   1   34.58    7.00
   2 -11  -1   36.82    6.17
   2  11   0  248.08   16.76
  -2  11   0  263.34   14.79
   2 -11   0  251.96   12.40
  -2 -11   0  267.10   15.89
  -2  11   0  242.05   17.54
  -2  11  -1   -0.08    7.70
  -2  11  -1    1.64    4.92
  -2 -11  -1   -2.89    5.81
   2 -11   1    8.81    3.64
   2  11   1   -6.00    7.25
  -2  11  -2   48.86    9.21
  -2  11  -2   54.29    8.28
   2 -11   2   55.09    6.62
  -2 -11  -2   51.36    9.62
   2  11   2   46.82    9.04
  -2  11  -3  117.15    8.96
   2  11   3   94.44   11.75
  -2  11  -3  108.41   10.94
  -2  11  -3  104.91   12.61
  -2  11  -4  131.66    9.77
  -2  11  -4  138.08   13.75
   2  11   4  122.11   12.92
  -2  11  -4  115.28   11.37
  -2  11  -5   -0.75    5.76
  -2  11  -5   -1.56    3.58
  -2  11  -5    4.83    6.98
   2  11   5    1.88    6.79
  -2  11  -6   92.82   11.55
  -2  11  -6  107.24    9.89
   2  11   6  103.23   12.75
  -2  11  -6  101.37   11.62
  -2  11  -7    1.59    6.50
   2  11   7    3.14    7.13
  -2  11  -7    1.07    4.50
  -2  11  -7   -2.34    5.92
  -2  11  -8   33.81    7.07
   2  11   8   32.31    8.92
  -2  11  -8   39.39    8.38
  -2  11  -8   33.28    8.70
  -2  11  -9   14.02    7.08
  -2  11  -9   16.72    6.41
  -2  11  -9   -5.56    7.76
   2  11   9    6.60    6.60
  -2  11 -10  115.25   12.48
  -2  11 -10  124.57   14.98
   2  11  10  126.73   13.74
  -2  11 -11    2.50    7.67
  -2  11 -11    5.75    6.45
   2  11  11    0.50    6.78
  -2  11 -12   -7.27    7.84
   2  11  12   -1.34    5.89
  -2  11 -12    1.28    6.72
  -2  11 -13    3.68    9.89
   2  11  13   -5.06    6.52
  -2  11 -13   -2.96    6.55
   2  11  14   26.39    8.58
  -2  11 -14   22.38   10.03
  -2  11 -14   26.21   10.30
  -2  11 -15   21.91   10.77
  -2  11 -15   13.27    9.53
   2  11  15   -4.52    7.06
  -2  11 -16    8.65    8.30
   2  12 -16   13.89    8.79
   2  12 -15    2.84    7.99
   2  12 -15    4.62    7.72
   2  12 -14   56.08   12.63
   2  12 -14   63.25   12.09
   2  12 -13    7.95    7.49
   2  12 -13   11.85    7.80
   2  12 -12    6.38    7.82
   2  12 -12   19.52    7.93
  -2  12  11   10.79    7.33
   2  12 -11    2.03    8.35
   2  12 -11    4.45    7.40
  -2  12  10  117.62   13.22
   2  12 -10  101.19   13.91
   2  12 -10   89.21   12.20
  -2  12   9   -0.06    6.66
   2  12  -9    9.84    7.69
   2  12  -9    3.57    6.90
   2  12  -8  221.17   18.24
  -2  12   8  217.26   16.64
   2  12  -7   24.13    8.41
  -2 -12   7   25.20    7.45
  -2  12   7   19.88    8.48
  -2 -12   6   -1.01    5.64
   2  12  -6   -7.75    8.00
  -2  12   6   10.73    7.69
  -2  12   5    8.76    8.57
  -2 -12   5    4.90    6.18
  -2 -12   4  416.29   21.27
  -2  12   4  430.86   23.06
  -2  12   3   22.53    9.25
  -2 -12   3   16.75    6.80
  -2 -12   3   12.80    4.62
  -2 -12   2  188.41   12.82
  -2 -12   2  179.86   14.42
   2  12  -2  181.52   14.57
  -2  12   2  188.62   16.12
  -2  12   1    4.80    8.45
   2  12  -1    2.96    6.36
  -2 -12   1    8.33    4.79
  -2 -12   0  144.40   12.37
   2  12   0  173.54   14.80
  -2  12   0  156.22   15.13
  -2  12   0  154.68   12.41
  -2  12  -1   12.09    8.83
  -2 -12  -1   22.61    6.95
   2  12   1   24.96    8.65
  -2  12  -1   22.96    6.83
  -2  12  -2  165.43   15.47
  -2  12  -2  170.80   13.49
   2  12   2  150.29   14.39
  -2 -12  -2  138.85   13.18
  -2  12  -3   15.20    8.24
  -2  12  -3    5.26    5.74
   2  12   3    4.95    6.93
  -2  12  -4   36.70    8.03
   2  12   4   45.50   10.09
  -2  12  -4   28.95    9.24
  -2  12  -5   48.68    9.73
   2  12   5   49.97    9.74
  -2  12  -5   51.12    9.43
  -2  12  -6   57.44   10.68
   2  12   6   55.15   10.23
  -2  12  -6   68.85   10.87
   2  12   7    1.30    6.06
  -2  12  -7    6.66    7.33
  -2  12  -7   -2.42    6.66
   2  12   8  132.55   14.74
  -2  12  -8  134.48   14.79
  -2  12  -8  149.46   14.31
   2  12   9   19.98    7.58
  -2  12  -9   21.46    6.74
  -2  12  -9   37.91    9.54
   2  12  10   -2.18    7.75
  -2  12 -10   20.45    9.05
   2  12  11   -9.13    6.83
  -2  12 -11    4.99    7.86
  -2  12 -12   33.88   10.12
   2  12  12   54.37   11.22
   2  12  13   25.08    9.61
  -2  12 -13   -0.63    9.03
  -2  12 -14   16.48    9.31
   2  12  14   -7.71    8.04
   2  12  15    1.17    6.28
   2  13 -15   33.79   11.19
   2  13 -14    4.39    9.71
   2  13 -14   -5.10    8.34
   2  13 -13   16.15    9.77
   2  13 -13   22.75    8.80
   2  13 -12   27.24   10.08
   2  13 -12   21.55    8.10
   2  13 -11   -1.31    7.78
   2  13 -11   -9.66    7.05
  -2  13  11   12.89    7.01
   2  13 -10   -3.22    8.14
   2  13 -10    1.33    6.29
  -2  13  10    2.22    5.68
  -2  13   9   40.00    9.76
   2  13  -9   62.25   12.26
   2  13  -9   34.16    8.94
   2  13  -8    6.00    7.92
  -2  13   8    2.16    6.97
   2  13  -7   46.70   10.36
  -2 -13   7   57.40    9.99
  -2  13   7   77.51   11.97
  -2  13   6  134.73   14.91
   2  13  -6  125.04   14.30
  -2 -13   6  113.24   12.68
   2  13  -5   90.92   12.49
  -2 -13   5   74.09   10.47
  -2  13   5  100.61   13.65
  -2  13   4    8.82    8.91
  -2 -13   4   12.33    5.36
  -2  13   3  156.85   15.91
  -2 -13   3  140.70   13.43
  -2  13   2  143.37   15.33
  -2 -13   2  127.08   13.02
   2  13  -1   10.51    6.78
  -2  13   1   -8.12    8.69
  -2  13   0   36.56   10.42
   2  13   0   28.47    8.28
  -2  13   0   41.67    7.51
  -2 -13   0   34.56    7.23
  -2  13  -1  121.05   14.58
  -2 -13  -1  117.18   12.44
   2  13   1  131.86   13.95
  -2  13  -1  121.96   11.99
   2  13   2   27.60    9.10
  -2  13  -2    5.46    5.37
  -2  13  -2   23.72   10.22
  -2 -13  -2    4.64    6.23
   2  13   3   77.03   11.67
  -2  13  -3   70.05   10.07
  -2  13  -3   87.44   12.27
  -2 -13  -3   92.05   11.66
   2  13   4   14.32    7.13
  -2  13  -4   15.04    6.91
  -2  13  -4   20.11    8.81
  -2  13  -5   79.77   11.20
  -2  13  -5   99.16   12.82
   2  13   5   83.16   12.90
  -2  13  -6   12.33    7.15
  -2  13  -6   10.17    8.15
   2  13   6   13.48    6.40
  -2  13  -7   43.16    9.43
  -2  13  -7   39.48    9.68
   2  13   7   23.83    8.27
  -2  13  -8   -0.21    6.23
  -2  13  -8    0.64    6.65
   2  13   8   13.11    8.20
  -2  13  -9   -1.90    7.88
  -2  13  -9  -12.50    6.74
   2  13   9   -0.33    6.85
   2  13  10   47.65   11.45
  -2  13 -10   36.36   10.52
   2  13  11   16.64    9.08
  -2  13 -11   -0.11    7.22
  -2  13 -12   12.67   10.25
   2  13  12   14.36    8.68
  -2  13 -13   -3.87    7.85
   2  13  13   28.36    9.28
   2  13  14   10.82    7.27
   2  14 -14   10.01    9.76
   2  14 -13   12.23    9.34
   2  14 -12    2.79    7.46
   2  14 -12   20.90    9.72
   2  14 -11   58.85   12.46
   2  14 -11   70.58   11.92
  -2  14  11   63.32   11.37
   2  14 -10   17.67    9.28
  -2  14  10    7.71    7.74
   2  14 -10   19.23    8.17
  -2  14   9    8.17    7.28
   2  14  -9   -0.51    7.69
   2  14  -9    1.63    6.51
  -2  14   8   13.75    8.53
   2  14  -8    5.75    8.59
  -2 -14   7   61.43   10.33
  -2  14   7   64.77   11.87
   2  14  -7   80.49   13.27
  -2  14   6    9.10    8.45
  -2 -14   6    5.82    5.99
  -2  14   5   46.36   11.32
   2  14  -5   50.26    9.78
  -2 -14   5   47.98    9.66
  -2  14   4   40.85   10.92
  -2 -14   4   30.55    7.83
  -2  14   3   -1.63    9.08
  -2 -14   3    4.63    6.09
  -2 -14   2   10.36    6.81
  -2  14   2    4.60    8.43
  -2  14   1  108.90   14.67
  -2 -14   1   76.91   10.68
  -2  14   1   96.75   10.89
  -2  14   0    0.91    8.83
   2  14   0  -12.44    8.50
  -2  14   0    6.96    5.58
  -2  14  -1   27.37    9.82
  -2  14  -1   35.97    8.01
   2  14   1   40.35    8.81
  -2 -14  -2   18.26    7.10
  -2  14  -2   32.48    8.45
   2  14   2   31.95    8.70
  -2  14  -2   18.65    9.92
   2  14   3   63.75   11.29
  -2  14  -3   70.20   10.56
  -2 -14  -3   71.91   11.14
  -2  14  -3   62.12   11.49
  -2  14  -4   16.44    6.68
  -2 -14  -4   14.11    8.81
   2  14   4    1.96    6.66
  -2  14  -4    5.39    7.78
  -2  14  -5  100.96   12.77
  -2  14  -5  113.92   14.53
   2  14   5   94.29   13.31
  -2  14  -6    1.36    8.19
  -2  14  -6   -7.25    7.05
   2  14   6    0.05    7.13
  -2  14  -7   33.06    9.14
  -2  14  -7   51.66   10.95
   2  14   7   54.94   12.51
  -2  14  -8   -0.02    5.98
  -2  14  -8   10.94    7.35
   2  14   8    5.17    8.54
  -2  14  -9   25.50    9.99
   2  14   9   16.55    8.49
  -2  14 -10    3.44    7.21
   2  14  10   19.49    9.23
   2  14  11    0.30    7.07
  -2  14 -11  -18.54   10.57
   2  14  12    0.33    7.51
   2  15 -13    0.17    7.25
   2  15 -12    6.28    7.01
   2  15 -11    4.44    7.66
  -2  15  11    7.72    7.32
   2  15 -11   16.88   10.39
  -2  15  10    8.33    8.02
   2  15 -10    1.11    7.04
   2  15 -10    6.20    9.21
  -2  15   9   91.85   14.19
   2  15  -9   73.56   12.34
   2  15  -9   75.50   14.07
   2  15  -8    0.12    8.25
  -2  15   8    9.68    8.73
   2  15  -7   22.12    9.35
  -2  15   7    1.85    8.09
   2  15  -6   44.67   11.72
  -2  15   6   35.38   11.35
   2  15  -5   41.64   10.26
  -2  15   5   39.39   11.13
  -2 -15   5   30.64    8.65
  -2 -15   4   -3.04    5.52
   2  15  -4   -3.70    7.94
  -2  15   4   17.33    9.56
  -2  15   3   30.78   10.70
  -2 -15   3   22.25    7.18
  -2 -15   2   16.72    6.75
  -2  15   2   -1.67    9.96
  -2  15   1   10.46   10.70
  -2  15   1    1.41    5.15
  -2 -15   1    2.36    5.65
  -2  15   0    5.35    5.45
  -2  15   0  -13.99   10.43
  -2  15  -1  101.32   14.40
  -2  15  -1  102.40   12.13
  -2  15  -2   -2.32    8.89
  -2  15  -2   -2.69    5.50
   2  15   2    0.68    7.89
  -2  15  -3   85.86   12.03
   2  15   3   74.12   12.52
  -2  15  -3  103.57   14.14
  -2  15  -4   27.99   10.03
   2  15   4   24.85    9.50
  -2  15  -4    7.41    6.80
  -2 -15  -5   17.06    9.30
  -2  15  -5    3.92    7.74
   2  15   5    6.18    6.73
  -2  15  -5   12.20    7.58
  -2  15  -6   -0.63    6.45
   2  15   6  -10.89    8.98
  -2  15  -6   -3.20    7.48
   2  15   7   48.87   10.94
  -2  15  -7   45.62   11.87
  -2  15  -7   43.34   10.73
   2  15   8    7.30    6.64
  -2  15  -8   10.39    7.64
  -2  15  -8   10.97    8.88
   2  15   9    9.40    8.91
  -2  15  -9    8.39    7.83
  -2  15  -9    5.73    8.37
  -2  15 -10    3.02    7.36
   2  15  10   10.03    9.66
  -2  16  10   -8.58    8.18
   2  16 -10   -5.62    8.72
   2  16  -9    9.23    8.98
  -2  16   9   13.13    9.85
  -2  16   8   19.65   10.45
   2  16  -8   20.57    9.46
  -2  16   7   17.52    9.33
   2  16  -7   26.94    9.68
  -2  16   6   15.11   11.00
  -2 -16   6   12.85    6.95
   2  16  -6    0.51    8.31
  -2 -16   5    5.11    6.61
   2  16  -5    6.92    8.69
  -2  16   5    9.56    9.53
   2  16  -4   36.85    9.93
  -2 -16   4   25.26    7.86
  -2  16   4   40.90   11.78
  -2  16   3   15.22    9.88
  -2 -16   3    2.88    6.15
  -2  16   2   24.70   11.40
  -2 -16   2    1.19    5.90
  -2  16   1   83.66   14.70
  -2 -16   1   40.85    9.63
  -2 -16   0   50.70   10.83
  -2  16   0   36.85   11.63
  -2  16  -1    0.44    7.97
  -2  16  -1    1.78    6.27
  -2  16  -2    9.42    9.64
  -2  16  -2    8.70    7.01
  -2  16  -3   10.20    8.30
  -2  16  -3    2.90    6.26
  -2  16  -4    4.31    8.13
  -2  16  -4   -4.19    6.79
  -2  16  -5    1.89    8.15
  -2  16  -5    2.72    6.09
   2  16   5   -6.86    9.25
  -2  16  -6   51.77   11.95
   2  16   6   65.43   12.80
   2  16   7   -8.72    8.56
  -2  16  -7  -11.86    7.47
  -2  16  -8   -2.47    8.50
  -2  16  -8    5.23    8.37
   2  17  -9   12.92   10.54
  -2  17   7    6.76   10.31
   2  17  -6    0.32    6.94
  -2  17   6    5.93    9.70
   2  17  -5   18.37    9.77
  -2  17   5   21.67   10.66
   2  17  -4   12.00    9.73
  -2  17   4   -2.78   10.01
  -2  17   3   24.21    9.64
   2  17  -3   30.28    9.77
  -2  17   2   -0.53    9.83
  -2  17   1   21.51   11.48
  -2  17   0   32.40   10.59
  -2  17  -1  -27.96   12.22
  -2  17  -2    0.41   10.36
  -2  17  -3    8.52   10.68
  -2  17  -3   -3.21    6.60
  -2  17  -4   49.33   12.47
  -2  17  -4   43.23   10.51
  -2  17  -5    6.28    8.38
  -2  17  -5   -0.07    7.15
  -2  17  -6   -7.56    9.85
  -2  17  -6  -21.28    9.35
  -2  17  -7   11.04   10.40
  -2  17  -7   12.72    9.70
   2  18  -2   11.65    8.83
   3   0 -19   -1.55    9.07
  -3   0  19    6.82    6.36
  -3   0  18  210.36   16.53
   3   0 -18  238.98   21.57
   3   0 -17   -5.51    9.40
  -3   0  17    0.41    4.70
  -3   0  16   27.27    6.42
   3   0 -16   38.64   11.12
   3   0 -15    0.15    7.78
  -3   0  15   -4.14    5.05
   3   0 -14  127.28   13.56
  -3   0  14  145.57   11.55
  -3   0  13   -2.21    4.32
   3   0 -13    2.60    7.80
   3   0 -12  928.78   29.13
  -3   0  12  936.92   25.25
  -3   0  11    2.38    3.60
   3   0 -11    5.24    6.16
  -3   0  10   25.48    5.75
   3   0 -10   26.03    7.39
   3   0  -9   -0.81    0.67
   3   0  -9   -1.86    3.13
   3   0  -9   -5.39    4.84
  -3   0   9   -4.48    3.32
   3   0  -8 1089.19   24.21
  -3   0   8 1145.08   21.22
   3   0  -8 1089.95   20.80
   3   0  -7   -1.24    3.52
  -3   0   7    1.35    2.52
   3   0  -7   -1.26    2.60
  -3   0   7   -0.01    2.60
  -3   0   6   11.00    2.52
  -3   0   6   12.35    2.99
   3   0  -6   15.96    3.85
   3   0  -6   16.17    3.03
   3   0  -5    5.47    2.42
  -3   0   5    7.17    4.10
  -3   0   4 1294.47   19.97
   3   0  -4 1311.81   15.14
  -3   0   3    0.67    3.18
  -3   0   3   -2.06    2.00
  -3   0   2   76.56    5.60
  -3   0   2   69.31    4.32
   3   0  -2   81.14    5.91
  -3   0   1   -3.16    2.66
   3   0  -1   -2.79    3.49
  -3   0   1    0.10    3.40
   3   0   0 1617.91   22.10
  -3   0   0 1655.99   21.75
  -3   0   0 1663.99   22.92
  -3   0  -1   -2.64    3.18
  -3   0  -1   -1.58    3.45
   3   0   2   59.28    5.42
  -3   0  -2   65.71    5.45
  -3   0  -3   -4.00    3.43
   3   0   3   -0.90    3.15
   3   0   4   25.20    4.54
  -3   0  -4   28.41    4.22
  -3   0  -5    2.39    2.72
   3   0   5    2.55    3.22
  -3   0  -6  317.85   10.14
   3   0   6  307.59   12.86
  -3   0  -7   -2.49    2.72
   3   0   7    2.31    3.31
   3   0   8  420.63   15.88
  -3   0  -8  345.22   10.60
   3   0   9    1.06    3.65
   3   0   9   -4.24    6.02
  -3   0  -9   -4.50    2.47
   3   0  10   13.76    6.59
   3   0  10   23.02    4.84
   3   0  11   -3.46    3.73
   3   0  11   -6.93    6.66
   3   0  12   63.70    7.41
   3   0  12   50.51    9.17
   3   0  13    1.08    6.66
   3   0  14   45.42    9.82
   3   0  15   -7.47    7.88
   3   0  16   20.27    8.34
   3   0  17   -2.20    7.21
   3   0  18   26.10    9.29
   3   1 -20   36.58   14.26
  -3  -1  20   51.73    9.90
   3   1 -19   17.02   11.66
  -3  -1  19    6.08    5.51
   3   1 -18   12.72    9.13
  -3   1  18    0.62    4.78
  -3  -1  18    5.85    5.69
   3  -1 -17   20.19   11.45
   3   1 -17   12.70    9.77
  -3   1  17   -6.53    4.90
  -3  -1  17  -11.43    6.46
  -3   1  16  178.18   14.01
   3  -1 -16  156.63   16.57
   3   1 -16  174.38   17.14
  -3  -1  16  191.83   15.00
   3  -1 -15    8.73    8.65
  -3   1  15   -5.13    4.78
  -3  -1  15    2.91    4.89
   3   1 -15   -0.77    7.83
   3  -1 -14   63.79   11.56
  -3   1  14   52.12    7.51
  -3  -1  14   74.89    8.75
  -3   1  13   40.39    6.44
   3  -1 -13   30.45    8.66
   3   1 -13   39.53    9.81
  -3  -1  13   42.19    6.93
   3  -1 -12   73.93   10.83
  -3  -1  12   77.25    8.36
   3   1 -12   66.38    8.21
   3   1 -12   70.03   10.06
  -3   1  12   79.72    8.11
   3  -1 -11   49.87    7.91
   3   1 -11   62.33    7.82
   3   1 -11   55.70    9.12
  -3  -1  11   55.46    7.04
  -3   1  11   51.31    6.37
  -3   1  10   82.11    7.01
   3   1 -10   89.95    8.10
   3  -1 -10   89.82    9.13
   3   1 -10   89.28    9.48
  -3  -1  10   84.22    7.68
   3   1  -9    5.05    3.98
   3  -1  -9   12.36    5.24
  -3  -1   9    5.80    2.41
  -3  -1   9    8.00    3.51
   3   1  -9    1.36    4.54
  -3   1   9    8.10    2.93
  -3  -1   8  138.70    8.32
  -3  -1   8  142.00    6.56
  -3   1   8  130.98    7.23
   3   1  -8  129.73    9.59
   3   1  -8  118.83    7.93
   3  -1  -8  153.58    9.64
   3   1  -7   -0.60    2.80
   3  -1  -7    7.24    3.58
   3   1  -7   -1.56    4.08
  -3   1   7   -0.09    1.93
  -3  -1   7    2.31    2.38
  -3  -1   7    2.59    2.57
  -3  -1   6   17.09    3.17
  -3   1   6   20.47    2.65
   3  -1  -6   23.49    2.89
   3   1  -6   10.49    1.41
   3   1  -6   23.76    3.73
   3  -1  -6   22.88    4.26
  -3   1   5   58.90    3.40
   3   1  -5   62.54    3.40
   3  -1  -5   58.20    4.74
  -3  -1   5   61.00    4.96
   3   1  -5   58.03    4.84
   3  -1  -5   60.06    3.33
  -3   1   4 2301.12   27.74
   3  -1  -4 2302.35   24.29
   3   1  -4 2354.82   21.34
   3  -1  -4 2363.34   15.75
  -3  -1   4 2356.00   28.17
   3  -1  -4 2386.90   30.38
   3  -1  -4 2381.45   15.43
  -3  -1   4 2314.37   26.80
  -3   1   3  426.92   11.71
   3   1  -3  430.52   10.02
   3  -1  -3  417.75   12.70
  -3  -1   3  437.72   11.56
  -3  -1   3  432.81   11.75
   3   1  -2 1951.08   22.50
  -3   1   2 1928.32   16.58
  -3  -1   2 1883.76   24.61
  -3   1   2 1881.05   24.30
   3  -1  -2 1946.06   26.43
  -3  -1   2 1890.64   25.51
   3  -1  -1  298.21   10.85
  -3  -1   1  297.86   10.40
  -3   1   1  305.09   10.03
  -3  -1   1  275.33    9.89
   3   1  -1  292.62    9.30
   3   1  -1  298.14    9.68
  -3   1   1  297.00    8.71
  -3   1   0   82.17    4.95
  -3   1   0   67.68    5.70
  -3  -1   0   76.24    5.89
   3   1   0   76.45    5.79
   3   1   0   78.10    5.39
  -3  -1   0   75.42    5.85
  -3  -1  -1  763.17   16.97
  -3   1  -1  720.39   13.75
   3   1   1  773.64   16.94
   3   1   1  734.91   13.81
  -3   1  -1  724.46   15.37
  -3  -1  -1  763.86   16.04
   3   1   2  122.27    7.43
  -3   1  -2  106.89    6.49
  -3  -1  -2  113.26    6.81
   3   1   3   15.98    3.76
  -3   1  -3   12.73    3.36
  -3  -1  -3   11.85    3.22
  -3   1  -4 1410.88   20.98
   3   1   4 1447.09   25.78
  -3  -1  -4 1357.14   21.77
  -3  -1  -5  121.28    6.81
  -3   1  -5  130.81    6.61
   3  -1   5  119.75    7.93
   3   1   5  128.51    8.43
   3  -1   6  406.56   14.53
   3   1   6  412.73   14.95
  -3   1  -6  378.67   11.09
  -3  -1  -6  420.43   11.99
   3  -1   6  403.56   16.31
   3   1   7  113.03    8.75
  -3  -1  -7  104.47    6.36
   3  -1   7  105.02    8.13
   3  -1   7  104.98   10.02
  -3  -1  -8  226.13    9.09
   3   1   8  221.40   11.92
   3  -1   8  233.68   14.52
   3  -1   8  229.99   11.92
   3  -1   9   42.44    6.02
  -3  -1  -9   31.06    4.07
   3   1   9   41.75    6.00
   3  -1   9   41.70    8.19
   3   1  10   12.21    4.65
   3  -1  10    8.94    4.19
   3  -1  10    3.96    5.92
   3  -1  11  233.22   12.88
   3   1  11  221.86   12.93
   3  -1  11  232.45   16.89
   3   1  11  235.41   16.77
   3  -1  12   58.45   10.34
   3  -1  12   56.22    6.91
   3   1  12   53.06    6.81
   3   1  12   60.66   10.53
   3   1  13   41.41    9.44
   3  -1  13   61.72   10.70
   3   1  13   61.24    7.49
   3   1  14   27.97    8.65
   3  -1  14   25.39    8.28
   3   1  15    8.76    6.27
   3  -1  15    8.07    8.06
   3  -1  16   13.07    8.00
   3   1  16   19.93    8.04
   3   1  17   -5.37    7.78
   3  -1  17   -3.59    8.01
   3  -1  18  -11.78    7.32
   3   1  18    2.08    7.47
   3   2 -21   34.51   13.77
  -3  -2  21   36.37    9.69
  -3  -2  20   -4.46    6.20
   3   2 -20   -1.63    9.06
   3   2 -19   25.15   11.61
  -3  -2  19   18.20    6.96
   3   2 -18   27.57   11.56
  -3  -2  18    9.92    6.36
  -3   2  17   57.35    8.59
   3   2 -17   61.81   11.71
  -3  -2  17   53.72    9.64
  -3   2  16   15.67    6.02
   3   2 -16   15.95    9.24
  -3  -2  16   12.73    5.86
  -3  -2  15  164.48   13.81
   3   2 -15  145.09   15.48
   3  -2 -15  141.98   15.06
  -3   2  15  135.74   11.50
  -3   2  14   63.73    7.79
   3  -2 -14   73.99   11.51
  -3  -2  14   57.38    8.76
   3   2 -14   39.69    9.50
   3  -2 -13   33.16    8.98
  -3   2  13   34.89    6.14
   3   2 -13   35.54    9.07
  -3  -2  13   27.22    5.98
   3   2 -13   27.65    7.11
   3   2 -12   47.00    7.60
   3  -2 -12   46.77    8.91
   3   2 -12   43.44    9.24
  -3  -2  12   47.88    7.27
  -3   2  12   51.26    6.36
  -3  -2  11  518.26   19.66
   3  -2 -11  533.90   20.64
   3   2 -11  517.66   22.04
   3   2 -11  525.32   19.87
  -3   2  11  515.89   16.85
  -3  -2  10   18.25    3.07
  -3   2  10    7.17    3.33
   3  -2 -10   11.47    6.16
   3   2 -10    7.32    6.15
  -3  -2  10   11.11    4.65
   3   2 -10    6.83    5.86
  -3  -2   9  597.63   13.49
  -3  -2   9  607.32   18.76
   3   2  -9  594.19   20.76
  -3   2   9  602.72   15.51
   3   2  -9  575.77   18.27
   3  -2  -9  587.47   18.64
  -3  -2   8  205.80   10.71
   3  -2  -8  201.39   10.48
  -3  -2   8  207.14    8.29
   3   2  -8  198.97   10.51
  -3   2   8  204.68    8.34
   3   2  -8  198.05   11.70
   3  -2  -7   66.60    6.12
   3   2  -7   67.12    6.95
   3   2  -7   65.14    6.10
  -3   2   7   69.19    4.46
  -3  -2   7   63.74    5.09
  -3   2   6  956.33   13.32
  -3  -2   6  984.25   18.03
   3   2  -6  956.52   19.42
   3  -2  -6  956.04   18.36
  -3   2   6  950.65   18.11
   3   2  -5   17.01    3.69
  -3  -2   5   17.68    4.17
  -3  -2   5   19.84    4.59
  -3   2   5   16.68    1.69
   3  -2  -5   18.89    3.13
  -3   2   5   14.01    3.24
   3   2  -5   15.09    2.21
   3  -2  -5   17.58    4.03
  -3  -2   4  179.31    8.66
   3   2  -4  181.31    6.32
   3  -2  -4  164.57    6.00
  -3   2   4  159.53    7.84
  -3  -2   4  165.47    8.06
   3  -2  -4  175.61    8.90
  -3  -2   3  216.40    9.41
   3  -2  -3  199.34    5.52
  -3  -2   3  182.98    8.71
   3  -2  -3  216.42    9.95
   3   2  -3  204.41    7.28
  -3  -2   3  206.42    8.94
  -3   2   3  201.37    8.55
  -3  -2   2  370.88   12.29
  -3   2   2  392.91   11.84
   3  -2  -2  386.32   13.03
   3   2  -2  390.58   10.62
  -3  -2   1  421.30   12.99
   3   2  -1  426.36   11.84
   3  -2  -1  433.02    7.60
  -3   2   1  428.43   12.47
  -3  -2   0  733.69   17.08
  -3   2   0  740.64   11.96
   3   2   0  727.63   16.13
   3  -2   0  743.31   12.28
   3   2   0  748.10   13.24
  -3   2   0  710.30   15.90
  -3   2  -1  383.78    8.88
  -3   2  -1  383.80   11.77
   3   2   1  388.40   12.49
   3  -2   1  375.64   10.33
   3   2   1  398.66    9.41
  -3  -2  -1  396.93   13.34
   3  -2   2   86.52    6.04
  -3   2  -2   86.18    6.24
   3   2   2   89.57    6.67
  -3   2  -2   93.19    4.89
  -3   2  -3  155.85    7.94
   3   2   3  167.28    9.18
   3  -2   3  159.36    8.78
   3  -2   4  573.69   16.99
   3   2   4  574.99   17.02
   3   2   5  515.56   16.78
   3  -2   5  524.05   17.92
  -3  -2  -6   36.54    4.61
   3  -2   6   33.71    6.57
   3   2   6   30.37    5.35
   3  -2   7  854.35   21.53
   3   2   7  821.36   22.37
   3  -2   7  823.83   24.75
  -3  -2  -7  789.56   18.12
   3   2   8   59.19    7.37
   3  -2   8   49.08    6.42
   3  -2   8   68.11   10.18
  -3  -2  -8   50.73    5.80
   3  -2   9  265.21   12.99
   3  -2   9  271.58   16.41
   3   2   9  252.05   13.55
  -3  -2  -9  283.46   10.68
   3   2  10   21.51    5.42
   3  -2  10   30.77    5.42
   3  -2  10   24.11    6.96
   3   2  11  240.22   13.98
   3  -2  11  232.02   12.68
   3  -2  11  235.55   16.93
   3  -2  12   22.60    4.69
   3   2  12   17.02    6.66
   3  -2  12   21.60    6.96
   3   2  13   55.05   10.06
   3  -2  13   67.76   11.58
   3   2  14   -6.74    6.71
   3  -2  14    3.57    6.37
   3   2  15   61.00   11.51
   3  -2  15   57.47   11.58
   3  -2  16   21.11    8.34
   3   2  16   20.35    8.87
   3   2  17   -3.06    7.86
   3  -2  17   -0.99    7.71
   3   2  18    9.55    8.15
   3  -2  18   -6.58    7.21
  -3  -3  21    1.01    6.47
   3   3 -20   11.08   10.96
  -3  -3  20   -0.13    6.63
   3   3 -19    9.18   10.82
  -3  -3  19   20.47    8.23
  -3  -3  18   -3.92    5.51
   3   3 -18  -12.43    8.81
   3   3 -17   71.14   13.50
  -3  -3  17   50.12    9.93
  -3   3  16   22.49    6.05
   3   3 -16   26.38    9.96
  -3  -3  16   33.11    8.12
  -3   3  15    5.57    4.35
   3   3 -15   16.74    7.62
   3   3 -15    8.28    8.48
  -3  -3  15    7.68    4.81
  -3  -3  14    2.68    5.27
  -3   3  14  -11.92    4.78
   3   3 -14   -1.44    5.84
   3   3 -14    8.92    8.72
  -3  -3  13  415.81   19.81
   3   3 -13  378.60   21.12
  -3   3  13  379.38   16.32
   3   3 -13  361.32   19.04
  -3   3  12    0.44    3.32
   3   3 -12   10.16    6.67
  -3  -3  12   -4.82    5.61
   3  -3 -12   -0.44    6.81
   3   3 -12   -1.91    6.82
  -3  -3  11  285.17   15.48
   3  -3 -11  269.55   15.22
   3   3 -11  270.99   16.27
   3   3 -11  265.28   14.83
  -3  -3  11  241.78    8.55
  -3   3  11  272.98   12.33
  -3  -3  10   -1.16    2.24
  -3  -3  10    1.03    4.36
  -3   3  10    2.85    3.09
   3  -3 -10   -0.86    5.17
   3   3 -10   -2.32    5.05
   3   3 -10   -1.64    5.86
  -3  -3   9  363.77   11.38
   3   3  -9  354.99   15.70
  -3   3   9  389.84   12.37
  -3   3   9  370.54   12.03
   3   3  -9  384.33   17.31
   3  -3  -9  373.41   15.16
  -3  -3   8   35.54    4.03
  -3   3   8   41.31    3.96
   3  -3  -8   36.15    5.34
   3  -3  -8   41.12    5.66
   3   3  -8   40.71    6.98
  -3   3   8   44.29    4.63
   3   3  -8   36.46    5.35
  -3  -3   7 1050.72   19.36
  -3   3   7  978.69   15.84
   3   3  -7 1002.51   23.03
  -3   3   7 1043.53   19.83
   3   3  -7 1017.25   10.90
   3  -3  -7 1015.44   22.94
   3  -3  -7 1026.74   20.61
  -3  -3   6   60.08    5.30
   3  -3  -6   50.09    5.66
   3  -3  -6   50.98    4.79
  -3   3   6   50.00    5.07
  -3   3   6   53.97    3.32
   3   3  -6   45.13    5.51
   3  -3  -5  401.27   10.17
  -3   3   5  377.98   12.37
  -3   3   5  392.35    6.68
  -3  -3   5  378.47   13.85
   3  -3  -5  401.60   14.09
   3  -3  -4   -0.79    1.91
  -3   3   4   -0.87    3.37
  -3  -3   4    6.50    4.19
   3  -3  -4   -0.74    3.61
   3  -3  -3 1861.72   14.04
   3   3  -3 1859.25   23.05
  -3   3   3 1880.86   26.52
  -3  -3   3 1865.99   27.98
   3  -3  -3 1865.06   28.56
  -3  -3   3 1873.87   27.99
  -3   3   2  631.59   15.67
  -3   3   2  629.44    7.36
   3   3  -2  614.90   14.14
  -3   3   2  639.51    7.53
  -3  -3   2  645.88   16.55
   3  -3  -1  606.79    9.87
  -3  -3   1  594.74   16.21
   3   3  -1  587.81   14.60
  -3   3   1  596.89   15.21
  -3   3   1  612.51    9.68
   3  -3   0  414.68    9.81
  -3   3   0  426.33   12.98
   3   3   0  418.07   12.98
  -3  -3   0  404.33   13.80
  -3   3   0  426.74    9.74
  -3   3  -1  548.80    8.76
   3  -3   1  533.47   12.54
  -3   3  -1  550.73   14.73
   3   3   1  522.68   15.15
   3   3   1  560.60   10.33
  -3   3  -1  551.11   12.60
  -3   3  -2  292.54    6.80
  -3   3  -2  272.01   10.50
   3   3   2  291.48    6.91
   3   3   2  271.93   11.23
  -3   3  -2  274.79   10.21
   3  -3   2  284.20   10.48
  -3   3  -3  424.29    9.43
   3   3   3  418.51   14.66
  -3   3  -3  416.82   12.99
  -3   3  -3  431.24   13.96
   3  -3   3  429.28   13.79
   3   3   4  679.30   19.18
  -3   3  -4  651.65   16.55
  -3   3  -4  672.20   16.20
   3  -3   4  655.16   18.34
   3   3   5  191.70   11.04
  -3   3  -5  193.59   10.27
   3  -3   5  212.80   11.62
  -3   3  -5  194.57    9.16
   3  -3   6    8.17    4.69
   3   3   6   18.14    4.63
  -3   3  -6   12.46    5.22
  -3   3  -6   15.57    3.60
  -3   3  -7   60.00    7.93
   3   3   7   55.22    7.01
   3  -3   7   67.28    8.65
   3  -3   8   12.14    5.88
   3   3   8   71.19    8.58
  -3  -3  -9   66.29    6.59
   3  -3   9   60.35    9.01
   3  -3   9   69.75    7.15
   3   3   9   63.27    7.77
   3  -3  10    3.71    5.93
   3  -3  10   -3.86    3.99
  -3  -3 -10    5.62    3.16
   3  -3  11   16.74    4.26
   3  -3  11    6.35    5.93
   3  -3  12   16.28    6.55
   3  -3  13  187.53   16.50
   3   3  14   -0.19    6.12
   3  -3  14   17.32    8.66
   3   3  15   -7.20    8.13
   3  -3  15   -3.04    6.33
   3   3  16   35.08    9.76
   3  -3  16   24.44    8.82
   3  -3  17   51.83   11.91
   3   3  17   36.11   10.11
   3   3  18   -0.28    6.85
   3  -3  18    4.31    6.79
   3   4 -20   25.60   11.31
   3   4 -19   11.97   10.77
  -3  -4  19    9.98    8.01
  -3  -4  18    3.85    5.77
   3   4 -18   36.86   11.64
  -3  -4  17   14.89    7.41
   3   4 -17   -1.42    8.64
  -3  -4  16    4.15    5.71
   3   4 -16    6.06    6.33
   3   4 -16   11.64    8.98
  -3  -4  15  130.52   13.19
   3   4 -15  107.33   14.00
   3  -4 -15  107.46   10.71
   3   4 -15  125.48   13.72
  -3   4  15  111.45   10.35
   3  -4 -14   49.29    7.34
  -3   4  14   60.12    7.49
   3   4 -14   70.58   11.94
   3   4 -14   53.56    9.93
  -3  -4  14   70.39    9.79
   3  -4 -13    9.81    4.26
   3   4 -13    7.45    6.51
   3   4 -13    0.38    7.16
  -3  -4  13    8.87    6.09
  -3   4  13    5.58    3.63
   3   4 -12  114.22   11.64
  -3   4  12  112.08    8.71
   3   4 -12  116.47   12.33
   3  -4 -12  110.90    9.46
  -3  -4  11  321.61   10.79
   3   4 -11  336.24   18.29
   3  -4 -11  333.63   15.34
  -3   4  11  349.80   13.90
  -3   4  11  343.33   12.38
   3   4 -11  337.88   17.43
   3   4 -10   56.54    8.30
   3  -4 -10   56.95    7.58
  -3  -4  10   45.85    5.04
   3   4 -10   57.30    8.91
  -3   4  10   58.05    5.65
  -3   4  10   58.58    5.93
  -3   4   9  568.48   15.84
  -3  -4   9  613.01   15.69
   3   4  -9  605.10   22.38
   3  -4  -9  588.89   19.12
  -3   4   9  600.82   15.35
   3   4  -9  531.77   19.79
   3   4  -8  284.91   13.75
   3  -4  -8  301.78   13.39
  -3   4   8  303.72   11.72
   3  -4  -7    4.82    3.74
   3   4  -7    2.03    1.35
  -3   4   7    6.30    3.37
  -3   4   6   87.43    6.87
   3   4  -6   77.34    7.44
  -3  -4   6   81.88    7.82
   3  -4  -6   78.32    7.47
   3   4  -6   51.44    3.79
  -3   4   5 1645.85   26.81
  -3  -4   5 1590.62   29.81
   3  -4  -5 1673.12   29.13
  -3  -4   4 1237.67   23.89
  -3  -4   4 1247.38   25.39
  -3   4   4 1227.43   23.54
   3  -4  -4 1236.37   24.79
  -3  -4   3  140.77    8.67
  -3  -4   3  146.80    8.98
  -3   4   3  153.11    8.84
  -3  -4   2 1095.17   22.65
  -3   4   2 1109.83   12.97
  -3   4   2 1108.23   22.26
  -3  -4   1  265.97   11.86
  -3   4   1  266.46   11.58
  -3   4   1  262.13    7.26
   3  -4   0  262.50    8.77
  -3   4   0  272.78    8.53
  -3  -4   0  254.36   12.04
  -3   4   0  262.89   11.21
  -3   4  -1  790.53   15.92
  -3   4  -1  780.61   18.75
  -3   4  -1  793.04   11.41
   3   4   1  754.25   19.01
   3  -4   1  780.65   16.08
   3  -4   2  306.53   11.10
   3   4   2  316.28   13.01
  -3   4  -2  303.70    8.92
  -3   4  -2  303.43   11.16
  -3   4  -2  320.75   12.50
  -3   4  -3  170.56    7.68
   3   4   3  164.40   10.05
  -3   4  -3  188.96    9.55
   3  -4   3  186.43    9.58
  -3   4  -3  169.18    9.13
  -3   4  -3  186.09    4.63
   3  -4   4  118.35    8.65
   3   4   4  113.66    8.92
  -3   4  -4  115.26    7.93
  -3   4  -4  113.48    9.02
  -3   4  -4  140.40    7.92
  -3   4  -5   22.95    6.73
   3   4   5   10.15    4.80
  -3   4  -5    9.54    4.85
   3  -4   5    3.46    4.70
  -3   4  -5   11.67    5.40
   3  -4   6  239.41   13.28
  -3   4  -6  229.43   11.88
  -3   4  -6  221.57   10.22
  -3   4  -6  242.33   13.54
  -3   4  -7  201.89   12.53
  -3   4  -7  211.52   10.20
   3  -4   7  208.51   13.60
  -3   4  -8  277.86   15.11
   3  -4   8  294.38   16.22
  -3   4  -8  301.37   11.70
   3  -4   9   -1.64    6.13
  -3   4  -9    2.51    6.28
   3  -4  10   33.17    7.67
  -3   4 -10   18.02    7.73
   3  -4  10   42.40    6.15
   3  -4  11   25.42    5.18
   3  -4  11   19.14    6.91
   3  -4  12   18.73    7.75
   3  -4  13    3.55    6.52
   3  -4  14   98.43   13.10
   3   4  15   49.59    9.89
   3  -4  15   64.38   11.99
   3   4  16    9.64    8.29
   3  -4  16   -4.58    8.00
   3   4  17   12.70    8.20
   3  -4  17   -5.49    7.52
   3   4  18    9.98    7.72
   3   5 -20   -5.35    9.89
   3   5 -19    5.19   10.29
   3   5 -18    6.52    8.98
   3   5 -17    4.02    6.91
   3   5 -17    7.18    9.62
   3   5 -16   96.66   13.05
   3   5 -16   75.08   13.29
   3   5 -15    0.48    7.04
   3   5 -15   -9.37    9.22
   3   5 -14   -0.63    6.60
   3  -5 -14   -4.77    4.65
   3   5 -14   -7.44    7.77
   3  -5 -13   73.36    8.56
   3   5 -13   47.60    9.44
  -3   5  13   60.98    7.21
   3   5 -13   67.97   10.22
   3   5 -12  339.75   20.19
   3  -5 -12  340.76   16.22
   3   5 -12  341.44   19.16
  -3   5  12  340.99   14.68
   3   5 -11   29.40    8.35
  -3  -5  11   29.46    4.27
  -3   5  11   26.67    4.40
  -3   5  11   32.83    4.99
   3   5 -11   38.70    8.85
   3  -5 -11   34.89    6.24
   3  -5 -10   94.58    8.59
  -3   5  10   76.89    6.80
   3   5 -10   71.53    9.10
  -3  -5  10   75.64    6.42
   3   5 -10   87.17   11.29
   3   5  -9   26.18    7.05
  -3   5   9   25.12    5.17
   3   5  -9   13.88    6.74
   3  -5  -9   24.32    6.46
   3   5  -8   -7.25    5.49
   3  -5  -8    2.14    4.21
  -3   5   8   -0.97    3.57
   3   5  -7  133.46   10.50
  -3   5   7  145.46    9.21
   3  -5  -7  162.80   10.34
  -3   5   6  379.30   14.30
   3  -5  -6  376.81   15.15
  -3  -5   6  378.71   16.19
  -3  -5   5  191.51   11.78
   3   5  -5  178.08    8.32
  -3   5   5  164.02    9.88
  -3  -5   4  175.28   10.52
   3   5  -4  184.14    8.62
  -3   5   4  168.56    9.95
  -3  -5   4  187.08   10.09
  -3  -5   3   17.51    4.21
  -3   5   3   17.93    5.25
  -3  -5   2  562.89   17.27
  -3   5   2  588.48   17.69
  -3   5   2  608.34   11.61
  -3  -5   1   67.97    7.59
   3  -5  -1   44.50    2.08
  -3   5   1   71.97    7.50
  -3   5   1   74.63    4.80
  -3   5   0  806.72    9.29
  -3   5   0  827.30   20.67
  -3   5   0  800.20   15.85
  -3  -5   0  782.77   21.21
  -3   5  -1   24.91    3.87
  -3   5  -1   26.46    2.69
   3  -5   1   29.03    4.27
  -3   5  -1   26.71    5.45
   3  -5   2  244.50   10.78
  -3   5  -2  241.35    7.92
  -3   5  -2  239.47   10.45
  -3   5  -2  240.63   11.49
  -3   5  -3   -0.20    4.10
  -3   5  -3    1.63    2.78
   3  -5   3   -0.47    3.60
  -3   5  -3   -4.98    3.93
   3  -5   4  618.71   18.94
  -3   5  -4  611.18   15.74
  -3   5  -4  602.41   18.72
  -3   5  -4  606.02   17.74
  -3   5  -5    1.52    4.34
  -3   5  -5    4.53    3.92
   3  -5   5   -0.36    4.02
  -3   5  -5    4.93    3.75
   3  -5   6  470.79   18.74
  -3   5  -6  488.48   16.89
  -3   5  -6  477.80   15.99
  -3   5  -6  489.57   19.31
  -3   5  -7    0.20    5.35
   3  -5   7   -3.21    5.11
  -3   5  -7   -2.51    5.87
  -3   5  -7   -0.08    3.39
  -3   5  -8   62.64    9.22
  -3   5  -8   68.80    8.87
   3  -5   8   56.23    8.87
  -3   5  -8   64.45    6.25
   3  -5   9   30.83    8.53
  -3   5  -9   40.92    8.33
  -3   5  -9   23.07    4.37
  -3   5 -10  275.57   17.16
   3  -5  10  275.96   18.15
  -3   5 -11    8.93    7.68
   3  -5  11    3.43    6.23
   3  -5  11   -0.52    3.24
  -3   5 -12   -3.92    7.69
   3  -5  12   -1.12    5.82
   3  -5  13  -10.45    8.92
   3  -5  14   66.46   11.30
   3  -5  15   -0.01    6.70
   3   5  16    0.53    7.15
   3  -5  16   -3.73    7.22
   3  -5  17   32.72   10.72
   3   5  17   17.58    8.73
   3   5  18   11.31    8.98
   3   6 -19   -8.61    8.69
   3   6 -18   -3.53    9.34
   3   6 -18   30.21   11.74
   3   6 -17    2.70    7.95
   3   6 -17    9.96   10.35
   3   6 -16   16.49    9.05
   3   6 -16   14.62    9.57
   3   6 -15    9.95    7.64
   3   6 -15   23.28    9.22
   3   6 -14   87.23   11.68
   3   6 -14  107.12   13.87
   3   6 -13   72.39   11.09
   3   6 -13   60.93   11.10
  -3   6  12   62.98    6.90
   3   6 -12   53.64   10.42
   3  -6 -12   55.85    7.21
   3   6 -12   52.09    9.65
   3   6 -11   32.63    8.48
  -3   6  11   43.57    5.96
   3  -6 -11   35.21    6.49
   3   6 -11   35.67    8.42
   3   6 -10  162.47   14.11
   3  -6 -10  158.33   11.38
  -3   6  10  166.59   10.40
   3   6 -10  161.82   13.60
  -3   6   9   -3.28    3.83
   3  -6  -9   -0.83    4.75
   3   6  -9   -5.76    5.58
   3   6  -8  811.92   25.55
   3  -6  -8  822.35   22.80
  -3   6   8  836.94   22.36
  -3   6   7  186.40   11.15
  -3  -6   7  197.04   13.40
   3   6  -7  202.96   12.91
  -3   6   6  319.43   14.17
  -3  -6   6  311.86   15.43
   3   6  -6  305.97   11.09
  -3  -6   5    7.15    5.23
   3   6  -5    1.76    3.18
  -3   6   5    4.75    4.80
  -3  -6   4  447.10   15.90
  -3  -6   4  435.83   17.03
   3   6  -4  461.61   14.56
  -3   6   4  472.66   17.03
  -3   6   3  305.28   13.89
  -3  -6   3  299.93   13.22
   3   6  -3  312.82   12.34
  -3   6   2 1198.55   18.50
  -3  -6   2 1122.72   25.35
  -3   6   2 1167.34   26.14
  -3  -6   1  149.10   10.12
  -3   6   1  166.15   11.44
  -3   6   1  159.38    7.51
   3  -6  -1  163.49    5.23
  -3  -6   0    5.63    4.78
  -3   6   0   10.93    3.44
  -3   6   0   14.63    5.45
  -3   6   0   11.62    1.82
  -3   6  -1  409.35   13.29
  -3   6  -1  429.32   16.11
  -3   6  -1  404.91    9.25
   3  -6   2  911.56   21.49
  -3   6  -2  887.69   20.78
  -3   6  -2  890.34   22.95
  -3   6  -2  877.13   15.96
  -3   6  -3    6.30    4.83
  -3   6  -3    7.02    3.66
  -3   6  -3    6.95    2.76
   3  -6   3    8.47    3.83
  -3   6  -4   57.82    7.13
  -3   6  -4   57.69    6.82
   3  -6   4   54.22    6.83
  -3   6  -4   67.17    6.14
  -3   6  -5  611.92   17.77
   3  -6   5  618.19   20.93
  -3   6  -5  619.04   20.98
  -3   6  -5  622.35   19.46
  -3   6  -6  132.66    9.69
  -3   6  -6  123.96    9.27
  -3   6  -6  129.31   11.31
   3  -6   6  128.93   11.01
  -3   6  -7    8.07    4.81
  -3   6  -7    1.66    5.54
  -3   6  -7   11.79    4.62
   3  -6   7    1.55    5.20
  -3   6  -8  165.60   10.42
   3  -6   8  146.81   12.76
  -3   6  -8  176.39   12.38
  -3   6  -8  140.58   13.24
  -3   6  -9   56.32    9.83
  -3   6  -9   63.06    9.88
   3  -6   9   58.22    9.99
  -3   6  -9   53.61    6.42
   3  -6  10    4.47    6.59
  -3   6 -10   -7.99    7.34
  -3   6 -11   22.24    8.16
   3  -6  11   16.67    7.74
  -3   6 -12  132.16   14.40
   3  -6  12  121.87   13.62
  -3   6 -13   -5.40    7.91
   3  -6  13   -9.83    7.86
   3   6  14    4.18    4.59
   3  -6  14    4.97    6.36
   3  -6  15   15.02    7.61
   3  -6  16   38.30   10.26
   3  -6  17   11.53    8.54
   3   6  17   -5.70    8.19
   3   7 -19   15.18   11.37
   3   7 -18   25.88   10.81
   3   7 -18   12.78    9.66
   3   7 -17   -0.76    8.42
   3   7 -17    0.37    8.30
   3   7 -16   37.22    9.68
   3   7 -16   23.75   10.18
   3   7 -15   42.94    9.75
   3   7 -15   34.23    9.96
   3   7 -14   27.20    8.71
   3   7 -14   32.43    9.27
   3   7 -13   13.14    7.90
   3   7 -13   13.03    7.29
   3   7 -12   -3.92    7.10
   3   7 -12    1.84    6.37
  -3   7  11   -0.91    3.72
   3   7 -11    5.06    6.91
   3  -7 -11   -0.73    5.23
   3   7 -11   -9.81    7.32
   3   7 -10  383.27   20.49
  -3   7  10  382.78   16.48
   3  -7 -10  378.01   16.72
   3   7 -10  372.71   19.77
   3   7  -9  218.10   15.22
  -3   7   9  227.57   13.03
   3   7  -8    4.11    6.60
  -3   7   8    2.46    4.91
  -3   7   7  241.80   13.24
  -3  -7   7  250.98   15.06
   3   7  -7  258.62   10.87
   3   7  -7  263.23   15.41
  -3  -7   6  332.06   17.01
  -3   7   6  343.38   15.72
   3   7  -6  342.61   12.85
  -3  -7   5  722.31   23.55
   3   7  -5  739.25   19.43
  -3   7   5  741.41   22.81
  -3  -7   4   16.38    5.79
  -3  -7   4   13.82    4.64
  -3   7   4   26.10    5.98
   3   7  -4   11.22    4.20
   3   7  -3  684.65   19.83
  -3  -7   3  672.78   20.39
  -3   7   3  735.16   22.35
  -3  -7   2   12.37    5.26
   3   7  -2    4.22    3.94
  -3   7   2    9.70    5.54
  -3  -7   1    5.57    5.23
   3   7  -1    4.88    4.33
  -3   7   1    5.46    2.75
  -3   7   1   11.32    5.98
   3  -7  -1    3.02    1.28
  -3  -7   0  294.31   14.83
  -3   7   0  311.45    7.87
  -3   7   0  311.78   15.10
  -3   7   0  320.31   11.99
  -3  -7  -1  143.40   11.55
  -3   7  -1  173.05    6.57
  -3   7  -1  172.21    9.64
  -3   7  -1  161.43   11.50
  -3   7  -2   65.84    6.79
  -3   7  -2   58.87    7.94
  -3   7  -2   57.47    4.60
  -3   7  -3  566.59   19.82
  -3   7  -3  559.94   18.61
  -3   7  -3  584.81   14.83
  -3   7  -4   39.49    6.53
   3  -7   4   31.97    6.17
  -3   7  -4   33.38    6.22
  -3   7  -4   31.49    4.64
  -3   7  -5   24.45    6.26
  -3   7  -5   22.99    4.79
   3  -7   5   15.36    5.43
  -3   7  -5   15.69    5.72
   3  -7   6  174.76   12.91
  -3   7  -6  169.14   11.41
  -3   7  -6  175.12   10.90
  -3   7  -6  162.63   12.41
   3  -7   7  443.35   20.77
  -3   7  -7  433.14   17.51
  -3   7  -7  426.33   17.39
  -3   7  -7  412.87   20.08
  -3   7  -8   12.84    5.08
  -3   7  -8    6.92    6.42
  -3   7  -8   22.79    6.53
   3  -7   8    8.21    5.65
  -3   7  -9   19.52    7.50
  -3   7  -9   30.70    7.40
   3  -7   9   25.81    7.77
  -3   7  -9   21.18    5.36
   3  -7  10  205.37   16.27
  -3   7 -10  191.43   14.94
  -3   7 -10  202.53   17.11
  -3   7 -11   12.53    7.46
   3  -7  11   14.23    7.63
   3  -7  12   11.09    7.10
  -3   7 -12   -0.94    6.95
   3   7  12    6.16    5.16
   3  -7  13   33.90    9.55
  -3   7 -13   34.22    9.87
   3   7  13   28.26    7.55
  -3   7 -14   12.58    8.59
   3  -7  14   11.87    6.80
   3   7  14   13.33    6.32
   3  -7  15  -11.48    8.79
   3  -7  16    9.72    8.13
   3   7  17   -6.03    8.30
   3   8 -19   -1.13    9.48
   3   8 -18    6.62   10.39
   3   8 -18   19.05   10.34
   3   8 -17   -4.04    9.07
   3   8 -17   25.61    9.45
   3   8 -16   -4.36    8.64
   3   8 -16   -3.08    8.89
   3   8 -15  112.57   14.89
   3   8 -15   98.63   13.76
   3   8 -14    7.25    8.21
   3   8 -14    3.37    7.67
   3   8 -13   60.08   10.63
   3   8 -13   66.66   11.64
   3   8 -12   -0.99    7.54
   3   8 -12    9.81    7.01
   3   8 -11  225.81   17.19
  -3   8  11  229.91   13.76
   3   8 -11  207.87   16.52
  -3   8  10   31.60    6.55
   3   8 -10   45.41    9.19
   3   8 -10   34.74    9.06
  -3   8   9    8.97    5.83
   3   8  -9    0.95    6.46
  -3   8   8  114.48   10.41
   3   8  -8  101.86   11.70
  -3  -8   7  232.43   15.24
   3   8  -7  238.99   15.40
  -3   8   7  228.45   13.95
   3   8  -6    3.29    3.55
  -3  -8   6    4.30    5.11
  -3   8   6   -3.10    5.45
  -3  -8   5  739.37   21.64
   3   8  -5  778.97   21.53
  -3  -8   5  754.34   25.33
  -3   8   5  720.44   23.84
  -3  -8   4   33.77    5.93
   3   8  -4   30.90    5.48
  -3  -8   4   22.99    6.66
  -3   8   4   30.19    7.38
   3   8  -3    1.48    4.20
  -3  -8   3    1.62    4.37
  -3   8   3    4.14    6.21
  -3  -8   2   45.23    7.56
  -3   8   2   50.49    8.88
   3   8  -2   44.98    6.75
  -3   8   1 1318.77   31.58
   3   8  -1 1309.32   30.18
  -3  -8   1 1290.89   30.28
  -3   8   1 1382.43   25.46
  -3   8   0   15.83    4.57
  -3  -8   0    6.10    6.83
   3   8   0    1.53    5.64
   3  -8   0    0.35    2.05
  -3   8   0    5.92    8.00
  -3  -8  -1  965.36   27.89
   3   8   1  934.71   27.19
  -3   8  -1  967.27   16.72
  -3   8  -1  988.85   23.66
  -3   8  -1  955.93   26.85
   3   8   2  202.91   13.48
  -3   8  -2  193.39   11.29
  -3   8  -2  205.22    8.55
  -3   8  -2  187.18   13.05
   3   8   3   69.38    9.35
  -3   8  -3   77.25    6.01
  -3   8  -3   65.48    7.69
  -3   8  -3   76.49    9.09
  -3   8  -4   33.56    7.28
  -3   8  -4   29.90    6.73
   3   8   4   32.55    7.44
  -3   8  -4   34.80    5.03
  -3   8  -5  631.31   18.90
  -3   8  -5  628.50   22.65
  -3   8  -5  577.57   21.55
  -3   8  -6   17.03    5.68
  -3   8  -6   15.80    4.67
   3  -8   6   18.81    6.62
  -3   8  -6   15.14    6.17
  -3   8  -7   -0.01    6.52
   3   8   7   -1.25    5.99
  -3   8  -7   -2.96    5.07
  -3   8  -7    3.13    5.05
   3  -8   7  -10.73    5.76
  -3   8  -8   11.04    6.43
   3   8   8    0.18    6.16
  -3   8  -8   11.06    5.21
  -3   8  -8   -2.46    5.18
   3  -8   8   15.03    6.39
   3  -8   9  299.32   19.16
  -3   8  -9  279.36   16.34
   3   8   9  290.64   18.52
  -3   8  -9  283.22   15.12
  -3   8  -9  270.24   18.61
  -3   8 -10   19.77    8.35
  -3   8 -10   35.46    8.14
   3  -8  10   23.02    7.39
   3   8  10   19.53    7.29
  -3   8 -11  129.09   15.24
   3   8  11  116.51   12.52
  -3   8 -11  120.19   12.94
   3  -8  11  115.57   13.41
   3  -8  12   10.50    7.45
  -3   8 -12   20.83    7.80
   3   8  12    9.28    6.11
  -3   8 -13   -5.90    8.47
   3   8  13   -6.85    6.44
  -3   8 -14   -7.00    9.08
   3  -8  14    7.93    6.96
   3   8  14    5.36    6.87
  -3   8 -15   25.04   10.97
   3  -8  15   21.29    9.48
   3  -8  16   -1.50    7.83
   3   9 -18   17.03   10.61
   3   9 -18   18.75    8.81
   3   9 -17   11.37    8.53
   3   9 -17   -6.19    9.27
   3   9 -16    7.81    8.08
   3   9 -16   -6.64    7.34
   3   9 -15   -9.36    9.89
   3   9 -15   24.03    9.51
   3   9 -14   12.05    8.12
   3   9 -14   10.38    7.94
   3   9 -13  106.69   13.86
   3   9 -13  113.96   14.00
   3   9 -12   30.09    9.11
   3   9 -12   11.48    7.60
  -3   9  11    6.09    5.11
   3   9 -11    8.49    7.27
   3   9 -11   -0.34    6.76
  -3   9  10    1.95    4.90
   3   9 -10   -0.64    7.50
   3   9 -10   -3.09    6.48
  -3   9   9  216.91   14.28
   3   9  -9  208.34   16.36
   3   9  -8   55.01    9.78
  -3  -9   8   54.63    9.17
  -3   9   8   41.58    7.85
   3   9  -7   53.46    9.28
  -3   9   7   38.49    8.03
  -3  -9   7   41.07    8.35
  -3   9   6    5.46    6.34
  -3  -9   6    4.24    5.87
   3   9  -6    8.14    4.46
  -3   9   5    2.38    6.08
  -3  -9   5    5.30    4.59
  -3  -9   5    2.72    5.20
   3   9  -5   -2.64    4.10
   3   9  -4   23.40    5.57
  -3  -9   4   26.51    5.49
  -3  -9   4   16.08    6.00
  -3   9   4   22.37    7.64
  -3   9   3  544.58   22.58
  -3  -9   3  555.62   20.14
  -3  -9   3  553.92   22.64
   3   9  -3  543.77   20.36
  -3   9   2   -4.42    6.73
  -3  -9   2    5.93    4.67
   3   9  -2    5.83    5.49
   3   9  -1    1.32    5.20
  -3   9   1    4.93    3.52
  -3  -9   1    0.42    5.08
  -3   9   1    4.20    7.11
   3  -9  -1    5.75    2.58
  -3   9   0  257.49   16.52
  -3  -9   0  286.07   16.03
   3   9   0  260.70   15.29
   3  -9   0  276.86   10.07
  -3   9   0  290.56   13.51
  -3   9  -1  880.68   17.39
  -3  -9  -1  837.73   27.19
   3   9   1  828.95   27.01
  -3   9  -1  885.48   27.77
  -3   9  -1  901.85   24.11
  -3   9  -2   -1.26    7.13
  -3   9  -2    0.31    4.90
   3   9   2    0.15    6.23
  -3   9  -2    4.22    2.59
  -3   9  -3  276.83   11.18
   3   9   3  285.82   17.48
  -3   9  -3  300.03   16.82
  -3   9  -3  296.79   15.37
  -3   9  -4  256.54   11.66
   3   9   4  237.67   15.94
  -3   9  -4  253.34   15.08
  -3   9  -4  247.26   15.51
  -3   9  -5   38.78    7.45
   3   9   5   31.96    7.76
  -3   9  -5   36.18    8.14
  -3   9  -5   44.06    6.19
  -3   9  -6  128.65   11.97
  -3   9  -6  125.10    9.94
   3   9   6  121.76   12.67
  -3   9  -6  154.87   13.19
  -3   9  -7  341.59   16.35
  -3   9  -7  352.30   18.03
   3   9   7  328.91   19.73
  -3   9  -7  340.95   19.45
  -3   9  -8   -1.22    6.55
   3   9   8   22.45    8.11
  -3   9  -8   10.27    5.48
  -3   9  -8    8.66    5.19
  -3   9  -9   91.32    9.78
  -3   9  -9   60.13   10.84
   3   9   9   70.14   10.58
  -3   9  -9   82.41    9.90
   3  -9   9   89.30   11.95
  -3   9 -10   46.13   10.34
  -3   9 -10   35.40    7.76
   3   9  10   52.54    9.88
   3  -9  10   39.97    9.55
  -3   9 -11   53.49   11.61
   3  -9  11   59.26   10.89
  -3   9 -11   77.37   11.26
   3   9  11   56.81   10.51
  -3   9 -12    5.03    7.86
   3  -9  12    4.19    6.63
  -3   9 -12    1.57    7.14
   3   9  12   -3.31    6.68
   3  -9  13   21.92    8.31
   3   9  13   45.15    9.32
  -3   9 -13   42.03   10.55
  -3   9 -14   13.79    8.85
   3  -9  14    1.59    6.20
   3   9  14    7.61    6.13
  -3   9 -15   -8.74    9.94
   3  -9  15   31.41   10.43
   3  10 -17   18.75    9.88
   3  10 -17   33.43   11.77
   3  10 -16  -12.45   10.45
   3  10 -16  -15.50    9.27
   3  10 -15    1.73    8.41
   3  10 -15    7.02    8.60
   3  10 -14   -3.02    7.85
   3  10 -14    6.97    8.12
   3  10 -13   -0.29    6.94
   3  10 -13    3.30    6.52
   3  10 -12   48.05   10.87
   3  10 -12   36.08    9.52
  -3  10  11   10.53    5.70
   3  10 -11   -2.09    7.77
   3  10 -11    6.43    7.14
   3  10 -10   21.96    8.72
  -3  10  10   20.26    7.22
   3  10  -9    6.40    6.71
  -3  10   9   13.02    6.57
  -3 -10   8  608.36   26.66
   3  10  -8  604.22   27.15
  -3  10   8  568.68   23.94
   3  10  -7   -4.53    7.28
  -3 -10   7    3.63    5.65
  -3  10   6   -7.26    6.95
  -3 -10   6   -7.96    6.14
   3  10  -5   15.05    5.37
  -3  10   5   21.70    8.26
  -3 -10   5   15.39    4.78
  -3 -10   5   14.24    6.75
  -3 -10   4  265.74   14.36
  -3  10   4  273.02   17.57
  -3 -10   4  263.29   16.86
   3  10  -4  252.09   14.82
  -3  10   3   17.22    7.77
  -3 -10   3   13.69    5.03
   3  10  -3   15.27    6.25
  -3 -10   3   12.70    6.24
  -3  10   2   66.17   10.38
  -3 -10   2   78.76    9.02
   3  10  -2   72.18    9.36
  -3 -10   1  216.06   14.14
  -3  10   1  240.20   12.59
   3 -10  -1  224.22    9.93
   3  10  -1  228.80   15.14
  -3  10   1  231.91   15.97
  -3  10   0    5.80    7.56
  -3 -10   0    8.07    6.79
  -3  10   0   14.70    5.08
   3  10   0   27.59    7.89
   3 -10   0   22.34    3.94
  -3  10  -1  216.00   13.18
  -3 -10  -1  210.33   15.28
  -3  10  -1  197.03   15.16
   3  10   1  195.49   15.03
  -3  10  -2  526.90   20.41
   3  10   2  538.62   23.66
  -3 -10  -2  488.78   22.58
  -3  10  -2  515.21   22.75
  -3  10  -3  127.07   12.88
   3  10   3  126.58   12.38
  -3  10  -3  137.50   11.36
  -3  10  -4   24.76    6.82
   3  10   4   28.62    7.81
  -3  10  -4   38.26    5.67
  -3  10  -5  439.62   16.62
  -3  10  -5  440.08   21.21
  -3  10  -5  414.73   20.25
   3  10   5  424.15   22.24
  -3  10  -6   19.91    7.89
  -3  10  -6    9.67    4.40
  -3  10  -6   19.09    6.85
   3  10   6    3.28    6.87
  -3  10  -7   -0.29    5.98
  -3  10  -7    6.85    6.25
  -3  10  -7    0.03    4.25
   3  10   7    4.52    6.82
  -3  10  -8   99.63   12.46
  -3  10  -8   91.56   10.62
  -3  10  -8   70.32    8.86
   3  10   8   77.76   11.52
  -3  10  -9  150.50   12.63
   3  10   9  156.99   15.50
  -3  10  -9  160.72   13.50
  -3  10  -9  142.90   15.03
  -3  10 -10   29.09    9.39
   3  10  10   31.84    8.50
  -3  10 -10   33.79    7.80
  -3  10 -11   17.46    8.00
   3  10  11   14.77    7.67
  -3  10 -11   11.25    7.42
  -3  10 -12   69.37   12.68
  -3  10 -12   74.23   12.11
   3  10  12   85.95   12.57
  -3  10 -13   18.20    8.76
  -3  10 -13   -8.41    9.84
   3  10  13   -5.86    6.35
  -3  10 -14   27.48    9.99
   3  10  14   14.85    6.93
   3  10  15    5.51    7.06
  -3  10 -15    7.70    9.63
   3  11 -16    3.80    7.55
   3  11 -16    9.97    9.07
   3  11 -15   -1.41    7.22
   3  11 -15    6.33    9.45
   3  11 -14   27.90    9.81
   3  11 -14   28.75   10.49
   3  11 -13   -5.02    8.71
   3  11 -13    3.67    7.95
   3  11 -12   21.45    8.60
   3  11 -12   13.02    6.82
  -3  11  11   -0.29    5.11
   3  11 -11   12.50    7.31
   3  11 -11   12.43    8.23
   3  11 -10  104.37   13.51
  -3  11  10   91.68   11.39
   3  11  -9   -1.45    7.83
  -3  11   9   -4.05    6.47
  -3 -11   8  149.73   14.18
   3  11  -8  184.22   16.35
  -3  11   8  164.63   14.67
  -3  11   7   13.93    6.80
   3  11  -7   11.30    7.62
  -3 -11   7   14.41    7.05
  -3 -11   6  511.73   24.44
  -3  11   6  519.38   24.08
  -3  11   5   88.67   11.52
  -3 -11   5   93.76    9.13
  -3 -11   5   84.43   10.98
   3  11  -5   93.87   10.02
  -3 -11   4   44.81    7.11
  -3  11   4   35.72    9.63
  -3 -11   4   49.00    9.08
   3  11  -4   39.56    7.48
   3  11  -3   10.07    6.69
  -3 -11   3    4.05    4.67
  -3 -11   3   -0.45    5.80
  -3  11   3    1.99    8.24
  -3 -11   2  258.25   15.35
  -3  11   2  283.96   13.99
   3  11  -2  270.45   16.84
  -3  11   2  263.44   17.85
  -3  11   1    6.25    8.06
  -3 -11   1   -4.58    5.79
   3  11  -1    1.46    5.80
  -3  11   1    2.19    4.13
  -3 -11   0  285.70   17.05
  -3  11   0  293.02   18.68
   3  11   0  284.20   17.98
  -3  11   0  310.80   15.95
   3  11   1   55.76    9.64
  -3  11  -1   55.14   10.95
  -3  11  -1   69.14    8.36
  -3 -11  -1   56.63    9.77
  -3  11  -2  178.56   12.89
  -3 -11  -2  163.94   14.39
   3  11   2  164.73   14.50
  -3  11  -2  166.05   14.39
   3  11   3   62.00   10.26
  -3  11  -3   63.36    8.85
  -3  11  -3   73.18   11.21
   3  11   4  297.34   19.43
  -3  11  -4  304.25   18.83
  -3  11  -4  289.80   17.33
   3  11   5   16.91    7.46
  -3  11  -5   15.33    7.02
  -3  11  -5   14.35    6.85
  -3  11  -6   80.43   10.70
   3  11   6   82.16   12.00
  -3  11  -6   80.51   10.91
  -3  11  -7   13.05    6.34
   3  11   7    9.30    6.82
  -3  11  -7    8.15    7.06
  -3  11  -8    2.46    6.27
  -3  11  -8    7.25    7.83
   3  11   8    3.91    6.54
  -3  11  -9    0.50    6.70
  -3  11  -9   -1.10    5.92
   3  11   9   11.64    8.47
  -3  11 -10  118.21   14.89
   3  11  10  103.66   13.17
  -3  11 -11  -12.24    8.73
   3  11  11   -5.52    7.65
   3  11  12   18.44    8.52
  -3  11 -12   16.94    9.67
  -3  11 -13    7.99    9.75
   3  11  13   -0.36    7.17
   3  11  14    9.18    7.22
   3  11  15    2.01    5.23
   3  12 -15    8.82    9.66
   3  12 -15    9.39    9.95
   3  12 -14   -4.52    7.86
   3  12 -14   14.66    9.22
   3  12 -13   -9.14    7.81
   3  12 -13   -0.79    7.61
   3  12 -12   25.62    9.51
   3  12 -12   23.42    9.57
  -3  12  11   19.03    7.03
   3  12 -11    9.47    8.21
   3  12 -11    8.38    8.16
  -3  12  10   18.42    7.43
   3  12 -10   10.69    8.16
  -3  12   9    5.02    6.15
   3  12  -9    7.28    8.49
  -3 -12   8   94.37   12.01
  -3  12   8   92.19   12.09
   3  12  -8   98.37   13.23
  -3  12   7   -0.23    7.01
   3  12  -7    6.92    7.75
  -3 -12   7   13.71    7.04
  -3 -12   6    9.91    6.14
  -3  12   6   16.61    8.55
  -3  12   5   16.39    8.04
  -3 -12   5   17.33    6.70
   3  12  -4  150.44   13.13
  -3 -12   4  139.12   13.89
  -3 -12   4  139.50   11.39
  -3  12   4  148.06   15.27
  -3  12   3   21.06    9.19
   3  12  -3    6.61    6.25
  -3 -12   3   17.95    6.10
  -3 -12   3   18.56    7.38
  -3  12   2  236.26   13.60
  -3 -12   2  255.37   16.03
   3  12  -2  241.94   16.74
  -3  12   2  253.35   18.29
  -3 -12   1   19.58    6.85
  -3  12   1   18.65    8.99
  -3  12   1    6.87    4.70
   3  12  -1    4.50    6.72
  -3  12   0  162.31   12.37
  -3 -12   0  158.84   13.77
   3  12   0  150.33   14.48
  -3  12   0  185.85   16.34
  -3  12  -1    6.82    8.08
  -3 -12  -1   25.85    8.46
   3  12   1   14.33    7.05
  -3  12  -1   24.66    6.64
  -3  12  -2  327.83   17.93
  -3 -12  -2  332.33   20.47
   3  12   2  321.73   20.43
  -3  12  -2  329.82   20.43
  -3  12  -3    2.77    7.73
  -3  12  -3   -1.24    4.99
  -3 -12  -3    4.10    7.87
   3  12   3    4.41    8.10
  -3  12  -4   25.13    9.12
  -3  12  -4   18.34    6.68
   3  12   4   26.50    8.57
  -3  12  -5   38.39    9.37
  -3  12  -5   31.31    7.88
   3  12   5   34.01    9.90
  -3  12  -6   40.62    9.14
  -3  12  -6   32.69    9.45
   3  12   6   52.67   10.11
  -3  12  -7   10.15    6.40
   3  12   7   -5.47    6.33
  -3  12  -7   22.46    9.08
   3  12   8  146.19   15.66
  -3  12  -8  171.16   15.91
  -3  12  -8  171.56   16.49
  -3  12  -9   44.03   10.22
   3  12   9   53.66   11.08
  -3  12  -9   40.20    9.13
  -3  12 -10    8.96    8.71
   3  12  10   21.99    8.13
  -3  12 -11    3.77    7.26
   3  12  11   23.92    9.22
  -3  12 -12   54.03   12.44
   3  12  12   35.21   10.16
   3  12  13    8.65    7.20
  -3  12 -13   32.82   12.50
   3  12  14    1.02    6.91
   3  13 -15   -8.04    9.78
   3  13 -14    2.02    8.38
   3  13 -14   -3.19    8.12
   3  13 -13   25.99   10.49
   3  13 -13   21.17    9.21
   3  13 -12   39.05   10.93
   3  13 -12   38.48   10.77
   3  13 -11   -4.90    6.66
   3  13 -11   -0.63    8.13
  -3  13  11   10.51    7.89
   3  13 -10   12.23    8.56
   3  13 -10   -5.29    6.96
  -3  13  10   -2.26    6.77
  -3  13   9   -0.79    5.92
   3  13  -9    6.25    6.96
  -3  13   8   -0.93    7.42
   3  13  -8   -1.43    7.68
  -3 -13   8    2.22    5.77
  -3  13   7   48.70   10.89
   3  13  -7   58.84   11.59
  -3 -13   7   71.37   11.42
   3  13  -6  116.78   13.60
  -3 -13   6  108.89   12.68
  -3  13   6  127.37   14.86
  -3  13   5    5.99    8.22
  -3 -13   5    9.76    6.45
  -3  13   4   30.37   10.10
  -3 -13   4   11.82    6.85
  -3  13   3   79.60   12.47
  -3 -13   3   71.95   10.79
   3  13  -3   65.47   10.01
  -3  13   2   87.16   12.60
  -3 -13   2  100.98   10.90
   3  13  -2   92.42   11.67
  -3 -13   2   90.00   11.59
  -3  13   2   99.03    9.72
  -3  13   1  -10.48    8.57
   3  13  -1   -3.13    6.76
  -3  13   1    4.99    4.85
  -3 -13   1   -2.98    5.33
  -3  13   0   57.93   11.51
  -3  13   0   84.02    9.73
   3  13   0   88.14   12.08
  -3 -13   0   78.91   10.19
  -3  13  -1   59.93   11.68
  -3  13  -1   45.19    8.22
  -3 -13  -1   43.52    9.90
   3  13   1   50.51   10.38
   3  13   2   11.83    8.17
  -3  13  -2   13.44    7.65
  -3  13  -2   15.42    6.48
  -3 -13  -2   20.83    8.30
  -3 -13  -3  159.21   15.77
  -3  13  -3  135.75   12.73
   3  13   3  142.17   14.97
  -3  13  -3  159.41   15.63
  -3  13  -4   78.78   10.71
  -3 -13  -4   72.60   12.36
   3  13   4   81.33   12.57
  -3  13  -4   78.03   12.44
   3  13   5    9.67    7.98
  -3  13  -5    0.20    7.02
  -3  13  -5    1.64    5.33
  -3  13  -6   13.53    8.80
   3  13   6   21.46    8.61
  -3  13  -6   31.58    8.45
  -3  13  -7   48.54   10.21
   3  13   7   36.85    9.17
  -3  13  -7   47.55    9.87
  -3  13  -8    9.85    7.29
   3  13   8   -3.98    6.35
  -3  13  -8   13.94    8.37
  -3  13  -9  -13.65    8.82
  -3  13  -9    3.52    7.24
   3  13   9   -5.17    7.19
  -3  13 -10   24.21    8.51
   3  13  10    1.27    7.75
  -3  13 -11   20.08    9.55
   3  13  11    2.10    7.08
  -3  13 -12   22.50   10.99
   3  13  12    6.27    7.31
   3  13  13   28.06   10.10
   3  14 -13   -4.97    7.56
   3  14 -12   12.23    9.22
   3  14 -12  -11.61    8.90
   3  14 -11   48.45   11.15
  -3  14  11   37.03    9.99
   3  14 -11   36.30   11.13
   3  14 -10    1.58    6.91
  -3  14  10    8.06    7.15
   3  14 -10    7.69    9.25
   3  14  -9   13.25    9.25
  -3  14   9   47.88   11.67
  -3  14   8  -12.52    9.06
   3  14  -8   -4.92    8.91
  -3  14   7   12.31    7.65
   3  14  -7   11.53    8.68
  -3 -14   7   11.95    5.75
   3  14  -6    9.58    6.97
  -3 -14   6    2.30    6.12
  -3  14   6   -5.07    7.53
  -3 -14   5  111.86   13.48
  -3  14   5  133.26   15.67
  -3  14   4   25.27    9.21
  -3 -14   4   25.63    8.28
  -3  14   3   19.23    9.96
  -3 -14   3    5.56    6.06
   3  14  -2   19.58    7.84
  -3 -14   2    4.94    5.88
  -3  14   1  168.31   17.29
   3  14  -1  170.15   15.94
  -3  14   0   -7.16    9.72
  -3 -14   0    4.31    5.98
  -3  14   0   -1.56    5.47
   3  14   0    8.40    7.43
  -3  14  -1   51.47   11.31
   3  14   1   45.43   10.31
  -3  14  -1   57.52    9.06
  -3 -14  -1   44.21    9.42
  -3  14  -2   -0.25    8.49
  -3  14  -2    3.37    5.78
  -3 -14  -2    7.96    6.73
   3  14   2   -4.53    7.45
  -3  14  -3   10.89    9.82
  -3  14  -3   30.54    7.68
  -3 -14  -3   16.61    8.15
   3  14   3   14.20    8.70
  -3  14  -4   17.17    9.19
  -3  14  -4   -2.86    6.13
   3  14   4   -4.11    6.44
  -3 -14  -4    1.45    8.57
  -3 -14  -5  185.23   19.26
  -3  14  -5  196.50   16.86
   3  14   5  201.21   19.20
  -3  14  -5  202.88   18.16
  -3  14  -6    8.67    6.75
  -3  14  -6   17.08    8.12
   3  14   6    9.20    7.50
  -3  14  -7  -23.08    8.34
   3  14   7  -10.88    8.01
  -3  14  -8   -1.32    7.31
   3  14   8  -10.23    9.05
  -3  14  -8   -8.56    7.66
  -3  14  -9   42.96   10.62
   3  14   9   53.66   11.97
  -3  14  -9   44.46   10.93
  -3  14 -10  -21.71   10.54
   3  14  10   -5.39    8.15
  -3  14 -11   -1.24    7.56
   3  14  11   10.65    8.08
   3  15 -12   16.34    9.01
  -3  15  11    7.78    6.40
   3  15 -11   -8.96   10.46
   3  15 -11   -2.78    6.95
  -3  15  10   10.38    8.66
   3  15 -10   -3.54    7.10
   3  15 -10    1.56    8.74
   3  15  -9   21.52    9.45
  -3  15   9   19.22    8.36
   3  15  -8    1.85    8.04
  -3  15   8   19.79   10.01
  -3  15   7   38.33   10.48
  -3 -15   7   32.36    9.37
   3  15  -7   28.47    9.38
  -3  15   6    6.19    8.38
   3  15  -6   35.38   10.34
  -3 -15   6   24.36    9.15
  -3  15   5   31.08    9.93
  -3 -15   5    8.00    6.26
   3  15  -5   26.38    9.13
  -3  15   4    2.46    8.99
  -3 -15   4   -6.45    7.30
  -3 -15   3   50.21    9.49
  -3  15   3   70.29   13.68
  -3  15   2   10.81    8.75
  -3 -15   2    7.22    7.39
  -3  15   1   43.08   10.05
  -3 -15   1   31.89    9.12
   3  15  -1   48.35   10.46
  -3  15   0  -10.89    9.45
   3  15   0    2.80    6.84
  -3  15  -1    9.78    9.96
   3  15   1    7.59    7.98
   3  15   2   10.43    9.56
  -3  15  -2   18.84   10.02
  -3  15  -2    7.70    6.29
  -3  15  -3   91.13   11.79
  -3 -15  -3   87.53   13.29
  -3  15  -3   89.83   14.18
   3  15   3   94.29   14.62
  -3  15  -4   -3.60    7.18
  -3 -15  -4    1.92    8.58
  -3  15  -4   14.76    9.40
   3  15   4    3.50    8.15
  -3  15  -5   25.41   10.24
  -3  15  -5   -9.14    8.14
   3  15   5    7.10    7.53
  -3 -15  -5   34.04   11.34
  -3  15  -6   -2.27    6.37
  -3 -15  -6   -7.38    9.89
   3  15   6   -4.97    7.58
  -3  15  -6   -3.41    9.10
  -3  15  -7   34.87   10.30
   3  15   7   40.99   11.35
  -3  15  -7   37.47   10.53
  -3  15  -8   -5.23    7.34
  -3  15  -8    2.41    8.54
   3  15   8   -4.63    9.42
  -3  15  -9   17.53    8.60
   3  15   9    3.72    7.41
  -3  15 -10   14.91   10.35
  -3  16  11    6.27    8.87
   3  16 -11   13.65    8.57
   3  16 -10   -1.05    8.41
  -3  16  10    4.56    6.76
  -3  16   9   -2.85    9.32
  -3  16   8   -5.80    9.42
   3  16  -8   34.38   12.27
  -3  16   7   48.27   13.06
   3  16  -7   45.63   11.81
  -3 -16   7   25.70    9.00
  -3  16   6   29.20   11.43
   3  16  -6   39.72   12.10
  -3 -16   6   20.53    7.95
  -3  16   5   16.18    8.76
   3  16  -5   17.95    9.81
  -3 -16   5   18.17    8.71
  -3  16   4   28.21   11.36
  -3 -16   4   21.29    8.57
  -3  16   3   23.52   10.46
  -3 -16   3    6.56    5.29
  -3  16   2   58.74   12.47
  -3 -16   2   12.24    6.58
  -3  16   1   29.35    9.94
  -3 -16   1    4.79    4.97
  -3  16   0   -5.12    9.53
  -3 -16   0  -16.59    7.89
  -3  16  -1  -12.66    9.83
   3  16   1    3.54    7.29
  -3  16  -2   -9.86    9.81
   3  16   2   13.94    7.86
  -3  16  -3   -7.06    9.10
   3  16   3    7.47    7.47
   3  16   4   -8.10    9.04
  -3  16  -4   23.20   10.42
  -3  16  -4    8.69    7.40
  -3  16  -5    0.36    8.32
  -3  16  -5   15.95    7.57
   3  16   5   12.38    8.04
  -3  16  -6   27.30   10.36
   3  16   6   19.24   10.82
  -3 -16  -6   12.44   11.49
  -3  16  -6   -1.31    6.95
  -3  16  -7  -11.40    8.74
  -3 -16  -7   18.45   11.78
  -3  16  -7    8.39   10.06
  -3  16  -8   22.19    9.81
  -3 -16  -8   26.12   12.70
  -3  16  -8   19.00    8.59
  -3 -17   7   -6.89    8.27
  -3  17   6   -4.59    9.69
  -3 -17   6   -1.20    6.67
   3  17  -5    7.67    8.26
  -3  17   5  -11.94    8.34
  -3 -17   5    7.96    7.07
  -3  17   4  -14.35   11.72
  -3 -17   4   -2.61    7.45
   3  17  -4   16.73    8.68
  -3  17   3    8.28    9.76
  -3 -17   3    5.08    6.53
  -3  17   2  -13.00    9.90
  -3 -17   2   -8.40    7.97
  -3  17   1  -14.23   10.22
  -3 -17   1    0.35    6.98
  -3 -17   0   30.02    9.50
  -3  17   0   45.74   13.44
  -3  17  -1    4.61   10.28
  -3  17  -2   -1.02    9.26
  -3  17  -3    9.60    9.45
   3  17   3   16.09    9.84
  -3  17  -4   23.26   11.22
  -3  17  -5   -3.95   10.19
  -3  17  -6    4.18    8.41
  -3  17  -6   10.11    7.48
   4   0 -20  -13.27   11.77
   4   0 -19    9.24   10.35
   4   0 -18  179.82   18.15
  -4   0  17   -0.49    4.54
   4   0 -17    1.26    9.38
   4   0 -16   86.16   13.09
  -4   0  16   78.42    9.54
  -4   0  15   -4.41    4.26
   4   0 -15   -2.75    7.31
  -4   0  14  161.32   11.83
   4   0 -14  163.49   14.68
   4   0 -13    3.04    7.09
  -4   0  13   -3.99    3.75
  -4   0  12 1078.52   26.16
   4   0 -12  993.13   30.39
   4   0 -11   -0.47    3.77
   4   0 -11   -1.88    5.45
  -4   0  11   -1.53    3.40
  -4   0  10   10.03    3.53
   4   0 -10   15.76    4.23
   4   0 -10   13.02    5.11
   4   0  -9    0.41    2.97
   4   0  -9   -0.55    4.20
  -4   0   9    4.61    2.74
  -4   0   8 1457.75   24.50
   4   0  -8 1481.87   28.32
   4   0  -8 1470.49   23.06
   4   0  -7   -1.42    2.16
  -4   0   7   -6.22    3.77
   4   0  -7   -3.41    3.61
   4   0  -6  733.24   13.83
  -4   0   6  765.27   17.58
   4   0  -5   -1.95    1.81
  -4   0   5    4.73    3.66
  -4   0   4 1148.18   22.01
  -4   0   4 1164.43   19.32
  -4   0   3   -5.20    6.51
  -4   0   3   -4.31    2.49
   4   0  -3    0.73    3.86
  -4   0   2 8135.98   57.92
  -4   0   2 8253.61   56.19
   4   0  -2 8276.54   58.41
   4   0  -1    3.02    4.38
  -4   0   1    6.99    6.67
  -4   0   0  257.09   10.87
   4   0   0  264.04   10.93
  -4   0   0  283.47   10.77
  -4   0  -1    2.19    3.32
  -4   0  -1   -1.52    3.70
   4   0   1    2.80    3.43
  -4   0  -2  341.44   12.28
  -4   0  -2  342.89   12.61
   4   0   2  339.27   13.27
  -4   0  -3    6.47    3.71
   4   0   3    1.83    3.76
  -4   0  -4 1411.72   24.45
   4   0   4 1406.79   28.48
  -4   0  -5    1.39    3.10
   4   0   5   -0.88    3.88
  -4   0  -6  480.09   14.09
   4   0   6  474.13   17.60
  -4   0  -7    0.15    2.90
   4   0   7    7.93    5.16
  -4   0  -8  217.18    9.85
   4   0   8  218.93   12.96
   4   0   9    3.36    7.06
   4   0   9   -4.34    4.62
  -4   0  -9   -1.91    2.87
   4   0  10   34.46    8.94
   4   0  10   25.24    5.94
   4   0  11   -3.80    3.81
   4   0  11   -7.60    6.76
   4   0  12    6.13    4.91
   4   0  12   -5.04    7.72
   4   0  13   -9.09    8.14
   4   0  14   37.26    9.52
   4   0  15   -6.47    7.45
   4   0  16   19.11    9.18
   4   0  17   -5.62    8.50
   4   1 -21   -1.30    9.70
   4   1 -20   42.10   13.95
   4  -1 -19    4.26   10.08
   4   1 -19   31.64   11.42
   4  -1 -18   -1.49    8.75
   4   1 -18   11.50    9.21
  -4  -1  18    7.35    5.49
   4  -1 -17   -0.50    9.64
   4   1 -17   10.90    8.35
  -4  -1  17  -10.39    6.05
  -4   1  16  114.69   10.72
  -4  -1  16  129.83   12.14
   4   1 -16  153.59   15.70
   4  -1 -16  167.97   16.09
   4  -1 -15    5.56    7.49
   4   1 -15    1.67    7.84
  -4   1  15    1.17    3.65
  -4  -1  15    9.78    5.19
  -4   1  14  141.96   10.67
  -4  -1  14  134.20   11.33
   4  -1 -14  126.87   13.29
   4   1 -14  133.78   13.73
  -4  -1  13   47.83    7.10
   4  -1 -13   31.74    7.39
  -4   1  13   36.59    5.99
   4   1 -13   49.76   10.03
   4   1 -13   45.67    7.30
  -4   1  12  131.61    9.40
  -4  -1  12  139.13   10.33
   4  -1 -12  147.14   12.21
   4   1 -12  157.74   13.31
   4   1 -12  138.17   10.65
  -4   1  11  145.60    9.04
  -4  -1  11  161.15   10.58
   4  -1 -11  149.82   12.00
   4   1 -11  138.85   11.80
   4   1 -11  147.01   10.16
  -4   1  10  587.51   16.24
  -4  -1  10  600.72   18.37
  -4  -1  10  531.01   14.61
   4   1 -10  572.98   20.66
   4   1 -10  552.39   17.60
   4  -1 -10  593.69   20.61
  -4   1   9   78.19    5.88
  -4  -1   9   97.10    6.63
   4  -1  -9   99.58    8.54
   4   1  -9   81.30    8.64
   4   1  -9   85.40    7.15
  -4   1   8  120.53    6.60
   4   1  -8  117.31    4.21
   4  -1  -8  139.61    9.45
   4   1  -8  110.43    9.69
  -4  -1   8  131.44    8.02
   4   1  -8  116.62    8.02
   4  -1  -7  403.36   13.85
  -4  -1   7  385.22   12.68
   4   1  -7  288.01    7.59
   4  -1  -7  268.32    8.24
   4   1  -7  399.40   12.38
   4  -1  -6   11.22    3.39
   4  -1  -6   12.27    2.01
   4   1  -6    9.06    2.82
  -4   1   6   10.35    3.79
  -4  -1   6   17.06    3.98
   4   1  -6    6.58    1.54
  -4  -1   5  135.89    8.20
  -4   1   5  142.29    8.27
   4   1  -5  137.98    6.36
  -4  -1   5  133.00    7.92
   4  -1  -5  126.42    8.71
   4  -1  -5  131.97    4.44
   4  -1  -4  584.95    8.30
  -4  -1   4  659.07   16.77
  -4  -1   4  652.99   15.86
   4   1  -4  650.08   14.21
  -4   1   4  642.26   16.61
   4  -1  -4  697.98   18.79
   4  -1  -3    2.00    4.10
   4   1  -3    4.99    2.78
  -4   1   3    1.70    1.82
  -4  -1   3    2.00    2.60
  -4  -1   3   -1.67    4.08
  -4   1   3   -0.57    3.88
  -4  -1   3   -3.40    3.68
  -4  -1   2  524.72   15.70
  -4   1   2  525.63   15.37
  -4   1   2  488.67    9.87
  -4  -1   2  571.03   15.97
   4  -1  -2  505.56   15.79
   4   1  -2  474.63   13.59
   4   1  -2  487.22   14.19
  -4   1   1 1364.69   23.77
   4   1  -1 1377.82   23.50
  -4  -1   1 1384.08   24.53
  -4   1   1 1363.27   21.31
  -4  -1   1 1427.68   24.88
   4  -1  -1 1370.34   25.02
   4   1  -1 1414.64   23.00
  -4   1   0 1024.82   18.65
  -4   1   0 1038.49   20.54
  -4  -1   0 1050.14   21.15
   4   1   0 1068.94   20.05
  -4  -1   0 1055.23   21.52
   4   1   0 1028.52   21.42
  -4   1  -1   52.27    5.44
  -4   1  -1   49.34    4.67
  -4  -1  -1   50.34    5.99
   4   1   1   56.06    5.83
  -4  -1  -1   48.07    5.55
  -4   1  -2 1341.11   23.58
  -4  -1  -2 1350.18   26.08
  -4  -1  -2 1387.77   24.51
   4   1   2 1322.71   26.19
  -4   1  -2 1368.21   22.54
  -4   1  -3  485.08   14.02
  -4  -1  -3  503.84   15.12
   4   1   3  474.83   16.31
  -4   1  -4    3.06    3.41
  -4  -1  -4    2.69    4.10
  -4   1  -5  185.51    9.12
   4   1   5  193.08   11.20
   4  -1   5  188.20   10.99
  -4  -1  -5  175.10    9.10
   4   1   6  665.22   20.93
  -4   1  -6  618.22   16.30
   4  -1   6  666.19   20.99
  -4  -1  -6  656.93   17.42
  -4  -1  -7   25.30    4.62
   4  -1   7   20.10    5.91
   4   1   7   22.54    6.30
  -4   1  -7   18.25    4.12
   4  -1   7   28.71    6.20
   4  -1   8    4.96    5.71
   4   1   8    5.03    4.37
   4  -1   8    8.63    4.60
  -4  -1  -8    9.36    3.38
  -4  -1  -9  302.17   11.78
   4   1   9  338.40   16.34
   4  -1   9  330.66   16.02
   4  -1   9  307.48   18.07
   4  -1  10  261.45   17.68
   4   1  10  263.01   14.99
   4  -1  10  271.76   14.97
   4  -1  11   -1.91    6.50
   4   1  11   -3.02    4.21
   4   1  11    5.75    6.51
   4  -1  11    0.43    4.26
   4   1  12    4.88    7.32
   4  -1  12    8.33    7.43
   4  -1  12    2.04    3.83
   4   1  12    3.59    3.98
   4   1  13   53.93    8.04
   4   1  13   44.17   10.54
   4  -1  13   46.69    9.32
   4   1  14    5.91    6.16
   4  -1  14    4.19    6.82
   4  -1  15    6.75    8.17
   4   1  15    8.40    6.26
   4   1  16    6.03    8.06
   4  -1  16   -3.61    7.67
   4   1  17   -0.57    8.12
   4  -1  17   23.10    9.48
   4   2 -21   45.86   14.76
   4   2 -20   14.83   11.35
   4   2 -19   30.97   11.12
  -4  -2  19   14.37    7.30
   4   2 -18   21.31   10.15
  -4  -2  18    7.41    5.55
   4  -2 -17   -4.04    7.97
  -4  -2  17    0.75    5.60
   4  -2 -16   12.31    8.33
   4   2 -16   19.25    8.99
  -4  -2  16   12.82    5.54
   4  -2 -15   61.89   11.31
  -4   2  15   62.66    7.74
   4   2 -15   57.57   11.20
  -4  -2  15   63.85    9.09
  -4  -2  14  120.90   11.05
   4  -2 -14  120.55   12.73
   4   2 -14  117.12   13.58
  -4   2  14  127.57    9.90
   4   2 -14  107.62   11.17
   4   2 -13   14.11    5.57
  -4  -2  13   32.31    6.84
   4  -2 -13   20.82    7.31
  -4   2  13   21.85    4.84
   4   2 -13   13.57    7.39
   4  -2 -12  250.74   15.51
   4   2 -12  265.08   17.19
   4   2 -12  274.04   15.14
  -4   2  12  265.40   12.22
  -4  -2  12  292.21   15.15
   4  -2 -11  166.23   12.04
   4   2 -11  165.92   12.96
  -4  -2  11  155.89    8.06
   4   2 -11  165.00   11.29
  -4   2  11  164.77    9.12
   4   2 -10    8.71    5.19
   4   2 -10    6.38    7.35
  -4   2  10    6.90    2.86
   4  -2 -10   -3.71    5.24
  -4  -2  10    3.71    3.52
  -4   2   9  412.88   11.80
  -4  -2   9  407.57   13.12
   4  -2  -9  389.62   15.13
   4   2  -9  400.70   17.28
   4   2  -9  385.13   14.76
  -4  -2   8  111.05    7.28
  -4   2   8  111.29    5.65
   4  -2  -8  105.01    7.83
   4   2  -8  113.15    8.02
   4   2  -8  107.57    9.11
  -4   2   7  134.70    5.35
  -4  -2   7  141.74    8.17
   4  -2  -7  139.57    8.16
   4   2  -7  138.77    8.51
   4   2  -7  115.94    4.75
   4  -2  -7  142.89    9.84
   4   2  -6  727.47   17.06
   4  -2  -6  746.27   20.72
  -4  -2   6  713.17   17.91
   4  -2  -6  738.70   15.85
   4   2  -5 1495.68   20.29
   4  -2  -5 1457.14   19.87
  -4  -2   5 1486.56   26.73
   4  -2  -5 1514.59   28.76
  -4  -2   5 1475.11   25.44
   4   2  -4   64.73    5.02
   4  -2  -4   52.71    3.84
   4  -2  -4   48.00    6.03
  -4  -2   4   59.66    6.45
  -4  -2   4   66.18    6.48
  -4  -2   3 1065.66   22.54
  -4   2   3 1119.90   22.16
  -4  -2   3 1046.63   21.08
   4   2  -3 1064.37   19.21
   4  -2  -3 1086.55   23.78
  -4  -2   3 1042.79   21.60
  -4   2   2  912.07   20.44
   4   2  -2  888.42   18.51
  -4  -2   2  876.39   20.85
  -4   2   2  882.91   19.82
  -4   2   2  894.39   10.50
   4  -2  -2  889.81   21.17
  -4  -2   2  907.62   20.29
  -4  -2   1  503.23   15.49
  -4   2   1  501.21   15.11
   4   2  -1  484.19   14.57
  -4  -2   1  489.35   15.60
  -4   2   1  491.16   14.94
   4   2  -1  490.39   13.23
  -4   2   0  614.77   16.71
  -4  -2   0  592.59   16.61
  -4  -2   0  594.60   17.43
  -4   2   0  615.39   16.76
  -4   2   0  601.75   13.24
   4   2   0  644.50   14.60
   4   2   0  617.57   16.81
  -4   2  -1 2152.88   25.13
  -4  -2  -1 2255.45   33.89
  -4   2  -1 2229.82   31.91
  -4  -2  -1 2194.33   31.86
   4   2   1 2127.09   32.45
   4   2   1 2196.95   26.41
   4  -2   1 2149.37   27.05
   4  -2   2    2.34    3.39
  -4  -2  -2   -5.62    4.34
   4   2   2   -2.10    4.37
  -4   2  -2    3.15    3.92
  -4   2  -2    0.86    2.56
   4  -2   3   11.77    4.13
  -4  -2  -3   21.08    4.87
   4   2   3   16.27    5.05
  -4   2  -3   16.46    4.18
  -4   2  -3   16.28    3.93
   4  -2   4   50.20    6.43
   4   2   4   55.56    6.78
  -4  -2  -4   46.88    5.95
   4   2   5  874.46   24.09
  -4  -2  -5  923.04   21.46
   4  -2   5  879.39   23.81
   4  -2   6    7.47    5.48
   4   2   6    7.37    4.75
  -4  -2  -6   -0.24    3.84
  -4  -2  -7  300.66   12.43
   4   2   7  298.59   15.31
   4  -2   7  304.03   14.58
   4  -2   7  288.49   15.83
   4  -2   8   93.49   10.38
   4  -2   8   97.90    9.22
   4   2   8   77.48    8.64
  -4  -2  -8   87.25    7.01
   4  -2   9   -4.50    7.18
   4  -2   9    2.81    3.95
  -4  -2  -9   -0.45    3.15
   4   2   9    0.26    4.34
   4  -2  10   57.52    9.39
   4   2  10   60.88    8.30
   4  -2  10   53.83    7.56
   4   2  11   63.48    8.39
   4  -2  11   61.76    7.84
   4  -2  11   68.18    9.87
   4  -2  12   39.01    9.71
   4   2  12   32.13    6.99
   4  -2  12   33.80    6.29
   4   2  13   -0.30    6.80
   4  -2  13  -12.34    7.99
   4  -2  14    1.16    7.38
   4   2  14   -7.46    7.80
   4   2  15   41.71   10.56
   4  -2  15   23.86    8.46
   4  -2  16   -1.93    8.09
   4   2  16    8.11    9.36
   4   2  17   -2.60    7.58
   4  -2  17    3.17    9.20
   4   3 -20    9.12   10.47
   4   3 -19   36.00   12.63
   4   3 -18    5.11    8.54
   4   3 -17  100.22   14.58
   4   3 -16    1.70    5.95
   4   3 -16   22.31    9.89
   4   3 -15  -10.11    7.35
   4   3 -15   -6.36    8.69
   4   3 -14   20.75    6.89
   4  -3 -14   18.05    7.40
  -4   3  14   22.15    4.83
   4   3 -14   30.35    9.23
   4   3 -13  279.83   18.52
   4  -3 -13  288.91   17.42
  -4   3  13  277.50   13.13
   4   3 -13  270.69   16.24
   4   3 -12   11.89    5.82
  -4   3  12   11.25    3.59
   4  -3 -12   11.21    6.04
   4   3 -12   23.54    8.06
  -4  -3  11  420.19   13.35
   4  -3 -11  426.08   17.97
   4   3 -11  390.15   19.75
  -4   3  11  425.39   13.88
   4   3 -11  413.00   17.95
  -4  -3  10   14.28    3.82
  -4   3  10    7.21    2.82
   4   3 -10   18.78    6.15
   4  -3 -10   11.98    5.05
   4   3 -10   15.42    6.41
   4  -3 -10    8.69    5.46
  -4  -3   9   35.94    4.73
   4   3  -9   44.07    6.15
   4   3  -9   38.55    7.83
  -4   3   9   38.53    3.90
   4  -3  -9   40.02    5.85
   4  -3  -9   46.06    7.16
  -4   3   8   58.21    3.97
   4   3  -8   67.98    7.14
   4  -3  -8   59.46    7.94
   4  -3  -8   62.20    6.44
  -4   3   8   66.82    6.40
   4   3  -8   64.57    3.23
  -4  -3   8   63.39    6.40
  -4   3   7 2735.44   20.59
   4   3  -7 2841.40   38.14
   4  -3  -7 2913.57   33.37
   4  -3  -7 2912.12   42.02
  -4  -3   7 2820.65   36.33
  -4   3   7 2926.98   37.37
   4  -3  -6  102.25    6.26
  -4  -3   6  102.53    8.91
   4  -3  -6  126.01   10.32
  -4   3   6  106.61    8.44
  -4  -3   6  100.13    7.84
  -4  -3   5   14.97    4.43
   4   3  -5   11.38    2.63
   4  -3  -5   -0.05    2.11
  -4  -3   5   19.59    4.86
   4  -3  -5   15.43    5.27
  -4   3   5   10.39    3.50
  -4  -3   4   10.90    3.77
  -4  -3   4    9.50    4.52
   4   3  -4   14.19    3.12
  -4   3   4    7.74    4.13
   4  -3  -4   11.64    2.19
   4  -3  -4   16.90    6.37
  -4  -3   4    8.69    3.91
  -4  -3   3 1432.06   27.40
   4   3  -3 1496.48   23.54
  -4   3   3 1436.11   26.21
   4  -3  -3 1469.19   28.46
   4  -3  -2   30.30    2.11
   4   3  -2   22.84    4.11
  -4  -3   2   38.20    5.91
  -4   3   2   27.67    5.45
  -4   3   1  182.77   10.10
   4  -3  -1  190.71    6.22
   4   3  -1  188.96    9.61
  -4  -3   1  192.29   10.76
  -4  -3   0   50.59    6.95
   4   3   0   54.29    5.85
  -4   3   0   48.46    5.96
   4  -3   0   53.63    4.23
   4   3   0   63.22    4.89
  -4   3  -1   40.01    3.51
  -4  -3  -1   31.49    6.32
   4  -3   1   38.62    4.42
   4   3   1   41.29    4.07
   4   3   1   40.66    5.69
  -4   3  -1   39.80    5.72
   4  -3   2  508.74   14.93
   4   3   2  492.70   16.95
  -4   3  -2  534.47   11.66
  -4   3  -2  507.75   15.91
  -4   3  -3  930.85   16.18
   4   3   3  905.62   23.55
  -4   3  -3  896.90   21.05
   4  -3   3  899.57   21.11
  -4   3  -4  112.47    6.68
  -4   3  -4  105.82    7.79
   4   3   4  119.41    9.67
   4  -3   4  122.46    9.02
   4   3   5  129.69    9.88
   4  -3   5  137.02   10.01
   4   3   6   41.90    6.70
  -4  -3  -6   34.81    5.48
   4  -3   6   34.99    6.78
   4   3   7  101.06    9.71
   4  -3   7   99.13   10.14
  -4  -3  -7   92.80    8.16
   4  -3   8    3.84    5.55
   4   3   8    6.51    4.94
  -4  -3  -8    8.08    3.74
   4  -3   8   -1.89    4.50
   4  -3   9   90.06   10.67
   4  -3   9   97.01    9.34
   4   3   9   86.58    9.44
  -4  -3  -9   70.58    7.42
   4  -3  10   29.23    8.50
   4  -3  10   21.14    5.43
   4   3  10   33.06    7.06
   4  -3  11   11.01    7.14
   4   3  11    6.82    5.22
   4  -3  11    9.10    4.50
   4  -3  12    6.13    4.04
   4  -3  12    2.98    7.03
   4  -3  13   83.73   12.04
   4   3  14   -4.45    8.31
   4  -3  14    7.23    6.52
   4   3  15   16.25    7.91
   4  -3  15   34.21   10.64
   4   3  16   -1.58    7.76
   4  -3  16   -0.59    5.84
   4  -3  17   18.24   10.03
   4   3  17   42.24   11.56
   4   4 -20   -3.65    8.82
   4   4 -19    1.48    9.71
   4   4 -18   -4.28    9.92
   4   4 -17   22.17    9.80
   4   4 -17   17.21    7.85
   4   4 -16    7.39    6.85
   4   4 -16   14.58    9.11
   4  -4 -16    0.28    5.14
   4   4 -15  164.68   16.38
   4  -4 -15  164.47   13.45
   4   4 -15  159.81   14.75
   4   4 -14   -1.58    5.55
   4   4 -14    1.96    7.62
   4  -4 -14   -7.01    5.38
   4   4 -13   50.55    9.10
   4   4 -13   40.12    9.07
   4  -4 -13   43.95    7.07
   4   4 -12  198.27   15.63
   4   4 -12  221.28   15.03
  -4   4  12  204.35   10.34
   4  -4 -12  225.06   14.43
  -4   4  11  208.09    9.70
  -4  -4  11  208.13   10.25
   4   4 -11  212.95   15.50
   4  -4 -11  224.87   14.10
   4   4 -11  195.84   13.50
   4   4 -10    4.25    5.00
  -4  -4  10    7.35    3.43
  -4   4  10    8.39    2.67
   4  -4 -10    1.83    4.61
   4  -4 -10   13.61    5.38
   4   4 -10   -1.48    6.58
  -4   4  10    6.56    3.04
   4  -4  -9 1124.14   24.86
  -4   4   9 1120.66   24.38
  -4  -4   9 1085.75   23.47
  -4   4   9 1045.93   17.44
   4   4  -9 1106.35   27.66
   4  -4  -9 1076.34   27.76
  -4   4   8  140.61    9.23
   4   4  -8  122.68    9.82
   4  -4  -8  144.46    8.89
  -4   4   8  124.39    5.36
   4  -4  -8  142.82   10.84
   4   4  -8  138.04    5.47
  -4  -4   8  129.21    9.04
  -4  -4   7   76.32    6.98
   4   4  -7   71.93    7.28
   4  -4  -7   53.71    5.04
  -4   4   7   65.16    6.79
  -4   4   7   64.88    3.19
  -4  -4   7   58.89    7.39
   4  -4  -7   69.62    8.27
  -4   4   6  158.44    9.63
  -4  -4   6  148.55   10.36
   4  -4  -6  138.09   10.04
  -4  -4   5 1428.87   29.29
  -4   4   5 1450.49   27.31
   4  -4  -5 1453.34   29.85
  -4  -4   4  358.86   14.48
  -4  -4   4  369.14   14.70
  -4   4   4  392.13   14.34
   4  -4  -4  385.20   15.72
   4   4  -3  406.37   13.24
  -4   4   3  432.20   15.40
  -4  -4   3  366.44   15.04
  -4   4   2  966.89   22.47
   4   4  -2  970.29   21.05
  -4  -4   2  950.62   23.95
  -4  -4   1    6.32    4.79
   4   4  -1    3.92    3.41
   4  -4  -1    5.71    2.13
  -4   4   1    9.54    2.28
   4   4   0  115.74    8.40
  -4   4   0  107.00    8.53
  -4   4   0  107.92    6.13
   4  -4   0  107.47    5.92
  -4  -4   0  103.97    9.31
   4  -4   1  134.31    7.35
  -4  -4  -1  134.23   10.81
   4   4   1  134.06    9.48
  -4   4  -1  124.07    8.69
   4   4   2  959.88   24.12
  -4   4  -2  988.26   13.18
  -4   4  -2  987.37   22.78
   4  -4   2  982.10   20.85
  -4   4  -3    8.78    1.87
  -4   4  -3   12.25    4.42
   4   4   3   10.46    4.57
   4  -4   3    9.80    4.35
   4   4   4   58.95    7.18
   4  -4   4   64.50    7.42
  -4   4  -4   69.83    4.59
  -4   4  -4   64.20    6.81
   4   4   5  294.53   15.08
   4  -4   5  277.49   13.97
  -4   4  -5  284.45   12.84
   4  -4   6   69.44    8.65
  -4   4  -6   64.93    6.69
   4   4   6   60.32    8.08
   4  -4   7   47.11    7.93
   4   4   7   43.38    7.76
   4   4   8   77.54    9.25
   4  -4   8   83.61    9.58
  -4  -4  -9   -6.20    4.50
   4  -4   9   -5.25    6.48
   4  -4  10    5.71    6.04
  -4  -4 -10    6.19    4.40
   4  -4  10   10.29    5.02
   4  -4  11   17.60    7.62
   4  -4  11   33.69    6.55
   4  -4  12   26.14    8.48
   4  -4  13    3.02    6.18
   4  -4  14   45.58   10.41
   4   4  15   29.35    9.94
   4  -4  15   32.84    9.42
   4   4  16   -2.93    7.02
   4  -4  16   -3.84    8.11
   4   4  17   33.45   11.47
   4  -4  17   37.52   11.05
   4   5 -20   19.50   11.31
   4   5 -19   21.28   10.81
   4   5 -18   10.19    8.80
   4   5 -18   -7.62    8.31
   4   5 -17    7.57    8.00
   4   5 -17    5.13    8.71
   4   5 -16   59.47   10.41
   4   5 -16   78.18   12.93
   4   5 -15   12.18    7.11
   4  -5 -15    9.40    5.07
   4   5 -15   -5.86    7.69
   4  -5 -14   82.59    9.86
   4   5 -14   80.81   10.88
   4   5 -14   92.03   12.93
   4   5 -13   45.35    9.04
   4  -5 -13   51.48    8.13
   4   5 -13   51.43    9.88
   4   5 -12   16.06    7.12
   4   5 -12   17.50    7.70
   4  -5 -12    9.32    5.64
  -4   5  12   16.29    4.40
   4   5 -11  172.70   13.28
   4  -5 -11  169.65   12.58
   4   5 -11  171.07   14.09
  -4  -5  11  171.64   10.10
  -4   5  11  178.48   10.69
  -4   5  10   30.14    5.30
  -4   5  10   25.98    3.70
   4   5 -10   16.39    6.12
  -4  -5  10   23.72    5.05
   4  -5 -10   26.28    6.04
   4   5 -10   24.82    7.56
  -4  -5   9  160.46   10.02
   4   5  -9  136.50   11.43
   4  -5  -9  164.45   12.24
  -4   5   9  165.40    7.19
  -4   5   9  179.07   10.85
   4   5  -8   76.10    4.89
   4   5  -8   77.92    8.61
   4  -5  -8   66.23    8.00
  -4   5   8   68.59    4.25
  -4   5   8   73.02    7.23
  -4  -5   7  299.37   15.82
   4  -5  -7  323.48   15.41
  -4   5   7  326.04   14.06
   4   5  -7  307.48   14.71
  -4  -5   6   12.91    6.19
  -4   5   6   19.61    5.92
   4  -5  -6   18.80    6.32
  -4   5   5  375.95    6.13
  -4   5   5  423.94   15.99
  -4  -5   5  446.53   17.85
  -4   5   4 1009.15   24.62
  -4   5   4 1042.35   10.57
  -4  -5   4 1007.41   25.94
  -4  -5   4 1020.53   25.38
  -4  -5   3   43.50    6.23
  -4   5   3   52.27    7.08
  -4   5   3   47.84    2.93
  -4  -5   2  167.53   10.97
  -4   5   2  150.91    5.75
  -4   5   2  133.77   10.16
  -4   5   1 1090.48   17.14
  -4  -5   1 1081.56   26.39
  -4   5   1 1095.56   25.28
   4  -5   0  489.54   13.17
  -4   5   0  473.78   12.78
  -4  -5   0  462.35   18.34
  -4   5   0  465.14   17.37
  -4   5  -1    5.40    2.79
  -4  -5  -1    6.10    5.84
   4  -5   1    6.77    3.08
  -4   5  -1    5.30    4.55
   4  -5   2  309.98   12.52
  -4   5  -2  301.49   13.92
  -4   5  -2  312.17   12.44
  -4   5  -3  136.63    9.42
   4  -5   3  136.07    9.21
  -4   5  -3  144.63    9.53
  -4   5  -4  540.92   18.25
   4  -5   4  545.98   18.76
  -4   5  -4  551.89   18.88
  -4   5  -4  591.78    9.09
  -4   5  -5   37.26    3.10
   4  -5   5   35.77    6.30
  -4   5  -5   31.14    6.03
  -4   5  -6  384.86   15.61
   4  -5   6  397.58   18.16
   4  -5   7   -2.57    5.37
  -4   5  -7    6.36    4.40
   4  -5   8    8.48    6.42
  -4   5  -8    2.59    3.73
   4  -5   9   -2.67    6.15
   4  -5  10   97.63   11.95
   4  -5  11   31.63    8.02
   4  -5  11   27.23    5.95
   4  -5  12   52.03   10.24
   4  -5  13   18.30    7.42
   4  -5  14   44.67   10.85
   4  -5  15    3.64    6.88
   4   5  16   35.01   10.89
   4  -5  16   39.99   10.79
   4   5  17   12.92    9.94
   4   6 -19    5.25    9.38
   4   6 -18   16.22    8.72
   4   6 -18   19.97   10.37
   4   6 -17   -8.37    8.10
   4   6 -17    0.57    8.58
   4   6 -16   27.00    8.77
   4   6 -16   27.63   10.03
   4   6 -15   -2.32    6.13
   4   6 -15    3.60    8.70
   4   6 -14   86.49   11.93
   4   6 -14   87.30   12.93
   4  -6 -14   73.72    9.47
   4   6 -13    1.12    6.12
   4   6 -13   -3.70    7.20
   4  -6 -13   -2.43    4.91
   4   6 -12  306.79   19.81
   4  -6 -12  301.00   16.78
  -4   6  12  295.62   14.06
   4   6 -12  286.60   17.87
  -4  -6  11    2.95    3.45
   4  -6 -11    9.42    5.98
  -4   6  11    5.89    3.91
   4   6 -11    7.84    7.53
   4   6 -11   -1.04    5.73
   4   6 -10   39.12    7.75
  -4  -6  10   35.09    5.53
   4  -6 -10   30.71    7.02
  -4   6  10   38.74    5.99
   4   6  -9    6.69    5.76
   4  -6  -9   -4.89    5.93
  -4   6   9   -3.39    4.47
   4   6  -8  383.19   18.22
  -4  -6   8  389.03   19.02
  -4   6   8  390.81   16.45
   4  -6  -8  408.20   17.80
   4   6  -8  400.19   11.99
   4   6  -7   31.00    4.47
  -4   6   7   19.73    5.57
  -4  -6   7   26.91    6.51
  -4   6   6  690.56   21.65
  -4  -6   6  728.18   23.98
   4   6  -6  697.26   17.50
  -4  -6   5  189.06   11.63
  -4   6   5  188.13   11.92
   4   6  -5  184.39    9.88
  -4  -6   5  176.23   12.29
  -4  -6   4  208.60   12.20
  -4   6   4  194.56   12.32
  -4  -6   4  198.25   12.62
  -4   6   4  205.56    6.45
  -4   6   3   57.85    7.63
  -4  -6   3   53.08    7.09
  -4   6   3   51.15    3.70
  -4  -6   2  381.28   16.37
  -4   6   2  380.85   16.09
  -4   6   2  383.52   10.13
  -4   6   1   16.90    5.77
  -4   6   1   10.70    2.82
  -4  -6   1    7.09    5.28
  -4   6   0   47.29    7.71
  -4  -6   0   45.21    7.90
  -4   6   0   46.70    4.94
  -4   6  -1   63.26    7.74
  -4   6  -1   65.85    6.09
  -4  -6  -1   50.54    8.49
   4  -6   1   62.91    5.77
   4  -6   2  121.45    8.33
  -4   6  -2  121.94    6.11
  -4   6  -2  133.55   10.33
   4   6   2  135.53    5.43
  -4   6  -2  140.50    9.02
  -4   6  -3    6.32    4.76
  -4   6  -3   13.64    4.81
  -4   6  -3    1.74    2.77
   4  -6   3    5.37    3.84
   4  -6   4  264.29   13.49
  -4   6  -4  268.81   11.35
  -4   6  -4  252.72   13.56
  -4   6  -4  257.51   13.66
   4  -6   5  416.13   17.88
  -4   6  -5  415.12   16.83
  -4   6  -5  414.32   15.16
  -4   6  -5  419.11   18.02
  -4   6  -6   12.29    6.50
  -4   6  -6   16.17    5.39
  -4   6  -6   18.27    5.06
   4  -6   6   13.44    5.21
  -4   6  -7   50.18    6.99
  -4   6  -7   33.85    6.56
   4  -6   7   49.68    8.51
   4  -6   8  342.14   19.24
  -4   6  -8  346.55   17.40
  -4   6  -8  345.50   15.51
  -4   6  -9   70.98    9.83
   4  -6   9   67.17   10.00
  -4   6  -9   61.13    7.21
   4  -6  10  104.57   12.16
   4  -6  11    9.07    6.21
   4  -6  12  106.01   13.37
   4  -6  13   -3.80    6.73
   4  -6  14   60.19   11.24
   4  -6  15   29.85   10.52
   4  -6  16  -10.41    8.35
   4   7 -19   15.89   11.74
   4   7 -19    1.43    7.22
   4   7 -18   10.88    8.22
   4   7 -18    2.07    9.74
   4   7 -17   33.51    9.99
   4   7 -17   23.89   10.21
   4   7 -16   19.88    8.15
   4   7 -16   36.93   11.37
   4   7 -15   -0.50    6.63
   4   7 -15   15.81    9.52
   4   7 -14   45.06   10.25
   4   7 -14   26.89    9.60
   4   7 -13   22.82    7.98
   4   7 -13   16.50    8.38
   4   7 -12   -7.37    8.04
   4   7 -12    4.57    6.53
   4  -7 -12   -2.09    5.88
  -4   7  12   12.49    4.48
   4   7 -11   18.64    6.84
   4  -7 -11   24.10    8.07
   4   7 -11   12.90    7.25
  -4   7  11   22.78    5.28
   4  -7 -10  135.85   12.23
   4   7 -10  144.09   13.13
  -4   7  10  150.27   11.01
  -4   7   9    1.40    4.77
   4   7  -9    7.13    6.31
   4   7  -8   79.70    9.84
  -4  -7   8   75.06   10.34
   4   7  -8   71.39    6.00
  -4   7   8   74.96    8.74
  -4   7   7   72.12    8.68
   4   7  -7   65.63    6.23
  -4  -7   7   58.18    9.50
  -4   7   6  220.86   13.39
  -4  -7   6  221.13   14.35
   4   7  -6  223.53   11.13
  -4   7   5   14.94    6.18
  -4  -7   5   32.40    6.74
  -4  -7   5   27.81    7.43
   4   7  -5   28.24    5.22
  -4   7   4  240.62    8.18
  -4   7   4  246.75   14.30
  -4  -7   4  257.76   15.24
   4   7  -4  256.75   12.79
  -4  -7   4  254.78   14.15
  -4  -7   3  195.97   12.51
  -4   7   3  195.96    7.83
  -4   7   3  183.43   12.78
  -4   7   2   86.05    9.43
  -4  -7   2   74.13    8.86
  -4   7   2   93.08    5.86
   4  -7  -2   84.10    3.16
  -4   7   1   17.74    6.94
  -4   7   1   21.45    3.81
  -4  -7   0  423.68   19.15
  -4   7   0  448.24    7.14
  -4   7   0  461.49   14.37
  -4   7   0  441.20   18.76
  -4   7  -1   52.76    6.01
  -4   7  -1   47.00    3.52
  -4   7  -1   51.40    7.42
  -4  -7  -1   46.72    8.87
  -4  -7  -2  121.08   11.99
  -4   7  -2  128.65    6.31
  -4   7  -2  128.14    9.09
  -4   7  -2  119.42   10.49
   4  -7   3  182.88   11.51
  -4   7  -3  180.48    8.52
  -4   7  -3  183.22   12.50
  -4   7  -3  164.08   10.79
  -4   7  -4   11.05    5.51
  -4   7  -4    3.38    4.87
  -4   7  -4   13.43    3.90
   4  -7   4    6.54    4.62
  -4   7  -5   10.21    5.57
  -4   7  -5    0.98    4.78
  -4   7  -5    3.78    3.86
   4  -7   5    5.08    5.18
   4  -7   6  124.62   11.59
  -4   7  -6  125.69    9.45
  -4   7  -6  134.94   11.13
  -4   7  -6  124.31   11.35
   4  -7   7  198.98   14.61
  -4   7  -7  188.25   12.37
  -4   7  -7  196.19   12.60
  -4   7  -7  188.84   14.48
  -4   7  -8   -4.67    6.33
   4  -7   8   -5.48    6.03
  -4   7  -8   10.23    7.21
  -4   7  -8    1.17    4.34
  -4   7  -9   27.66    5.70
  -4   7  -9   23.31    7.22
   4  -7   9   31.81    8.21
  -4   7 -10   70.93   10.67
   4  -7  10   99.43   12.43
   4  -7  11    6.82    7.19
   4  -7  12   17.62    7.81
   4  -7  13   77.48   11.78
   4   7  14    8.39    5.97
   4  -7  14    9.00    6.94
   4  -7  15    0.12    5.43
   4  -7  16   18.14    9.43
   4   8 -19   30.48   11.00
   4   8 -18   21.17    8.88
   4   8 -18    4.35    9.68
   4   8 -17   -6.24    8.09
   4   8 -17   -7.29    9.40
   4   8 -16    2.77    7.69
   4   8 -16   -3.51    8.33
   4   8 -15  112.41   14.40
   4   8 -15  119.12   15.51
   4   8 -14   -0.53    7.76
   4   8 -14    0.73    6.84
   4   8 -13   -1.27    6.69
   4   8 -13   -1.99    7.08
   4   8 -12    1.37    6.42
   4   8 -12    2.61    6.95
  -4   8  12    4.48    4.51
  -4   8  11  174.37   12.83
   4   8 -11  200.46   16.53
   4   8 -11  183.34   15.35
   4   8 -10   -0.41    6.37
  -4   8  10   -2.12    5.40
  -4   8   9   43.39    7.64
   4   8  -9   41.08    8.80
  -4   8   8   94.95   10.31
   4   8  -8  105.53    7.86
  -4  -8   8  100.79   11.73
   4   8  -8   96.65   10.72
  -4   8   7   59.20    8.51
   4   8  -7   68.14    6.96
  -4  -8   7   60.25   10.02
   4   8  -6   69.17    7.27
  -4   8   6   67.58    9.07
  -4  -8   6   70.16    9.39
  -4  -8   5  150.33   11.57
  -4   8   5  146.20   12.24
   4   8  -5  155.90   10.46
  -4  -8   5  150.63   12.95
  -4   8   4    4.97    5.96
  -4   8   4   -0.16    2.06
   4   8  -4   -1.91    4.34
  -4  -8   4   -5.59    4.92
  -4  -8   4   -4.77    5.79
  -4   8   3   19.70    7.28
  -4  -8   3   14.99    5.12
  -4   8   3   20.93    3.44
   4   8  -3   22.61    6.09
   4   8  -2    8.51    5.92
  -4  -8   2    2.06    6.09
  -4   8   2    3.42    2.68
   4  -8  -2    1.17    1.29
  -4   8   2    1.12    6.49
  -4  -8   1  253.27   15.12
  -4   8   1  250.05   10.71
  -4   8   1  226.53   14.38
  -4  -8   0   84.10   10.32
  -4   8   0   80.89    9.76
  -4   8   0   84.60    6.95
  -4  -8  -1  248.40   16.44
  -4   8  -1  248.40    7.54
  -4   8  -1  262.46   12.54
  -4   8  -1  247.16   15.17
  -4  -8  -2   37.35    9.06
  -4   8  -2   32.82    5.58
  -4   8  -2   33.49    7.96
  -4   8  -2   31.67    3.69
  -4   8  -3   74.24    9.28
  -4   8  -3   85.15    8.73
  -4   8  -3   81.04    6.15
  -4   8  -4  164.49   12.15
  -4   8  -4  178.26    9.50
  -4   8  -4  165.93   12.69
   4  -8   5  387.97   18.82
  -4   8  -5  383.92   14.94
  -4   8  -5  379.65   18.57
  -4   8  -5  371.22   18.08
  -4   8  -6    6.21    5.65
  -4   8  -6   -1.15    5.67
  -4   8  -6   -4.84    4.41
   4  -8   6   -6.05    6.08
  -4   8  -7   75.17   10.53
  -4   8  -7   79.86    8.86
  -4   8  -7   96.69   10.19
   4  -8   7   93.61   11.07
  -4   8  -8    8.94    6.69
  -4   8  -8   14.25    5.97
  -4   8  -8   12.14    5.13
   4  -8   8   15.85    6.33
   4  -8   9  129.10   13.97
  -4   8  -9  116.99   11.41
  -4   8  -9  134.74   11.23
  -4   8  -9  131.54   14.18
  -4   8 -10   -0.38    6.31
   4  -8  10    4.23    5.35
   4  -8  11  180.72   17.13
  -4   8 -11  173.99   15.20
   4   8  12   -2.83    5.82
   4  -8  12    1.36    6.58
   4  -8  13   -0.53    5.73
   4   8  13   -6.15    6.80
   4   8  14    2.11    5.17
   4  -8  14    0.71    5.45
   4  -8  15    7.92    8.44
   4   9 -18   -3.16    8.91
   4   9 -18   -3.45   10.77
   4   9 -17    7.22    8.99
   4   9 -17    9.03    8.61
   4   9 -16    2.46    7.49
   4   9 -16   -0.21    8.14
   4   9 -15    4.29    8.10
   4   9 -15    3.98    8.78
   4   9 -14    3.13    7.78
   4   9 -14   16.06    9.42
   4   9 -13   11.79    7.74
   4   9 -13   34.24    9.29
   4   9 -12    6.80    6.98
   4   9 -12    0.11    7.30
  -4   9  12    3.19    4.30
   4   9 -11    8.82    7.81
   4   9 -11    0.21    7.50
  -4   9  11   -3.54    4.93
   4   9 -10    8.76    7.11
  -4   9  10    2.79    5.17
  -4   9   9  229.28   15.57
   4   9  -9  225.73   17.01
   4   9  -8    7.36    6.32
  -4  -9   8   12.20    6.65
  -4   9   8   10.54    5.67
   4   9  -7   31.06    5.77
  -4  -9   7   31.09    8.12
  -4   9   7   21.05    7.55
  -4   9   6   25.26    7.02
  -4  -9   6   27.63    7.82
   4   9  -6   36.49    6.43
  -4   9   5   31.63    8.14
  -4  -9   5   36.51    6.78
  -4  -9   5   26.30    7.02
   4   9  -5   36.83    6.68
  -4   9   4    0.52    6.73
  -4  -9   4   -1.43    5.09
  -4   9   4    0.32    2.55
   4   9  -4    3.43    4.91
  -4  -9   4    6.92    6.41
  -4  -9   3  166.90   12.46
  -4   9   3  172.74    9.07
  -4   9   3  174.26   13.87
   4   9  -3  162.96   11.92
  -4  -9   2   12.32    5.86
  -4   9   2   10.93    3.47
  -4   9   2   15.02    7.49
   4   9  -2   20.47    6.79
  -4   9   1  184.87   10.20
   4   9  -1  170.37   12.95
  -4  -9   1  155.37   13.14
  -4   9   1  159.51   13.61
  -4   9   0  105.46    8.70
  -4  -9   0  100.54   11.84
  -4   9   0   97.64   11.47
   4   9   0  110.78   11.85
  -4  -9  -1  650.59   25.77
   4   9   1  660.40   24.99
  -4   9  -1  621.77   24.62
  -4   9  -1  686.35   20.96
  -4   9  -2  109.29   11.72
  -4  -9  -2  111.81   13.55
  -4   9  -2  116.92    9.58
   4   9   2   94.91   11.02
  -4   9  -3  166.44   11.90
   4   9   3  171.50   14.20
  -4   9  -3  150.66   13.23
  -4   9  -4   47.05    7.33
  -4   9  -4   59.77    9.48
  -4   9  -5   29.72    7.12
  -4   9  -5   40.23    8.37
  -4   9  -6   51.33    8.69
  -4   9  -6   58.46    9.59
   4  -9   7  149.63   13.49
  -4   9  -7  138.65   13.40
  -4   9  -7  144.04   11.09
  -4   9  -7  133.80   12.12
  -4   9  -8   95.23   12.43
   4   9   8   59.45   10.08
  -4   9  -8   72.77    9.21
  -4   9  -8   64.22    8.32
   4  -9   8   71.61   10.47
   4  -9   9  193.43   16.61
  -4   9  -9  193.84   14.28
  -4   9  -9  180.09   13.50
   4   9   9  193.84   16.29
  -4   9  -9  206.39   17.35
  -4   9 -10   40.86    8.26
  -4   9 -10   35.34    8.51
   4  -9  10   27.17    7.28
   4   9  10   30.75    8.70
  -4   9 -11   51.46    9.66
   4   9  11   49.24    9.86
   4  -9  11   60.08   11.41
   4   9  12    0.96    5.90
  -4   9 -12    5.56    7.54
   4  -9  12    4.70    7.64
   4   9  13   35.15    9.53
   4  -9  13    1.15    6.10
   4   9  14    7.45    6.88
   4  -9  14   -1.69    5.25
   4  10 -17    8.06    8.55
   4  10 -17    3.59    9.10
   4  10 -16  -10.27    9.07
   4  10 -16    8.12    7.47
   4  10 -15   -9.94    9.33
   4  10 -15    9.07    7.71
   4  10 -14   -2.92    8.66
   4  10 -14    4.60    8.31
   4  10 -13   -1.39    7.35
   4  10 -13    5.00    7.70
   4  10 -12    2.99    7.48
  -4  10  12    6.34    5.17
   4  10 -12    1.74    6.80
  -4  10  11    6.61    5.63
   4  10 -11    8.20    6.86
   4  10 -11   14.21    8.18
  -4  10  10   13.97    6.35
   4  10 -10   22.81    9.12
  -4  10   9    1.28    6.12
   4  10  -9    4.46    7.25
   4  10  -8  219.19   17.53
  -4 -10   8  219.40   17.29
  -4  10   8  211.50   15.79
  -4  10   7   13.56    7.79
   4  10  -7    1.13    4.46
  -4 -10   7    3.04    5.97
  -4  10   6   45.11    9.50
  -4 -10   6   39.13    8.58
   4  10  -6   51.72    7.51
  -4  10   5    5.36    6.81
  -4 -10   5    0.31    4.17
   4  10  -5   -1.92    5.30
  -4 -10   5    3.47    5.87
  -4 -10   4  257.72   15.44
  -4  10   4  264.81   17.40
   4  10  -4  261.39   15.41
  -4 -10   4  264.23   17.39
  -4  10   3   60.23   10.67
  -4 -10   3   74.38    9.26
  -4  10   3   84.34    7.16
   4  10  -3   65.90    9.16
   4  10  -2   13.47    6.49
  -4  10   2   16.80    4.11
  -4  10   2   19.29    7.57
  -4 -10   2   14.96    5.48
  -4  10   1   48.97    9.80
  -4 -10   1   46.48    8.75
  -4  10   1   49.67    6.25
   4  10  -1   46.66    8.33
  -4  10   0   33.36    9.53
  -4 -10   0   22.61    8.05
  -4  10   0   18.52    5.02
   4  10   0   25.00    7.39
  -4 -10  -1  367.33   20.25
  -4  10  -1  351.99   20.08
   4  10   1  347.43   19.76
  -4  10  -1  390.80   16.76
  -4 -10  -2  268.01   18.44
   4  10   2  249.18   17.31
  -4  10  -2  254.98   14.42
  -4  10  -2  269.12   17.60
  -4  10  -3   25.33    8.36
  -4  10  -3   16.88    5.53
   4  10   3   28.76    8.56
  -4 -10  -3   27.60    9.76
   4  10   4   21.20    7.35
  -4  10  -4   13.23    6.12
  -4  10  -4   22.51    8.10
  -4  10  -5  174.66   13.87
   4  10   5  180.16   15.80
  -4  10  -5  162.66   13.79
   4  10   6  118.83   13.68
  -4  10  -6  141.15   13.10
  -4  10  -6  140.62   13.30
  -4  10  -7   50.70    8.88
  -4  10  -7   45.98    9.16
   4  10   7   46.27    9.62
  -4  10  -8   30.34    7.25
  -4  10  -8   49.36    9.90
   4  10   8   36.61    8.79
  -4  10  -9   90.69   12.41
   4  10   9   93.75   13.04
  -4  10  -9   79.65   10.55
  -4  10 -10   31.73   10.35
   4  10  10   20.01    7.95
  -4  10 -11   19.16    9.57
   4  10  11    2.15    6.50
   4  10  12   17.08    8.33
   4 -10  12   18.43    8.45
   4  10  13   -0.43    6.87
   4 -10  13    4.31    6.29
   4 -10  14   52.83   12.65
   4  10  14   18.84    7.83
   4  10  15   -1.57    6.91
   4  11 -16   -2.22    8.46
   4  11 -16   -3.06    9.92
   4  11 -15    6.33    7.54
   4  11 -15   -0.93    8.60
   4  11 -14   35.00   11.39
   4  11 -14   23.62    9.31
   4  11 -13  -13.75    8.52
   4  11 -13    5.03    7.33
   4  11 -12   -0.95    7.53
  -4  11  12    7.55    5.93
   4  11 -12    7.34    7.92
   4  11 -11   10.65    8.69
  -4  11  11   10.06    6.39
  -4  11  10  172.11   14.67
   4  11 -10  176.93   17.36
  -4  11   9   15.69    7.52
   4  11  -9   13.65    7.22
  -4  11   8   28.40    7.82
   4  11  -8   23.70    8.22
  -4 -11   8   19.75    7.79
  -4  11   7   27.04    8.59
  -4 -11   7   26.05    7.51
  -4 -11   6  205.29   16.35
   4  11  -6  204.70   13.85
  -4  11   6  203.91   16.65
  -4  11   5    7.47    7.02
  -4 -11   5   10.98    5.74
  -4 -11   5    1.52    6.58
   4  11  -5   14.77    5.68
  -4  11   4   21.20    7.96
  -4 -11   4   21.19    6.11
  -4 -11   4   11.76    6.37
   4  11  -4   20.09    6.86
  -4 -11   3   23.52    6.89
  -4 -11   3    9.61    6.64
   4  11  -3   15.72    6.36
  -4  11   3   13.21    7.67
  -4  11   2  176.15   10.96
   4  11  -2  184.76   14.44
  -4  11   2  179.27   15.84
  -4 -11   2  175.62   14.21
  -4  11   1   23.75    9.45
  -4 -11   1   18.40    6.86
  -4  11   1    5.31    3.79
   4  11  -1   17.58    7.09
  -4 -11   0  370.91   20.50
  -4  11   0  396.74   17.28
   4  11   0  356.82   20.47
  -4  11   0  383.51   21.45
  -4  11  -1    1.00    8.03
  -4 -11  -1   -0.24    7.13
  -4  11  -1    5.59    4.08
   4  11   1    9.38    7.12
  -4  11  -2   58.71   10.29
  -4  11  -2   44.38    7.31
  -4 -11  -2   37.82    9.10
   4  11   2   38.08    9.15
  -4  11  -3   82.11   11.83
  -4  11  -3   57.11    8.54
  -4 -11  -3   56.24   11.23
   4  11   3   71.73   11.25
  -4  11  -4   26.47    8.11
  -4  11  -4   28.87    6.98
   4  11   4   27.88    9.37
   4  11   5    8.67    6.47
  -4  11  -5   13.37    7.93
  -4  11  -5    9.95    6.05
  -4  11  -6   35.74    8.82
  -4  11  -6   38.86    8.67
   4  11   6   14.22    6.94
  -4  11  -7   20.34    8.05
  -4  11  -7    7.93    6.66
   4  11   7    6.64    6.72
  -4  11  -8   -3.93    6.28
  -4  11  -8    1.37    6.85
   4  11   8    2.63    7.51
  -4  11  -9   -8.15    7.49
  -4  11  -9   -0.63    5.56
   4  11   9    5.89    7.04
  -4  11 -10   71.21   12.09
   4  11  10   75.64   12.79
  -4  11 -11  -12.47    9.46
   4  11  11    2.73    7.36
   4  11  12   58.26   11.27
   4  11  13   -4.75    7.56
   4  11  14   14.51    9.06
   4  12 -15    8.62    9.29
   4  12 -15    4.81    8.55
   4  12 -14    2.27    8.36
   4  12 -14   -9.66    8.89
   4  12 -13    6.40    7.52
   4  12 -13   -5.76    7.11
   4  12 -12   22.44    8.92
   4  12 -12   13.44    8.57
  -4  12  11   13.93    7.11
   4  12 -11   16.47    8.82
   4  12 -11   15.29    8.27
  -4  12  10   20.84    8.39
   4  12 -10    8.63    8.32
  -4  12   9   10.41    6.77
   4  12  -9   -9.18    8.76
  -4  12   8   24.45    8.57
   4  12  -8   21.46    8.87
  -4 -12   8   33.61    9.22
  -4  12   7   22.17    9.02
   4  12  -7    1.49    7.15
  -4 -12   7    4.19    6.45
  -4  12   6    4.64    7.02
  -4 -12   6   10.32    7.05
   4  12  -6   10.77    6.02
  -4  12   5  -10.49    7.91
  -4 -12   5    3.41    4.55
  -4 -12   5    0.90    6.03
   4  12  -5    2.85    5.13
  -4  12   4   43.27   10.29
  -4 -12   4   53.88    8.48
  -4 -12   4   69.79   10.82
   4  12  -4   65.15    9.66
  -4 -12   3   88.64   10.41
   4  12  -3   82.77   10.58
  -4  12   3   75.24   12.06
  -4 -12   3   89.61   11.94
  -4 -12   2  169.33   14.23
   4  12  -2  152.34   13.98
  -4  12   2  157.99   15.61
  -4  12   1   53.93   10.04
  -4 -12   1   61.07    9.64
  -4  12   1   63.18    7.72
   4  12  -1   61.77   10.13
  -4  12   0   14.53    5.48
  -4 -12   0    9.22    6.35
  -4  12   0   15.33    9.45
   4  12   0   18.87    8.14
  -4 -12  -1  197.14   16.29
  -4  12  -1  179.00   13.12
   4  12   1  215.88   17.40
  -4  12  -1  184.63   16.32
  -4  12  -2  135.13   14.69
  -4 -12  -2  122.24   13.54
   4  12   2  110.87   12.86
  -4  12  -2  141.89   12.24
  -4  12  -3    8.22    7.88
  -4 -12  -3    1.12    7.80
  -4  12  -3   -4.19    5.16
   4  12   3    7.33    7.88
  -4  12  -4   36.43    9.59
  -4  12  -4   36.82    7.70
   4  12   4   34.61    9.53
  -4 -12  -4   37.93   10.62
  -4  12  -5    5.27    6.92
  -4  12  -5    5.78    5.82
   4  12   5   15.66    8.88
  -4  12  -6   11.33    7.69
  -4  12  -6   31.80    8.04
   4  12   6    6.71    7.50
  -4  12  -7   13.16    8.06
   4  12   7   -5.22    8.14
  -4  12  -7   18.13    8.18
  -4  12  -8   85.18   12.22
   4  12   8   90.14   13.20
  -4  12  -8   61.24   10.59
  -4  12  -9   20.16    8.48
   4  12   9   11.42    8.10
  -4  12 -10    7.33    7.87
   4  12  10    7.65    7.64
  -4  12 -11   12.63    9.57
   4  12  11   28.86   10.10
   4  12  12   21.43    8.62
  -4  12 -12   13.47    9.40
   4  12  13   -5.74    7.70
   4  13 -14   -1.44    8.83
   4  13 -14   10.05    9.02
   4  13 -13   10.27    8.09
   4  13 -13   22.50    9.22
   4  13 -12    2.49    9.05
   4  13 -12  -10.73    8.75
   4  13 -11   13.59    9.10
  -4  13  11   -9.09    6.80
   4  13 -11   -4.03    7.60
  -4  13  10   -3.06    7.00
   4  13 -10    5.02    7.99
  -4  13   9   28.73    9.26
   4  13  -9   28.41    9.87
  -4  13   8   17.01    8.68
   4  13  -8    6.83    7.57
  -4 -13   8   14.99    7.64
  -4  13   7   48.16   10.95
  -4 -13   7   70.83   11.31
   4  13  -7   68.35   12.11
  -4  13   6   32.92    9.44
  -4 -13   6   22.45    8.56
  -4  13   5   -3.47    7.27
   4  13  -5   -4.28    5.51
  -4 -13   5   -3.65    6.10
  -4  13   4   28.28    9.47
  -4 -13   4   18.90    6.11
  -4 -13   4   34.63    8.07
   4  13  -4   36.76    8.50
  -4 -13   3   20.47    6.16
  -4 -13   3   28.98    8.70
   4  13  -3    9.25    6.15
  -4  13   2   18.70    8.49
  -4 -13   2   17.34    6.96
   4  13  -2   17.40    7.44
  -4  13   1   17.15    9.29
  -4 -13   1    6.06    6.09
   4  13  -1    8.10    6.43
  -4  13   0   39.24   11.01
  -4 -13   0   34.73    7.67
   4  13   0   34.16    8.78
  -4  13  -1   15.66    8.95
  -4  13  -1   13.14    5.49
  -4 -13  -1    8.43    6.57
   4  13   1   24.76    9.42
  -4  13  -2    6.33    7.84
  -4  13  -2   -0.61    4.53
  -4 -13  -2   -0.21    7.08
   4  13   2    9.54    7.88
  -4  13  -3   69.10   12.39
  -4  13  -3   66.84    9.64
  -4 -13  -3   59.74   11.29
   4  13   3   62.49   11.62
  -4  13  -4  147.88   15.70
  -4 -13  -4  154.39   16.78
  -4  13  -4  150.60   14.06
   4  13   4  140.94   15.50
  -4  13  -5    7.84    7.28
   4  13   5    9.82    8.39
  -4 -13  -5   16.94   10.80
  -4  13  -5   10.30    6.62
  -4  13  -6    4.85    6.92
   4  13   6   -3.49    7.77
  -4  13  -7   35.03    9.04
   4  13   7   32.08   10.50
  -4  13  -7   27.71    7.72
  -4  13  -8    4.41    6.26
   4  13   8    6.07    7.42
  -4  13  -8   10.84    6.32
  -4  13  -9   29.75    9.60
   4  13   9   26.38    9.38
  -4  13 -10    6.90    9.09
   4  13  10  -21.04   10.08
  -4  13 -11   -6.54    7.99
   4  13  11    4.41    7.94
   4  14 -13   -1.94    8.35
   4  14 -12   -1.52    7.86
   4  14 -12    4.94    7.56
   4  14 -11   24.15    9.54
   4  14 -11   17.11    8.59
  -4  14  11   30.69    9.10
  -4  14  10   -0.26    7.82
   4  14 -10    2.74    8.19
  -4  14   9   14.26    8.02
   4  14  -9    3.58    7.95
  -4  14   8   17.15    8.86
   4  14  -8   24.53   10.46
  -4 -14   8   13.62    7.84
  -4  14   7    3.72    8.32
   4  14  -7   -7.68    7.73
  -4 -14   7    7.76    7.98
  -4  14   6   36.61   11.06
  -4 -14   6   10.22    6.41
  -4  14   5  100.48   14.67
  -4 -14   5   72.21   11.33
  -4  14   4    3.99    7.90
   4  14  -4   -2.15    6.44
  -4 -14   4   -1.84    6.89
  -4  14   3    8.87    8.68
  -4 -14   3   31.31    9.25
   4  14  -3   10.52    6.48
   4  14  -2   12.61    7.88
  -4 -14   2   -2.25    6.39
  -4 -14   1   78.49   10.88
   4  14  -1   48.11    9.61
  -4  14   0    5.16    7.86
   4  14   0    4.21    6.03
  -4 -14   0   10.59    6.48
  -4  14  -1   59.88   12.28
  -4 -14  -1   42.68    9.57
   4  14   1   61.37   10.66
  -4  14  -2   -5.69    7.63
  -4 -14  -2   -0.32    7.17
   4  14   2    8.05    7.73
  -4  14  -3    2.73    7.84
  -4  14  -3    3.85    5.28
  -4 -14  -3    6.66    7.69
   4  14   3    0.33    6.44
  -4  14  -4   14.08    9.32
  -4  14  -4   12.38    7.02
  -4 -14  -4    6.37    8.11
   4  14   4   -2.88    7.81
  -4  14  -5   91.21   11.98
  -4  14  -5   91.65   13.08
  -4 -14  -5  108.18   15.49
   4  14   5   83.40   13.13
  -4  14  -6   13.24    8.92
  -4  14  -6    7.89    6.83
   4  14   6    4.89    8.04
  -4 -14  -6   25.13   10.68
  -4  14  -7   37.12    9.26
  -4  14  -7   45.94   10.57
   4  14   7   32.49   10.37
  -4  14  -8    4.86    8.21
   4  14   8    2.37    7.92
  -4  14  -8   -4.79    7.68
  -4  14  -9   24.04    8.81
   4  14   9   19.08    8.73
  -4  14 -10    5.31    7.81
   4  14  10    9.02    9.33
   4  15 -12    2.92    6.38
  -4  15  11  -16.37    8.55
   4  15 -11   15.20    9.46
  -4  15  10    2.49    8.04
   4  15 -10   -5.71    9.25
  -4  15   9    3.63    7.57
   4  15  -9    7.33    9.27
  -4  15   8   13.84    9.02
   4  15  -8   31.59   11.17
  -4 -15   8   11.91    8.08
  -4  15   7   40.33   10.72
   4  15  -7   42.41   11.39
  -4 -15   7   36.95    9.87
  -4  15   6   19.92   10.24
  -4 -15   6   23.17    8.61
   4  15  -6   12.31    9.11
  -4  15   5    6.83    9.12
  -4 -15   5    7.47    8.03
  -4  15   4   17.26    9.23
  -4 -15   4   23.83    7.99
  -4  15   3   69.47   13.18
   4  15  -3   45.08   10.11
  -4 -15   3   55.78   11.66
  -4  15   2    6.33    8.88
  -4 -15   2   -3.05    6.37
   4  15  -2    7.09    6.81
  -4  15   1   10.97    8.03
   4  15  -1   11.17    7.75
  -4 -15   1   11.14    7.19
   4  15   0    8.26    6.83
  -4  15   0    8.90    9.52
  -4  15  -1    0.69    9.23
   4  15   1   -3.01    8.00
  -4 -15  -1   -1.59    6.76
  -4  15  -2    0.19    9.48
  -4 -15  -2   10.93    7.58
   4  15   2   26.79    9.47
  -4  15  -3   70.27   13.12
  -4 -15  -3   50.44   11.22
   4  15   3   74.10   12.83
  -4  15  -4    1.54    8.41
  -4 -15  -4  -15.55    9.28
   4  15   4  -14.84   10.09
  -4  15  -5   -6.55    8.24
  -4  15  -5    9.01    6.96
  -4 -15  -5   -3.60    9.29
   4  15   5   -5.21    7.09
  -4  15  -6   -7.27    6.74
  -4 -15  -6    8.13   10.33
   4  15   6    1.69    8.85
  -4  15  -7   38.38   11.11
  -4  15  -7   31.09    9.66
   4  15   7   39.39   11.71
  -4 -15  -7   51.85   14.84
  -4  15  -8   -2.03    7.36
  -4  15  -8    5.66    8.21
  -4  15  -9    9.24    8.17
  -4  16  10    3.49    6.87
  -4  16   9   12.06    9.22
  -4  16   8   16.74   10.06
   4  16  -8   15.93   10.59
  -4 -16   8   13.60    8.47
  -4  16   7    0.86    8.46
   4  16  -7   -6.59    8.09
  -4 -16   7    6.03    7.65
  -4  16   6   15.52    8.30
   4  16  -6    5.37    7.96
  -4 -16   6   -1.01    6.93
  -4  16   5    0.38   10.00
  -4 -16   5    8.97    6.80
  -4  16   4    0.95    8.38
  -4 -16   4    8.19    7.66
  -4  16   3  -12.79   10.22
  -4 -16   3    4.95    6.43
  -4  16   2   69.85   13.67
  -4 -16   2   73.28   12.84
   4  16  -2   40.94    9.85
  -4  16   1   12.98   10.77
  -4 -16   1    9.64    8.40
   4  16  -1   20.85    9.80
  -4  16   0   -0.80    7.80
   4  16   0    2.90    6.72
  -4  16  -1   -2.64    9.58
   4  16   1   12.36    8.83
  -4  16  -2    2.54    8.31
   4  16   2  -10.88    9.04
  -4  16  -3    5.46    8.49
   4  16   3    6.35    8.33
  -4  16  -4   44.54   12.33
  -4 -16  -4   17.21   10.07
   4  16   4   17.81    9.87
  -4 -16  -5    1.99    7.86
  -4  16  -5    9.03    8.86
   4  16   5   -0.54    7.48
  -4  16  -6   -5.75    7.78
  -4 -16  -6   23.05   10.76
  -4  16  -7   -2.66    9.60
  -4  16  -7   10.40    8.80
  -4 -16  -7    2.97    9.17
  -4  16  -8   26.28   10.57
  -4  16  -8   19.85    9.19
  -4 -16  -8   13.47   12.75
  -4 -17   7   14.73    8.58
  -4 -17   6   17.52    8.24
  -4 -17   5   -9.06    8.64
  -4 -17   4   18.55    8.51
  -4  17   3    0.92   10.16
  -4 -17   3    3.20    6.64
  -4  17   2   -3.39    9.98
  -4 -17   2   12.58    8.31
  -4  17   1  -22.62   11.57
  -4 -17   1    7.39    7.38
  -4  17   0   -0.66    9.08
  -4 -17   0   14.33    8.97
   4  17   0    4.48    9.07
  -4  17  -1    9.62    9.12
   4  17   1    5.76    8.91
  -4  17  -2   19.71    9.79
   4  17   2   10.87    9.18
  -4 -18   4   -5.96    7.40
  -4 -18   3    9.79    7.38
  -4 -18   2   -3.81    6.99
  -4 -18   1    0.01    6.47
  -4 -18   0    6.25    7.83
  -4 -18  -1   -1.94    8.51
   5   0 -21    8.17    9.31
   5   0 -20   18.80   10.24
   5   0 -19    6.63    9.38
   5   0 -18   26.16   10.65
   5   0 -17    1.74    7.73
   5   0 -16   55.16   11.37
   5   0 -15   -9.48    6.87
  -5   0  15    0.20    3.65
   5   0 -14   80.74   11.51
  -5   0  14   67.43    7.75
   5   0 -13   -7.77    7.18
   5   0 -12  807.61   26.93
   5   0 -12  771.25   21.69
   5   0 -11    4.05    3.92
   5   0 -11   -0.43    5.30
   5   0 -10   10.53    3.68
   5   0 -10   13.12    5.14
   5   0  -9    6.32    3.15
   5   0  -9    0.86    4.54
  -5   0   9    0.81    3.76
  -5   0   8 2289.78   34.13
   5   0  -8 2184.50   35.44
   5   0  -7   -2.28    1.86
  -5   0   7   -4.84    4.81
   5   0  -6 1199.81   17.85
  -5   0   6 1751.08   30.14
  -5   0   5  -10.38    4.99
  -5   0   5    0.47    2.79
   5   0  -5    1.55    4.69
   5   0  -4   18.76    6.20
  -5   0   4   31.22    6.17
  -5   0   3   19.86    4.95
   5   0  -3   16.15    8.39
  -5   0   3   18.79    8.46
  -5   0   2 2633.33   36.82
  -5   0   2 2620.80   35.47
   5   0  -2 2659.83   37.75
  -5   0   1   21.48    5.59
  -5   0   1   22.27    6.08
   5   0  -1   12.49    7.23
  -5   0   0  240.00   12.09
  -5   0   0  244.31   11.42
  -5   0  -1    3.21    4.35
   5   0   1    1.43    3.75
  -5   0  -1    1.02    3.80
  -5   0  -2  434.36   15.42
  -5   0  -2  419.06   15.48
   5   0   2  416.07   16.34
  -5   0  -3   -5.48    4.50
  -5   0  -3   -1.25    3.83
   5   0   3   -8.51    5.14
  -5   0  -4  646.45   18.44
   5   0   4  654.97   21.74
   5   0   5    0.88    4.55
  -5   0  -5    0.75    3.95
   5   0   6  206.05   13.10
  -5   0  -6  219.16   11.15
  -5   0  -7    0.17    3.32
   5   0   7    0.60    5.09
   5   0   8  112.64   10.46
  -5   0  -8  117.25    8.41
  -5   0  -9    1.18    3.36
   5   0   9    9.99    6.35
   5   0  10   71.43   10.91
   5   0  10   76.13    9.47
   5   0  11   -6.64    7.11
   5   0  11    3.02    4.44
   5   0  12    3.21    7.20
   5   0  12   -1.54    4.51
   5   0  13    8.87    7.22
   5   0  13    0.72    4.36
   5   0  14   58.28   11.72
   5   0  15   -4.80    7.17
   5   0  16   17.44    9.77
   5   1 -21   10.37   11.73
   5  -1 -20   21.12   11.72
   5   1 -20   20.56   10.55
   5  -1 -19   24.46   11.65
   5   1 -19   11.04   10.31
   5  -1 -18   22.36    9.98
   5   1 -18   13.78    9.02
   5  -1 -17    6.54    7.91
   5   1 -17    8.83    9.39
   5  -1 -16   87.14   13.17
   5   1 -16   63.81   10.97
   5  -1 -15   -0.47    7.37
   5   1 -15    7.07    7.31
  -5   1  14  236.11   13.06
   5  -1 -14  233.75   16.70
   5   1 -14  218.68   16.94
   5   1 -13   84.58    8.84
  -5   1  13   75.14    7.30
   5  -1 -13   90.09   10.96
   5   1 -13   68.51    9.80
   5   1 -12   18.77    5.12
   5  -1 -12   12.48    6.11
   5   1 -12   29.40    8.20
  -5   1  12   17.02    3.79
  -5  -1  11  233.92   11.32
   5  -1 -11  245.37   14.44
   5   1 -11  233.95   14.53
   5   1 -11  235.34   12.21
  -5  -1  10  803.22   20.42
   5  -1 -10  795.76   23.52
   5   1 -10  856.31   25.48
   5   1 -10  804.87   20.63
  -5  -1   9   25.06    4.78
   5   1  -9   15.12    5.41
   5  -1  -9   17.50    2.97
   5   1  -9   25.20    2.69
   5   1  -9   24.37    4.15
   5  -1  -9   30.03    5.77
  -5  -1   8  115.74    8.87
   5   1  -8   54.82    4.17
   5  -1  -8  104.06    8.32
   5  -1  -8   65.33    4.64
   5   1  -8   90.92    7.22
  -5  -1   7  154.31    9.53
   5   1  -7  104.41    5.85
   5  -1  -7   94.55    4.71
   5  -1  -7  140.89    8.57
   5   1  -7  155.51    7.85
   5  -1  -7  156.00   10.94
  -5   1   7  131.61    9.59
  -5  -1   6  761.70   20.23
  -5   1   6  760.32   20.59
   5   1  -6  767.17   16.49
   5  -1  -6  789.37   11.69
   5  -1  -6  759.22   22.65
  -5   1   5   37.26    5.88
  -5  -1   5   46.53    6.30
   5   1  -5   45.56    4.66
  -5  -1   5   42.26    5.03
   5  -1  -5   22.16    1.99
   5  -1  -5   35.36    6.38
  -5  -1   4  977.84   23.54
  -5   1   4  938.89   22.30
   5   1  -4  901.25   19.61
  -5   1   4  935.73   16.88
  -5  -1   4  953.63   20.52
   5  -1  -4  954.83   24.20
  -5  -1   3   15.91    6.56
  -5  -1   3    4.70    4.87
  -5   1   3   29.60    6.44
   5   1  -3   17.94    4.83
   5   1  -3    1.00    5.24
  -5   1   3   16.94    3.44
  -5  -1   3    8.40    4.04
   5  -1  -3   39.42    7.32
  -5  -1   2 1313.49   26.81
  -5  -1   2 1323.23   26.81
   5   1  -2 1288.78   25.08
   5  -1  -2 1331.65   28.17
   5   1  -2 1299.90   25.51
  -5   1   2 1265.51   26.16
  -5  -1   1 1438.32   27.96
  -5   1   1 1385.51   27.10
   5   1  -1 1440.86   27.26
  -5   1   1 1444.58   25.10
   5  -1  -1 1455.21   28.67
  -5  -1   1 1462.14   27.79
   5   1  -1 1485.34   27.09
  -5   1   0  334.39   13.85
  -5   1   0  330.64   12.58
   5   1   0  340.94   13.37
  -5  -1   0  333.28   13.75
   5   1   0  332.84   14.26
  -5  -1   0  334.31   14.14
  -5   1  -1   17.60    4.76
  -5   1  -1   23.75    4.46
  -5  -1  -1   31.31    5.96
   5   1   1   18.18    5.03
  -5  -1  -1   26.53    5.48
  -5   1  -2 1848.11   29.58
  -5  -1  -2 1856.73   33.10
  -5   1  -2 1782.34   30.62
   5   1   2 1806.85   33.55
  -5  -1  -2 1830.19   32.03
  -5  -1  -3  264.14   12.69
  -5   1  -3  255.52   11.81
  -5  -1  -3  258.84   13.54
   5   1   3  248.59   13.34
  -5   1  -3  255.07   11.82
  -5   1  -4   -1.85    4.44
  -5   1  -4   -2.71    4.02
   5   1   4    2.52    4.52
   5  -1   4    4.61    4.31
  -5  -1  -4    9.93    4.38
  -5  -1  -5  128.73    9.13
  -5   1  -5  141.42    9.09
   5   1   5  159.96   11.57
   5  -1   5  173.30   11.50
  -5  -1  -6  670.45   19.99
  -5   1  -6  663.35   18.69
   5   1   6  675.00   23.26
   5  -1   6  668.73   22.79
   5  -1   7    9.22    6.06
  -5  -1  -7   12.49    4.43
   5   1   7   18.21    6.15
   5  -1   7   17.74    5.85
  -5   1  -7    8.94    4.32
  -5  -1  -8  526.19   17.05
  -5   1  -8  475.11   16.06
   5   1   8  526.32   21.61
   5  -1   8  513.19   21.12
   5  -1   8  519.22   22.84
   5  -1   9  199.97   14.20
  -5  -1  -9  181.31   10.31
   5   1   9  196.87   14.09
   5  -1   9  186.87   15.14
   5  -1  10   72.01   10.90
   5  -1  10   60.07    8.38
   5   1  10   62.77    8.74
   5   1  11    6.72    7.58
   5  -1  11    0.58    4.40
   5  -1  11    4.61    6.56
   5   1  11    4.40    4.80
   5  -1  12   78.54   12.13
   5   1  12   93.44   13.07
   5   1  12   66.87    9.36
   5  -1  12   79.60    9.76
   5   1  13   21.64    7.33
   5  -1  13   36.27    9.96
   5   1  13   25.06    6.48
   5   1  14   -2.26    7.94
   5  -1  14   -5.85    6.99
   5   1  15    7.90    8.19
   5  -1  15    5.19    7.32
   5   1  16   14.89    9.33
   5  -1  16    6.74    7.98
   5   2 -21   12.63   10.27
   5   2 -20   15.47   11.70
   5   2 -19   -2.87    8.49
   5  -2 -18   30.61   11.35
   5   2 -18   -1.63    8.84
   5  -2 -17   25.15    9.57
   5   2 -17    3.73    8.36
   5  -2 -16   34.00    9.02
   5   2 -16   18.23    8.54
   5   2 -15   21.44    7.10
   5  -2 -15   11.10    7.97
   5   2 -15   17.97    8.55
   5   2 -14   11.03    5.58
   5  -2 -14   -3.80    7.04
   5   2 -14   -7.16    6.76
   5   2 -13   42.01    7.21
   5  -2 -13   57.74    9.53
   5   2 -13   41.69    9.30
  -5   2  12   94.88    7.11
  -5  -2  12   86.35    6.85
   5   2 -12  101.54    9.39
   5  -2 -12   99.27   10.36
   5   2 -12   98.39   11.46
  -5  -2  11   27.79    4.69
   5  -2 -11   36.51    7.11
   5   2 -11   32.14    5.75
  -5   2  11   35.61    4.51
   5   2 -11   26.76    7.85
   5   2 -10   14.96    5.01
   5  -2 -10    9.67    5.05
  -5  -2  10   10.23    4.29
   5   2 -10   11.87    6.41
  -5  -2   9  377.48   14.32
   5   2  -9  384.81    8.59
   5  -2  -9  380.28   14.77
   5   2  -9  373.66   17.58
   5   2  -9  364.43   14.64
   5  -2  -9  388.68   17.60
  -5  -2   8   97.65    7.93
   5  -2  -8   83.65    7.05
   5   2  -8   85.06    7.14
   5  -2  -8   77.40    8.74
  -5  -2   7  148.16    9.62
   5   2  -7  103.94    5.81
   5  -2  -7  150.18    8.21
   5  -2  -7  139.62   10.65
   5   2  -7  144.99    8.94
  -5  -2   6  112.97    8.66
   5   2  -6  101.15    6.13
   5  -2  -6  116.19    6.81
  -5  -2   6  107.42    8.31
   5  -2  -6  115.77   10.24
   5   2  -5 1906.94   27.16
  -5  -2   5 1844.75   31.18
   5  -2  -5 1870.03   35.19
  -5  -2   5 1859.28   31.65
  -5   2   4  322.56   14.65
   5   2  -4  298.17   11.41
  -5  -2   4  295.40   12.93
  -5  -2   4  296.78   12.43
   5  -2  -4  319.60   15.65
  -5  -2   3 4121.84   48.23
  -5   2   3 4240.16   48.61
   5   2  -3 4084.29   43.44
   5  -2  -3 4045.42   50.36
  -5  -2   3 4072.25   47.49
  -5   2   2  160.36   11.37
  -5  -2   2  175.57   12.39
   5   2  -2  157.47   10.42
  -5   2   2  155.00    5.50
   5  -2  -2  155.29   11.69
   5   2  -2  166.52   10.28
  -5  -2   2  177.15   11.39
  -5  -2   1  493.81   18.67
  -5   2   1  518.65   18.33
   5   2  -1  536.93   17.66
  -5  -2   1  460.99   18.67
   5   2  -1  502.02   16.52
  -5  -2   0  559.78   18.07
  -5   2   0  562.01   18.13
   5   2   0  553.57   18.15
  -5   2   0  558.01   14.80
   5   2   0  554.80   15.96
  -5  -2   0  560.83   18.40
  -5   2  -1 1460.93   23.98
  -5  -2  -1 1495.49   30.93
  -5   2  -1 1432.48   28.31
  -5  -2  -1 1511.69   29.32
   5   2   1 1420.85   29.81
   5   2   1 1479.20   25.08
  -5   2  -2  462.40   13.92
  -5  -2  -2  450.13   17.42
  -5   2  -2  446.10   16.13
   5   2   2  460.21   17.47
  -5  -2  -2  455.21   16.42
  -5   2  -3  175.76    9.28
  -5   2  -3  183.41   10.84
   5   2   3  173.31   11.45
  -5  -2  -3  186.39   11.05
   5  -2   3  180.55   10.66
  -5   2  -4  749.26   18.99
  -5   2  -4  726.85   20.57
   5   2   4  716.52   22.64
  -5  -2  -4  760.02   21.49
   5  -2   4  705.47   21.49
   5   2   5  288.12   15.37
  -5  -2  -5  285.36   13.51
   5  -2   5  284.83   14.82
   5  -2   6   92.92    9.99
   5   2   6   97.39    9.74
   5  -2   6   96.23    9.66
  -5  -2  -6   87.10    8.45
   5   2   7  159.76   12.61
   5  -2   7  166.66   12.19
  -5  -2  -7  159.82   10.50
   5  -2   7  154.41   12.85
   5  -2   8   24.05    6.99
   5   2   8   11.66    5.47
   5  -2   8   15.60    5.53
  -5  -2  -8   10.04    4.06
  -5  -2  -9   42.41    5.81
   5   2   9   40.18    7.03
   5  -2   9   41.80    7.32
   5  -2   9   60.88   10.20
   5  -2  10  120.06   13.03
   5  -2  10  109.21   10.88
   5   2  10  101.13   10.68
   5   2  11   78.09    9.94
   5  -2  11   72.83    9.25
   5  -2  11   73.13   10.81
   5  -2  12   10.21    7.56
   5   2  12    6.28    5.03
   5  -2  12    7.69    5.34
   5   2  13   62.94   12.01
   5  -2  13   50.69   10.35
   5   2  13   63.12    9.41
   5   2  14    5.83    7.49
   5  -2  14   52.32   11.52
   5   2  15   22.37   10.17
   5  -2  15   -3.09    7.98
   5  -2  16   -5.01    6.74
   5   2  16   -2.61    6.26
   5   3 -20    6.34   10.93
   5   3 -19   -0.93    9.47
   5   3 -18    3.29    8.19
   5  -3 -18    9.66    6.19
   5   3 -17   86.83   13.68
   5  -3 -17   81.90   11.27
   5   3 -16    4.29    5.56
   5  -3 -16    5.13    7.73
   5   3 -16   12.92    9.04
   5  -3 -16    3.42    5.80
   5   3 -15   17.93    6.71
   5  -3 -15   38.55    9.43
   5   3 -15   28.17    9.26
   5  -3 -15   46.01    8.90
   5   3 -14   -8.69    5.87
   5  -3 -14   -1.00    7.35
   5   3 -14   -4.16    7.37
   5  -3 -14    3.99    6.17
   5  -3 -13  237.05   15.34
   5   3 -13  205.97   16.35
   5   3 -13  207.39   14.00
   5  -3 -13  198.41   14.76
   5   3 -12   16.95    5.74
  -5  -3  12   16.17    4.01
   5  -3 -12   11.50    6.89
   5   3 -12   15.44    7.73
   5  -3 -12   26.53    7.17
  -5   3  11  383.79   11.92
  -5  -3  11  408.44   15.10
   5   3 -11  394.72   19.85
   5  -3 -11  419.48   17.70
   5   3 -11  408.86   17.56
   5  -3 -11  400.27   19.20
   5   3 -10   -1.18    6.24
  -5  -3  10    1.80    3.45
   5  -3 -10    0.66    4.19
   5   3 -10   -1.10    4.05
  -5   3  10    4.07    2.23
   5  -3 -10   -1.91    5.09
   5  -3  -9   14.73    5.94
   5  -3  -9    9.56    4.06
  -5  -3   9   10.76    4.20
   5   3  -9    2.83    3.73
   5   3  -8   12.58    4.01
   5  -3  -8    7.70    3.42
  -5  -3   8   13.20    4.62
   5  -3  -8   13.55    5.95
  -5  -3   7 1624.56   33.72
   5  -3  -7 1647.71   35.19
  -5  -3   7 1626.71   31.18
   5   3  -6   28.44    3.70
  -5  -3   6   22.45    5.26
  -5  -3   6   37.13    5.94
   5  -3  -6   17.21    2.86
   5  -3  -6   23.48    6.16
   5   3  -5  235.38    9.74
  -5  -3   5  210.39   11.74
   5  -3  -5  221.41   13.23
  -5   3   5  225.35   11.88
  -5  -3   5  219.63   11.91
  -5  -3   4  323.63   15.15
   5   3  -4  337.00   12.29
   5  -3  -4  333.35    7.95
  -5  -3   4  339.55   14.10
   5  -3  -4  365.37   16.54
  -5   3   4  336.41   14.64
  -5  -3   4  337.27   14.71
  -5  -3   3 1255.59   28.09
  -5   3   3 1266.36   27.28
   5   3  -3 1253.56   24.36
   5  -3  -3 1262.82   29.24
   5  -3  -3 1181.46    9.84
  -5  -3   3 1286.93   27.41
   5  -3  -3 1143.57    9.49
  -5  -3   2  314.12   14.54
   5   3  -2  311.26   13.12
  -5   3   2  316.94   14.06
   5  -3  -2  318.61    7.60
  -5  -3   2  331.50   14.65
  -5   3   1  193.96   11.76
  -5  -3   1  183.06   11.85
   5   3  -1  170.98   11.02
  -5   3   1  174.51    4.08
   5   3  -1  177.87    9.68
  -5  -3   1  200.81   11.77
   5  -3  -1  171.93    7.03
   5  -3   0   42.89    4.76
  -5  -3   0   32.36    6.74
   5   3   0   35.01    6.41
  -5   3   0   47.98    7.22
  -5  -3   0   30.08    6.84
   5   3   0   28.79    4.52
  -5  -3  -1  273.11   14.38
  -5  -3  -1  280.80   13.63
   5   3   1  259.15   13.15
   5  -3   1  264.21   10.48
  -5   3  -1  268.59    9.63
  -5   3  -1  255.59   12.76
   5   3   1  269.42   10.55
  -5   3  -2    7.92    2.70
   5  -3   2   14.96    4.06
  -5  -3  -2   11.72    5.92
  -5  -3  -2   11.74    5.40
   5   3   2    8.35    4.80
  -5   3  -3  253.80    9.98
   5  -3   3  248.02   12.15
   5   3   3  243.07   13.88
  -5  -3  -3  247.89   13.07
  -5   3  -4    7.12    3.45
  -5  -3  -4    5.86    4.33
   5   3   4    6.91    4.75
   5  -3   4    5.54    4.48
  -5   3  -5  872.63   20.14
   5   3   5  898.14   26.92
   5  -3   5  878.49   25.29
  -5  -3  -5  916.97   24.45
   5  -3   6   17.47    5.76
  -5  -3  -6   27.12    5.63
   5   3   6   22.44    6.31
   5  -3   7   -2.42    5.64
   5   3   7    0.35    5.56
  -5  -3  -7   -0.15    4.31
   5  -3   8    6.12    6.38
   5   3   8   10.32    6.06
   5  -3   8   -2.07    4.67
  -5  -3  -8    6.42    4.60
   5   3   9  162.88   13.27
   5  -3   9  175.99   12.92
   5  -3   9  163.21   14.45
  -5  -3  -9  140.25   10.79
   5  -3  10   18.53    7.59
   5   3  10   16.69    6.44
   5  -3  10   10.19    5.28
   5  -3  11  101.37   12.81
   5  -3  11  115.23   11.28
   5   3  11   99.27   11.08
   5  -3  12   17.79    8.09
   5   3  12   18.60    6.47
   5  -3  12   21.05    5.96
   5  -3  13   29.22    9.01
   5   3  14    8.89    8.32
   5  -3  14   -6.03    6.70
   5   3  15   92.82   14.26
   5  -3  15   69.23   12.97
   5   3  16    8.70    9.95
   5  -3  16    2.55    6.66
   5   4 -20  -24.88   12.23
   5   4 -19   37.50   12.88
   5   4 -18    4.19    9.16
   5   4 -17    5.47    6.55
   5  -4 -17   13.04    6.34
   5   4 -17    8.28    8.27
   5   4 -16    9.19    7.36
   5  -4 -16    2.67    5.41
   5   4 -16    9.83    8.65
   5   4 -15  150.19   13.76
   5   4 -15  185.73   17.32
   5  -4 -15  176.02   15.00
   5  -4 -14    0.88    5.25
   5   4 -14    9.87    7.69
   5   4 -14   10.61    6.46
   5  -4 -13   14.50    6.86
   5   4 -13   16.35    8.05
   5  -4 -13   16.11    6.74
   5   4 -13   13.19    6.26
   5   4 -12   91.56   10.02
   5   4 -12   76.65   11.09
   5  -4 -12   71.60    9.43
   5  -4 -12   66.15    9.02
   5   4 -11   12.52    5.67
   5  -4 -11   22.86    6.40
  -5  -4  11   22.83    5.06
   5  -4 -11   28.49    7.31
   5   4 -11   21.63    8.04
  -5  -4  10  160.01   10.43
   5  -4 -10  139.73   10.04
   5  -4 -10  149.10   12.41
   5   4 -10  150.33   11.32
   5  -4  -9  295.54   12.70
  -5  -4   9  289.84   13.59
   5  -4  -9  292.59   16.25
  -5   4   9  294.43   13.98
   5   4  -9  278.23    8.19
   5   4  -9  268.71   14.65
   5   4  -8   58.57    7.22
   5  -4  -8   79.12    6.58
  -5   4   8   76.25    7.74
  -5  -4   8   66.20    7.40
   5  -4  -8   81.05    9.56
  -5  -4   7   17.82    5.10
   5  -4  -7    6.66    2.52
  -5  -4   7   11.34    5.58
   5  -4  -7   18.47    6.54
  -5   4   7    8.93    4.91
  -5   4   6  189.93   11.50
  -5  -4   6  198.17   12.50
  -5  -4   6  218.47   12.34
   5  -4  -6  208.93   13.73
   5   4  -5 1154.64   22.43
   5  -4  -5 1165.46   14.90
  -5  -4   5 1136.65   27.37
  -5   4   5 1146.64   26.70
   5  -4  -5 1167.77   29.67
  -5  -4   5 1207.48   27.52
  -5  -4   4   47.42    7.10
  -5  -4   4   51.43    7.31
   5  -4  -4   56.48    2.66
   5   4  -4   52.02    5.56
  -5   4   4   48.74    6.71
  -5  -4   4   51.84    7.03
   5  -4  -4   59.56    9.14
  -5  -4   3  176.46   11.43
   5   4  -3  189.57   10.18
  -5   4   3  197.14   11.78
   5  -4  -2  186.06    6.13
  -5  -4   2  190.96   12.17
   5   4  -2  185.06   10.64
  -5   4   2  180.26   11.50
   5  -4  -1  200.76    7.58
  -5  -4   1  186.57   12.36
   5   4  -1  204.76   11.59
  -5   4   1  198.10   11.92
   5   4   0   21.04    5.32
   5  -4   0   14.48    3.20
   5   4   0   12.44    3.39
  -5  -4   0   11.21    6.32
  -5   4   0    9.08    4.58
  -5  -4  -1 1802.59   36.37
   5   4   1 1696.15   33.54
   5  -4   1 1745.71   26.96
  -5   4  -1 1670.70   32.63
  -5   4  -2  206.91    7.67
  -5  -4  -2  200.33   13.51
  -5   4  -2  192.33   11.53
   5   4   2  194.74   12.58
   5  -4   2  201.02   10.30
   5   4   3  198.26   12.90
   5  -4   3  208.54   11.36
  -5   4  -3  221.75    8.19
  -5   4  -3  200.63   12.28
  -5   4  -4   31.15    3.55
   5  -4   4   29.99    5.71
   5   4   4   19.86    5.90
  -5   4  -4   21.31    5.51
  -5   4  -5  702.36   16.30
   5  -4   5  662.39   22.19
   5   4   5  690.80   24.27
  -5  -4  -5  698.19   22.57
  -5  -4  -6    2.28    4.85
   5  -4   6    6.18    6.21
  -5   4  -6   -1.42    3.39
   5   4   6    6.36    5.66
   5   4   7  326.07   18.29
  -5  -4  -7  347.84   16.78
   5  -4   7  338.19   17.91
   5  -4   8   29.55    7.34
   5   4   8   30.57    7.50
  -5  -4  -8   23.47    5.85
   5   4   9   -2.29    5.42
   5  -4   9    2.20    6.00
  -5  -4  -9    0.95    4.29
   5  -4   9    9.32    4.85
   5   4  10    9.88    6.06
   5  -4  10   -4.65    6.67
   5  -4  10    5.53    5.10
   5  -4  11   71.18   11.37
   5  -4  11   56.15    8.32
   5  -4  12    9.49    6.89
   5  -4  13   19.64    8.42
   5  -4  14   10.02    7.34
   5   4  15   12.74    8.24
   5  -4  15   12.19    7.38
   5   4  16    9.66    7.31
   5  -4  16   -3.52    9.00
   5   5 -20   40.41   13.47
   5   5 -19   -2.22    9.32
   5   5 -18   10.06    6.70
   5   5 -18   28.93   10.08
   5   5 -17    1.03    6.30
   5   5 -17    2.55    8.03
   5   5 -16    1.05    6.81
   5   5 -16    9.50    7.79
   5  -5 -16    5.05    5.72
   5   5 -15    4.47    6.14
   5   5 -15    4.33    8.09
   5  -5 -15    8.52    6.01
   5   5 -14  164.84   16.02
   5  -5 -14  127.89   13.03
   5   5 -14  138.86   13.35
   5   5 -13    3.24    5.39
   5   5 -13    3.56    6.87
   5  -5 -13    3.82    6.13
   5   5 -12    3.46    5.75
   5   5 -12    3.35    6.67
   5  -5 -12   11.69    5.83
   5   5 -11   25.13    7.14
  -5   5  11   17.44    5.18
  -5  -5  11   14.38    4.89
   5  -5 -11   21.19    6.60
   5   5 -11   26.19    8.80
   5   5 -10   29.36    6.90
  -5   5  10   43.72    6.40
  -5  -5  10   53.10    6.78
   5  -5 -10   50.94    8.41
   5   5  -9    3.83    5.41
  -5   5   9   26.20    5.85
  -5  -5   9   13.54    4.98
   5  -5  -9   18.24    7.47
   5   5  -8  138.43   11.11
  -5  -5   8  156.87   12.86
   5   5  -8  132.62    7.05
   5  -5  -8  163.10   13.05
  -5   5   8  152.55   10.86
  -5  -5   8  158.83   11.27
  -5  -5   7  308.47   16.54
  -5   5   7  296.11   14.72
   5  -5  -7  286.66   16.27
  -5  -5   7  322.09   15.02
  -5   5   6   17.76    5.25
  -5  -5   6   22.32    6.44
   5  -5  -6    9.41    6.40
  -5  -5   5  138.12   10.76
  -5  -5   5  130.47   10.90
  -5   5   5  117.16    9.71
  -5  -5   4  453.71   18.49
  -5  -5   4  449.26   18.56
  -5   5   4  470.00   18.15
  -5  -5   3  269.13   14.69
   5   5  -3  277.30   12.92
  -5   5   3  277.97   14.58
  -5  -5   2  178.02   12.53
   5   5  -2  165.67   11.00
  -5   5   2  155.14   12.00
   5  -5  -1  585.75   13.43
  -5   5   1  574.34   19.85
  -5  -5   1  576.83   21.18
   5   5  -1  571.36   19.41
   5  -5   0  280.79   10.37
  -5  -5   0  271.65   15.37
  -5   5   0  282.39   14.80
   5   5   0  259.29   13.97
  -5  -5  -1    6.06    6.40
   5   5   1    3.39    4.80
   5  -5   1    7.54    3.13
   5   5   1    4.30    2.26
  -5   5  -1    7.87    4.80
  -5  -5  -2  440.92   19.96
   5  -5   2  433.42   15.25
   5   5   2  434.35   18.67
  -5   5  -2  439.76   17.82
   5  -5   3   89.37    8.25
   5   5   3   88.00    9.90
  -5   5  -3   80.49    8.49
   5  -5   4  134.63   10.06
  -5   5  -4  143.85    5.82
   5   5   4  115.15   10.65
  -5   5  -4  124.58   10.23
   5   5   5   20.24    5.91
   5  -5   5   20.58    5.73
  -5   5  -5   22.23    5.56
   5  -5   6  350.41   17.76
   5   5   6  328.46   18.14
  -5   5  -6  336.36   15.65
   5   5   7   19.38    6.83
   5  -5   7   35.88    7.89
  -5  -5  -8    5.71    5.02
   5  -5   8    0.96    5.83
  -5  -5  -9   45.00    7.73
   5  -5   9   35.47    8.08
   5  -5  10   16.81    7.58
   5  -5  10   12.82    5.06
   5  -5  11    3.63    5.67
   5  -5  11    7.12    5.18
   5  -5  12  109.19   13.56
   5  -5  13    4.54    6.47
   5  -5  14    7.49    6.96
   5  -5  15    1.38    6.60
   5   5  16   14.08    9.63
   5  -5  16   29.15    9.25
   5   6 -19   -7.99    7.49
   5   6 -19   16.41   10.37
   5   6 -18   25.96    9.65
   5   6 -18   32.86   11.87
   5   6 -17   -3.20    7.08
   5   6 -17    3.63    8.59
   5   6 -16   91.39   12.63
   5   6 -16   85.00   14.36
   5   6 -15   -5.35    7.17
   5   6 -15   -5.24    8.10
   5  -6 -15   -2.60    6.29
   5   6 -14   -1.57    6.31
   5   6 -14   12.83    8.15
   5  -6 -14    0.63    5.71
   5   6 -13   11.74    6.99
   5  -6 -13   17.92    6.54
   5   6 -13   20.75    8.37
   5   6 -12  144.70   14.92
   5  -6 -12  158.78   13.50
  -5   6  12  126.05   10.27
   5   6 -12  147.99   13.57
   5   6 -11   57.99    9.41
   5  -6 -11   64.94   10.14
   5   6 -11   80.92   11.04
  -5  -6  11   74.22    8.02
  -5   6  11   67.43    8.08
   5   6 -10   40.01    7.53
  -5  -6  10   63.12    7.68
  -5   6  10   61.87    7.96
   5  -6 -10   67.71   10.23
  -5  -6   9   72.70    8.15
   5   6  -9   73.60    9.91
  -5   6   9   74.77    8.66
   5  -6  -9   69.19    9.76
   5   6  -8  131.34   11.40
  -5  -6   8  131.07   11.80
   5  -6  -8  148.35   12.62
   5   6  -8  148.32    8.16
  -5   6   8  130.65   10.62
  -5  -6   7   42.03    7.83
   5   6  -7   41.96    5.01
  -5   6   7   48.31    7.69
  -5  -6   6  292.44   16.54
  -5   6   6  287.53   15.23
  -5  -6   5   -2.75    4.65
  -5  -6   5   -2.89    5.20
  -5   6   5   -2.86    5.87
  -5  -6   4   44.88    7.14
  -5  -6   4   48.53    7.52
  -5   6   4   42.45    2.46
  -5   6   4   49.82    7.67
  -5   6   3    8.61    2.13
  -5  -6   3    2.17    4.76
  -5   6   3   10.75    6.26
  -5  -6   2  190.50   12.97
  -5   6   2  185.92   12.70
  -5   6   2  190.65    7.35
  -5   6   1    8.80    2.69
  -5  -6   1    7.25    6.32
  -5   6   1    8.02    5.45
   5  -6   0  146.36    8.17
  -5   6   0  137.79   10.86
  -5  -6   0  146.40   12.77
  -5   6   0  147.30    8.14
   5  -6   1  157.26    9.29
  -5  -6  -1  153.76   12.89
  -5   6  -1  151.52   11.60
  -5   6  -1  157.25    9.10
   5  -6   2  233.02   11.78
  -5  -6  -2  237.28   16.09
   5   6   2  245.05    8.44
  -5   6  -2  231.54   11.72
  -5   6  -2  231.51   13.56
   5  -6   3   18.90    5.54
  -5   6  -3   15.32    6.30
   5  -6   4  647.67   21.84
  -5   6  -4  632.51   22.28
   5  -6   5   17.42    5.32
  -5   6  -5   26.77    5.94
   5  -6   6    6.73    5.60
  -5   6  -6    1.69    4.57
   5  -6   7   -0.89    5.19
  -5   6  -7    0.89    4.53
   5  -6   8  205.80   15.26
  -5   6  -8  194.60   12.45
   5  -6   9   94.74   11.17
   5  -6  10  142.48   14.28
   5  -6  11    3.47    6.63
   5  -6  11   14.67    5.81
   5  -6  12   16.12    7.10
   5  -6  13   11.36    7.90
   5  -6  14   41.69   10.28
   5  -6  15    3.33    7.54
   5   7 -20   -0.67    7.44
   5   7 -19   -0.93    8.12
   5   7 -19    9.51   10.52
   5   7 -18  -11.93    9.39
   5   7 -18    6.10    8.41
   5   7 -17   39.00   10.35
   5   7 -17   52.37   11.80
   5   7 -16   -8.55    7.34
   5   7 -16    6.77    8.10
   5   7 -15   94.53   12.60
   5   7 -15  119.89   15.30
   5   7 -14   -1.16    6.83
   5  -7 -14   19.80    7.39
   5   7 -14   22.94    8.75
   5   7 -13   41.24    9.75
   5  -7 -13   27.66    6.99
   5   7 -13   44.42   10.25
   5   7 -12   -4.00    7.93
   5   7 -12    7.72    6.73
   5  -7 -12   10.94    7.29
  -5   7  12   -3.15    4.12
   5   7 -11   54.06    9.38
  -5  -7  11   61.02    7.77
  -5   7  11   59.82    7.96
   5  -7 -11   54.63    9.38
   5   7 -10  137.57   12.93
   5  -7 -10  142.35   12.90
  -5  -7  10  140.49   11.25
  -5   7  10  133.15   11.01
   5   7  -9    8.82    6.21
  -5   7   9    0.42    4.59
  -5  -7   8  256.52   17.33
   5   7  -8  262.18   11.62
  -5   7   8  252.31   15.04
  -5   7   7   54.52    8.16
  -5  -7   7   62.79   10.11
   5   7  -7   71.33    6.99
  -5   7   6   32.71    7.44
  -5  -7   6   30.61    7.64
   5   7  -6   36.33    5.73
  -5  -7   5   41.22    8.02
  -5  -7   5   36.43    6.66
  -5   7   5   39.47    7.50
  -5  -7   4  471.75   20.93
  -5   7   4  490.58   10.02
  -5   7   4  474.33   20.32
  -5  -7   4  471.92   19.95
  -5   7   3  214.71    7.73
  -5  -7   3  201.48   14.16
  -5   7   3  213.65   13.97
  -5   7   2   22.23    3.37
  -5  -7   2   22.34    6.71
  -5   7   2   19.29    6.70
  -5   7   1   14.66    7.28
  -5   7   1   17.53    3.24
  -5  -7   1   23.27    7.73
  -5  -7   0  467.93   21.62
  -5   7   0  485.08   15.01
  -5   7   0  484.18   20.59
  -5   7  -1   49.69    5.98
  -5  -7  -1   45.26    8.94
  -5   7  -1   45.84    8.00
   5  -7   2  171.61   10.77
  -5  -7  -2  187.85   15.13
  -5   7  -2  191.01   13.33
  -5   7  -2  177.16   10.63
  -5   7  -3    0.13    4.13
  -5  -7  -3    5.99    9.49
   5  -7   3    2.21    3.80
  -5   7  -3   -1.71    5.44
  -5   7  -4   14.26    5.57
   5  -7   4   13.90    5.02
  -5   7  -4    9.97    5.90
  -5   7  -5   37.92    7.17
   5  -7   5   39.14    7.27
  -5   7  -5   36.44    7.69
   5  -7   6  177.79   13.49
  -5   7  -6  167.08   12.69
   5  -7   7   36.33    8.11
  -5   7  -7   33.96    6.59
   5  -7   8   32.26    7.61
  -5   7  -8   23.46    6.01
   5  -7   9   52.50    9.22
  -5   7  -9   58.25    8.01
   5  -7  10   35.64    8.69
   5  -7  11    2.09    5.81
   5  -7  12    9.17    6.15
   5  -7  13   71.01   12.50
   5  -7  14   -2.69    5.18
   5  -7  15   32.11    9.66
   5   8 -19   20.70    9.40
   5   8 -18    3.07    8.00
   5   8 -18    4.23    9.83
   5   8 -17   18.31    9.95
   5   8 -17   16.12   10.06
   5   8 -16    0.77    6.91
   5   8 -16   -2.11    8.58
   5   8 -15   82.84   13.60
   5   8 -15   79.31   13.02
   5   8 -14    6.15    6.41
   5   8 -14   -8.00    8.22
   5   8 -13  172.09   17.07
   5   8 -13  146.33   15.24
   5   8 -12   44.14    9.77
   5   8 -12   40.82    8.82
  -5   8  12   49.35    7.68
  -5  -8  11   20.77    6.05
   5   8 -11   14.74    7.02
  -5   8  11    8.17    5.28
   5   8 -10    8.41    7.49
  -5   8  10   12.78    5.45
   5   8  -9  181.23   14.96
  -5  -8   9  185.50   15.46
  -5   8   9  172.62   13.36
   5   8  -8   14.27    4.04
  -5  -8   8   10.80    6.70
  -5   8   8   13.82    5.78
  -5   8   7   10.41    6.73
   5   8  -7    4.61    3.56
  -5  -8   7    5.90    6.12
  -5  -8   6  118.71   12.13
   5   8  -6  120.01    9.45
  -5   8   6  105.80   11.26
  -5  -8   5   -4.82    5.35
  -5   8   5    5.50    5.96
  -5  -8   5    1.96    5.72
   5   8  -5   -2.53    4.74
  -5  -8   4   30.17    7.66
  -5   8   4   25.86    7.39
   5   8  -4   28.16    6.00
  -5  -8   4   29.82    7.64
  -5   8   3    7.94    7.01
  -5  -8   3   -1.32    5.15
  -5   8   3    6.30    2.73
  -5  -8   2  278.98   16.68
  -5   8   2  283.95   10.68
  -5   8   2  269.29   16.43
  -5   8   1   -1.66    2.57
  -5  -8   1   -2.62    6.58
  -5   8   1    8.03    6.78
  -5   8   0    6.21    6.85
  -5   8   0   10.19    3.84
  -5  -8  -1  263.93   17.75
  -5   8  -1  274.33   13.01
  -5   8  -1  275.88   16.62
  -5   8  -2  113.60   11.82
  -5  -8  -2  128.33   13.87
  -5   8  -2  125.17    9.54
  -5   8  -3    3.13    4.80
  -5  -8  -3   11.56    9.13
   5  -8   3    1.93    4.00
  -5   8  -3    7.69    6.44
  -5   8  -4    4.99    5.02
  -5   8  -4   18.43    7.02
   5  -8   4    4.75    5.14
  -5   8  -5   59.79    8.57
   5  -8   5   70.01    8.98
  -5   8  -5   59.45    8.82
  -5   8  -6   31.16    7.45
  -5   8  -6   29.97    6.94
   5  -8   6   28.22    6.97
  -5   8  -7   62.91    8.79
   5  -8   7   49.71    8.69
   5  -8   8   16.43    7.10
  -5   8  -8   10.81    6.08
   5  -8   9    0.37    5.82
   5  -8  10   25.17    7.58
   5  -8  11  101.20   13.89
   5  -8  12   14.04    8.87
   5  -8  13   -5.19    7.34
   5   8  14   -5.37    6.25
   5  -8  14   -0.31    5.13
   5   9 -18    3.25    8.36
   5   9 -17   25.44    9.31
   5   9 -17   27.95   10.37
   5   9 -16   31.23   10.69
   5   9 -16   -0.04    8.79
   5   9 -15   16.73    7.66
   5   9 -15   46.34   11.56
   5   9 -14   -0.85    7.11
   5   9 -14   11.15    7.94
   5   9 -13   -7.00    6.44
   5   9 -13    3.80    7.41
   5   9 -12   27.74    9.29
   5   9 -12   15.14    7.46
  -5   9  12   12.12    5.04
  -5   9  11  190.39   14.45
   5   9 -11  193.13   16.64
   5   9 -10   33.47    9.34
  -5   9  10   33.95    7.68
   5   9  -9    4.25    7.16
  -5  -9   9   11.81    7.38
  -5   9   9   10.39    6.22
  -5   9   8    9.86    6.31
   5   9  -8   20.42    5.16
  -5  -9   8   12.39    7.47
  -5   9   7   13.75    7.27
  -5  -9   7   20.56    8.09
   5   9  -7   23.75    5.53
  -5   9   6   73.42   10.41
   5   9  -6   72.59    8.24
  -5  -9   6   68.12    9.74
  -5   9   5    7.62    6.96
  -5  -9   5   11.08    5.23
   5   9  -5   14.02    6.05
  -5  -9   5   14.93    6.94
  -5   9   4   26.59    7.27
  -5  -9   4   15.88    6.12
  -5  -9   4   25.63    7.49
   5   9  -4   24.11    5.88
  -5  -9   3   32.33    7.31
  -5   9   3   29.86    8.22
   5   9  -3   34.17    7.23
  -5   9   2   45.47    5.03
  -5  -9   2   46.25    8.61
   5   9  -2   41.89    9.11
  -5  -9   1  837.72   29.13
  -5   9   1  853.04   20.69
  -5   9   1  861.15   29.37
  -5   9   0    2.18    7.82
  -5  -9   0    5.64    7.38
  -5   9   0    8.60    3.71
  -5   9  -1   73.50   10.56
  -5   9  -1   72.50    7.53
  -5  -9  -1   87.54   11.89
  -5   9  -2    4.62    4.64
  -5  -9  -2    9.16    7.91
  -5   9  -2    3.49    6.44
  -5  -9  -3  101.19   13.51
  -5   9  -3  115.01   10.35
  -5   9  -3   94.07   11.05
  -5   9  -4   -2.71    5.10
  -5   9  -4   12.93    7.27
  -5   9  -5    7.62    5.68
  -5   9  -5    1.42    5.51
  -5   9  -6   48.26    9.02
  -5   9  -6   47.77    8.73
   5  -9   6   56.79    9.12
  -5   9  -7   29.45    8.22
   5  -9   7   46.93    9.28
  -5   9  -7   43.94    8.52
   5  -9   8    4.85    4.95
  -5   9  -8   10.12    5.98
   5  -9   9  162.47   16.26
   5  -9  10   16.99    7.91
   5  -9  11   10.70    7.92
   5   9  12   11.44    7.58
   5  -9  12   15.25    7.81
   5   9  13    8.19    7.89
   5  -9  13   -1.51    6.08
   5  -9  14   -6.16    8.05
   5   9  14   -1.29    6.28
   5   9  15   -0.82    6.44
   5  10 -17    4.61    8.72
   5  10 -17   -0.61    9.77
   5  10 -16   22.65   10.23
   5  10 -16   23.99    9.24
   5  10 -15   23.95    9.58
   5  10 -15    9.00    7.26
   5  10 -14  -11.01    8.83
   5  10 -14    0.21    8.36
   5  10 -13   19.23    8.81
   5  10 -13   18.76    9.22
   5  10 -12   17.88    8.90
  -5  10  12    7.68    5.90
   5  10 -12    5.17    6.91
   5  10 -11    2.87    7.26
  -5  10  11   15.91    6.52
   5  10 -10   51.89   10.99
  -5  10  10   45.92    8.37
  -5  10   9   85.70   10.81
   5  10  -9   67.42   10.88
  -5 -10   9   77.45   11.41
  -5  10   8   12.76    7.06
  -5 -10   8    7.05    6.76
  -5  10   7   14.13    6.76
   5  10  -7   22.92    5.96
  -5  10   6  255.14   17.48
   5  10  -6  252.88   15.14
  -5 -10   6  241.67   18.03
  -5  10   5   -1.52    6.67
  -5 -10   5   12.08    6.05
  -5 -10   5    4.41    6.65
   5  10  -5   -2.65    4.97
  -5  10   4   18.45    7.88
  -5 -10   4   32.06    7.03
   5  10  -4   34.38    7.40
  -5 -10   4   27.68    7.79
  -5  10   3   69.16   10.89
  -5 -10   3   62.26    9.89
   5  10  -3   74.37    9.49
   5  10  -2  121.56   12.09
  -5 -10   2  107.42   11.89
  -5  10   2  139.86   14.18
  -5  10   1   -8.30    8.02
  -5  10   1    5.74    3.76
  -5 -10   1    3.04    6.57
   5  10  -1    3.98    6.14
  -5  10   0   16.96    7.46
  -5  10   0    9.36    3.98
  -5 -10   0   20.95    7.79
   5  10   0   22.50    7.28
  -5  10  -1   40.13    9.63
  -5  10  -1   47.35    6.82
  -5 -10  -1   43.45    9.86
   5  10   1   41.90    9.08
  -5  10  -2    3.63    6.82
  -5 -10  -2    5.83    7.93
   5  10   2   19.82    7.39
  -5  10  -2   14.43    5.33
  -5  10  -3   15.43    7.23
  -5  10  -3    9.51    5.27
  -5 -10  -3   24.32    9.54
   5  10   3   13.12    7.70
  -5  10  -4   15.49    5.45
  -5  10  -4    3.67    6.65
  -5 -10  -4   11.88    8.61
  -5  10  -5   22.19    7.42
  -5  10  -5   27.66    7.44
  -5  10  -6   -3.40    5.89
  -5  10  -6   -1.33    6.44
  -5  10  -7   36.83    8.72
  -5  10  -7   22.48    7.47
   5  10   7   48.01   10.13
  -5  10  -8   26.34    8.45
   5  10   8   28.58    8.66
  -5  10  -8   40.35    8.62
   5 -10   9   10.65    5.15
   5  10   9   15.32    8.02
   5  10  10    8.91    7.62
   5 -10  10   11.03    6.81
   5  10  11   34.01   10.72
   5 -10  11   -0.61    6.08
   5 -10  12  -16.25    8.78
   5  10  12   -6.95    7.57
   5 -10  13   -1.08    6.44
   5  10  13    1.44    7.31
   5  10  14    8.20    7.34
   5  11 -16    3.33    7.99
   5  11 -16   -6.86    9.59
   5  11 -15   -4.74    8.63
   5  11 -15   -7.42    8.90
   5  11 -14   29.02    9.95
   5  11 -14   15.39    9.46
   5  11 -13    5.28    7.61
   5  11 -13    8.31    7.47
  -5  11  12    5.70    5.51
   5  11 -12   21.80    9.81
   5  11 -12   29.40    9.78
   5  11 -11   18.25    8.84
  -5  11  11   10.71    6.32
  -5  11  10   91.62   11.54
   5  11 -10   59.13   11.11
   5  11  -9   34.53   10.07
  -5 -11   9   62.27   11.36
  -5  11   9   34.25    8.25
   5  11  -8  145.07   14.77
  -5 -11   8  164.88   16.17
  -5  11   8  162.23   15.40
  -5  11   7   -5.99    7.39
  -5 -11   7   -0.61    6.30
   5  11  -7   -4.55    4.95
  -5  11   6   -1.23    7.58
   5  11  -6    5.78    5.27
  -5 -11   6   -3.66    6.47
  -5  11   5   15.17    7.56
  -5 -11   5    9.85    5.74
  -5 -11   5    8.56    6.60
   5  11  -5    9.23    5.37
  -5  11   4   57.59   10.96
  -5 -11   4   54.68    8.81
  -5 -11   4   50.19    9.19
   5  11  -4   57.31    8.98
  -5  11   3    2.85    7.34
  -5 -11   3   18.16    6.35
   5  11  -3   12.17    6.42
  -5 -11   2    1.31    5.96
   5  11  -2   10.73    7.52
  -5  11   1   21.38    8.78
  -5 -11   1    3.23    6.40
   5  11  -1    7.33    5.93
  -5  11   0   43.63   10.16
  -5 -11   0   32.32    8.79
   5  11   0   30.02    8.20
  -5  11  -1   -1.56    3.67
  -5 -11  -1  -11.55    7.86
   5  11   1    4.70    6.70
  -5  11  -1    8.63    7.77
  -5  11  -2   23.48    9.38
  -5  11  -2   15.26    5.69
   5  11   2   25.49    8.58
  -5 -11  -2   16.07    8.31
  -5  11  -3   18.88    7.57
  -5  11  -3   12.11    5.61
  -5 -11  -3   24.25   11.02
   5  11   3   13.98    7.38
  -5  11  -4   18.73    7.71
  -5  11  -4    2.17    5.33
  -5 -11  -4   11.37    9.81
   5  11   4   -7.39    7.27
  -5  11  -5    2.56    6.24
  -5  11  -5   11.40    5.68
  -5 -11  -5  -12.42    9.44
   5  11   5   -2.56    6.63
  -5  11  -6   39.43    8.66
   5  11   6   54.27   10.61
  -5  11  -6   50.31    9.60
  -5  11  -7    7.40    5.86
   5  11   7    6.48    6.53
  -5  11  -8    7.08    6.10
  -5  11  -8    6.36    6.11
   5  11   8   10.95    8.41
  -5  11  -9   -3.84    6.99
   5  11   9   14.04    8.39
   5  11  10    7.37    8.58
   5  11  11   12.71    9.06
   5  11  12   -1.54    7.95
   5  11  13    4.45    7.77
   5  12 -15   -0.03    7.33
   5  12 -15   13.23    9.77
   5  12 -14   13.70    8.45
   5  12 -14   -0.34    8.48
   5  12 -13    1.39    7.31
   5  12 -13   -1.55    8.48
  -5  12  12   18.93    7.51
   5  12 -12   14.75    8.92
   5  12 -12   16.26    8.81
   5  12 -11   -2.35    7.69
  -5  12  11    3.07    6.28
  -5  12  10   38.80    9.25
   5  12 -10   50.09   11.33
  -5  12   9    7.15    6.23
   5  12  -9   11.28    8.44
  -5 -12   9   11.70    7.72
  -5  12   8    9.87    6.63
   5  12  -8    8.92    6.82
  -5 -12   8   19.29    7.62
  -5  12   7   10.47    7.55
   5  12  -7    5.93    5.40
  -5 -12   7    5.29    7.64
  -5  12   6   90.36   12.33
  -5 -12   6  108.24   13.31
   5  12  -6  109.11   11.47
  -5  12   5   -8.62    7.84
  -5 -12   5    0.03    4.67
   5  12  -5    4.39    5.88
  -5 -12   5   -0.84    7.55
  -5 -12   4   -2.74    5.92
  -5  12   4   -3.92    7.16
  -5 -12   4    6.14    6.99
   5  12  -4    1.36    5.97
  -5  12   3   39.52   10.44
  -5 -12   3   38.66    8.39
  -5 -12   3   37.80    9.43
   5  12  -3   46.12    8.82
  -5  12   2   63.86   11.20
  -5 -12   2   83.16   11.49
   5  12  -2   96.84   12.35
  -5 -12   1    2.85    5.94
  -5  12   1   -5.88    7.77
   5  12  -1    7.28    6.21
  -5  12   0   15.86    8.03
  -5 -12   0   12.33    7.25
   5  12   0    2.52    7.36
  -5 -12  -1  175.50   16.00
   5  12   1  196.47   16.55
  -5  12  -1  193.11   17.04
  -5  12  -2   21.89    9.58
  -5  12  -2    7.09    4.65
  -5 -12  -2    2.33    7.71
   5  12   2    6.61    7.90
  -5  12  -3   10.84    8.00
  -5  12  -3    5.52    5.95
  -5 -12  -3    1.83    7.84
   5  12   3    4.47    6.83
  -5  12  -4   33.47    9.33
  -5  12  -4   27.69    7.44
  -5 -12  -4   38.66   11.47
   5  12   4   33.45    9.86
  -5  12  -5   16.54    7.20
  -5  12  -5   18.76    7.27
   5  12   5   26.80    8.37
  -5 -12  -5   16.44    9.56
  -5  12  -6    4.27    7.08
  -5  12  -6   13.38    6.31
  -5 -12  -6  -17.75   12.13
   5  12   6   -6.35    7.91
  -5  12  -7   -1.53    6.43
  -5  12  -7    4.86    7.14
   5  12   7    9.59    8.63
  -5  12  -8   24.18    8.59
   5  12   8   41.66   11.03
  -5  12  -8   26.30    7.73
  -5  12  -9   17.10    9.04
   5  12   9   -3.03    8.13
   5  12  10   -0.86    7.03
   5  12  11   -6.74    8.62
   5  12  12   11.46    9.05
   5  13 -14   24.77   10.11
   5  13 -14  -12.59   10.74
   5  13 -13   21.86   10.94
   5  13 -13   15.10    8.11
   5  13 -12   13.50    9.61
   5  13 -12   22.10    8.49
  -5  13  12   21.43    8.46
  -5  13  11   25.42    8.92
   5  13 -11   31.33   10.31
  -5  13  10   11.94    8.05
   5  13 -10   17.89    9.49
  -5  13   9    6.40    7.41
   5  13  -9   -2.47    8.08
  -5 -13   9    1.75    7.04
  -5  13   8   43.79   10.48
   5  13  -8   48.60   11.20
  -5 -13   8   43.78   10.73
  -5  13   7   46.96   10.71
  -5 -13   7   44.61    9.94
  -5  13   6    8.46    8.18
  -5 -13   6    5.96    7.17
   5  13  -6   11.66    6.82
  -5  13   5    8.28    7.25
  -5 -13   5   -2.68    5.76
   5  13  -5   10.47    6.11
  -5 -13   5    4.81    6.01
  -5  13   4   19.09    9.01
  -5 -13   4   16.37    7.05
  -5 -13   4   14.58    7.25
   5  13  -4   20.97    6.66
  -5  13   3   22.57    9.51
  -5 -13   3   18.21    6.25
   5  13  -3   10.27    7.45
  -5 -13   3    6.78    6.50
  -5 -13   2    7.81    5.98
   5  13  -2   -4.51    6.21
  -5  13   1  124.10   15.11
  -5 -13   1  100.02   12.34
   5  13  -1  118.54   13.88
  -5  13   0  -13.76    8.17
  -5 -13   0    6.22    6.78
   5  13   0    2.75    7.25
  -5  13  -1   26.73    9.23
  -5 -13  -1   25.98    9.27
   5  13   1   14.53    8.30
  -5  13  -2    3.23    8.09
  -5 -13  -2    0.56    7.55
   5  13   2   -2.90    6.33
  -5  13  -3   33.35    9.75
  -5 -13  -3   21.59    9.32
   5  13   3   22.23    8.08
  -5  13  -4   49.23   10.78
  -5  13  -4   40.13    8.11
  -5 -13  -4   40.60   11.07
   5  13   4   49.18    9.72
  -5  13  -5   20.21    9.03
  -5  13  -5    8.15    5.59
  -5 -13  -5   23.07   10.22
   5  13   5   36.01   10.61
  -5  13  -6   10.98    8.12
   5  13   6    4.68    7.82
  -5  13  -6    7.25    6.71
  -5 -13  -6    3.43    9.71
  -5  13  -7    3.45    6.45
  -5 -13  -7    6.10   10.97
   5  13   7    1.67    8.02
  -5  13  -7    2.71    4.88
  -5  13  -8   16.47    8.25
   5  13   8   19.98    8.62
  -5  13  -8   16.51    7.97
  -5  13  -9   20.58    9.14
   5  13   9   28.82   10.90
  -5  13 -10   -8.73    9.26
   5  13  10   -0.70    8.02
   5  14 -12    9.03    9.42
   5  14 -12   10.85   10.07
  -5  14  11    1.25    7.40
   5  14 -11    2.00    8.45
  -5  14  10   -6.54    7.24
   5  14 -10    1.10    9.00
  -5  14   9    8.33    8.22
   5  14  -9   13.08    8.47
  -5 -14   9   13.44    8.53
  -5  14   8    6.66    7.99
   5  14  -8    8.78    8.04
  -5 -14   8    6.53    7.31
  -5  14   7    0.52    8.32
  -5 -14   7   13.61    8.24
  -5  14   6    9.23    8.49
  -5 -14   6    5.06    6.86
   5  14  -6    4.93    5.88
  -5  14   5   12.27    8.01
  -5 -14   5   29.74    9.69
   5  14  -5    4.96    6.04
  -5  14   4   18.49    9.63
   5  14  -4   26.33    7.68
  -5 -14   4    4.39    6.74
  -5  14   3  102.36   14.95
  -5 -14   3   90.45   11.37
   5  14  -3   75.55   11.60
  -5 -14   3   77.32   12.51
  -5  14   2   27.33   10.33
   5  14  -2   20.36    7.16
  -5 -14   2   24.46    7.77
  -5 -14   2   -0.29    7.33
  -5  14   1    5.30    8.99
  -5 -14   1   12.48    7.29
   5  14  -1    4.06    7.25
  -5  14   0   -8.17    7.29
  -5 -14   0    0.90    7.05
   5  14   0   10.01    7.61
  -5  14  -1   23.88   10.23
  -5 -14  -1   17.10    7.44
   5  14   1   37.35    9.83
  -5  14  -2   13.12    9.91
  -5 -14  -2    3.07    7.64
   5  14   2   -5.34    8.62
   5  14   3   20.43    9.94
  -5  14  -3    8.32    8.36
  -5 -14  -3    8.51    8.60
  -5  14  -4   -5.55    8.39
  -5 -14  -4   -3.76    7.95
   5  14   4    5.08    7.76
  -5  14  -5   31.00   10.33
  -5 -14  -5   10.17   10.00
   5  14   5    9.02    7.94
  -5  14  -6    5.30    7.33
  -5  14  -6    4.24    6.62
  -5 -14  -6    0.58    9.76
   5  14   6   12.50    8.97
  -5  14  -7   25.99    8.47
  -5 -14  -7   30.30   12.58
   5  14   7   33.65   11.06
  -5  14  -7   27.65   10.79
  -5  14  -8   -8.90    7.08
   5  14   8   -8.69    7.26
  -5 -14  -8  -12.09   11.96
  -5  14  -8    6.14    8.63
  -5  14  -9    6.09    7.24
  -5 -14  -9    8.73   11.97
  -5  14 -10    8.63    8.15
  -5  15  11   11.03    8.26
  -5  15  10   21.82    9.42
   5  15 -10   18.67   10.67
  -5  15   9   -4.67    9.23
   5  15  -9    7.90    7.66
  -5 -15   9   -1.75    7.45
  -5  15   8   37.20   11.48
   5  15  -8   24.23   10.16
  -5 -15   8   23.26    8.41
  -5  15   7   28.71   10.41
   5  15  -7   26.24    9.96
  -5 -15   7   41.10   11.24
  -5  15   6    9.68    7.33
  -5 -15   6   18.98    8.62
  -5 -15   5   15.07    8.05
   5  15  -5   13.36    7.67
  -5  15   4   19.59    8.12
  -5 -15   4   28.49    8.95
   5  15  -4   11.69    6.05
  -5  15   3   14.40   10.06
  -5 -15   3   20.52    7.75
   5  15  -3   19.35    7.66
  -5  15   2   25.83   11.00
  -5 -15   2    3.98    7.04
   5  15  -2   20.26    9.18
  -5  15   1    2.06    7.75
   5  15  -1    2.48    7.12
  -5  15   0    2.44    8.74
  -5 -15   0   -2.52    7.01
   5  15   0   21.87    9.89
  -5  15  -1    5.65    8.60
  -5 -15  -1    1.50    7.36
   5  15   1   -4.15    8.16
  -5 -15  -2   26.25    9.49
   5  15   2   30.53    9.97
  -5  15  -3   24.23    9.59
  -5 -15  -3   36.51   10.62
   5  15   3   55.55   12.02
  -5  15  -4   -3.92    8.72
  -5 -15  -4   -6.43    9.16
   5  15   4  -12.64   10.63
  -5  15  -5   15.03    9.99
  -5 -15  -5   13.24   10.27
   5  15   5   16.55    9.15
  -5  15  -6   -1.02    7.66
  -5 -15  -6   17.35    9.64
   5  15   6    7.97    7.66
  -5 -15  -7   12.02   10.51
  -5  15  -7  -13.29    9.99
  -5 -15  -8   24.48   13.75
  -5  16   9    1.51    7.95
  -5  16   8   46.19   11.60
  -5 -16   8   14.64    8.55
  -5  16   7   -0.87    6.99
   5  16  -7    1.27    9.15
  -5 -16   7   -4.84    7.98
  -5  16   6   27.45   11.31
  -5 -16   6    2.83    7.73
  -5  16   5   20.94   10.41
  -5 -16   5    9.25    8.43
  -5  16   4    9.03   11.07
  -5 -16   4   -3.88    7.06
  -5  16   3   -0.65    8.64
  -5 -16   3    1.19    7.72
   5  16  -3    0.77    6.22
  -5  16   2   31.96   12.23
  -5 -16   2   10.07    8.88
   5  16  -2   27.15   10.35
  -5  16   1   11.01   10.75
  -5 -16   1   10.70    8.69
   5  16  -1   -3.55    7.16
  -5  16   0    7.51    9.78
   5  16   0   -0.26    8.08
  -5  16  -1   -0.14    8.32
   5  16   1    5.42    8.51
  -5  16  -2   -0.21    8.85
   5  16   2    0.83    8.18
  -5  16  -3  -21.00   11.64
  -5 -16  -3   -0.08    7.31
   5  16   3   -3.14    8.51
  -5  16  -4   10.38   10.15
  -5 -16  -4   12.30   10.26
  -5  16  -5   12.07    9.89
  -5 -16  -5   -9.90    9.78
  -5 -16  -6    7.86    9.71
  -5  16  -6   28.28    9.85
  -5  16  -7    3.80    9.30
  -5 -17   6    0.22    6.91
  -5 -17   5    2.90    6.75
  -5 -17   4   25.85   10.18
  -5 -17   3    3.75    7.91
  -5 -17   2   12.41    9.14
   5  17  -2   10.02    8.75
  -5 -17   1    3.03    7.74
   5  17  -1   16.98    9.48
  -5 -17   0   11.21    8.98
   5  17   0    9.93   10.08
   6   0 -21  -16.64   10.40
   6   0 -20   34.07   12.71
   6   0 -19    0.03    7.95
   6   0 -18    4.00    9.30
   6   0 -17    2.67    6.97
   6   0 -16  112.65   13.84
   6   0 -15   -6.36    6.77
   6   0 -14   20.82    7.77
   6   0 -13   -3.33    6.14
   6   0 -12  682.34   25.23
   6   0 -12  668.08   19.47
   6   0 -11    0.91    3.35
   6   0 -11    0.77    4.96
   6   0 -10   67.31    5.11
  -6   0  10   84.72    8.06
   6   0 -10   76.11    8.83
   6   0 -10   79.83    6.32
   6   0  -9   -1.81    1.85
  -6   0   9    6.31    5.55
   6   0  -9    3.58    4.63
  -6   0   8  545.47   19.04
   6   0  -8  347.12   10.91
   6   0  -7    2.45    1.81
  -6   0   7   -1.86    4.29
  -6   0   6   32.94    7.53
   6   0  -6    3.92    6.91
  -6   0   5    0.30    2.70
   6   0  -5   -4.85    5.70
  -6   0   5    0.85    4.85
  -6   0   4   95.96    6.64
  -6   0   4   97.71    8.74
   6   0  -4   83.29    8.98
  -6   0   3   -3.80    5.07
  -6   0   3   -4.42    2.91
   6   0  -3   -3.83    5.32
  -6   0   2   39.85    6.20
  -6   0   2   40.10    6.76
   6   0  -2   38.33    7.41
  -6   0   1    2.28    4.16
  -6   0   1   10.00    5.60
   6   0  -1    4.05    5.37
  -6   0   0   11.10    4.21
   6   0   0   13.46    4.77
  -6   0   0   13.52    5.71
  -6   0  -1   -1.06    4.26
   6   0   1   -4.43    4.77
  -6   0  -1   -1.39    4.66
  -6   0  -2    9.91    5.24
   6   0   2    7.01    4.74
  -6   0  -2   -6.93    5.49
  -6   0  -3    2.83    4.83
   6   0   3   -1.86    5.16
  -6   0  -3   -7.29    5.11
  -6   0  -4  326.81   15.16
  -6   0  -4  332.33   15.95
   6   0   4  341.15   17.33
   6   0   5    0.49    5.56
  -6   0  -5   -1.89    4.76
  -6   0  -5   -0.65    6.15
  -6   0  -6  191.14   11.77
   6   0   6  198.88   14.48
  -6   0  -7    5.09    4.53
   6   0   7    0.44    5.18
  -6   0  -8  281.33   13.73
   6   0   8  311.13   18.19
   6   0   9    9.75    6.02
   6   0  10  353.53   19.68
   6   0  10  341.86   21.44
   6   0  11   -5.38    7.49
   6   0  11    5.97    5.65
   6   0  12   14.35    8.85
   6   0  12   15.17    6.14
   6   0  13   13.84    8.79
   6   0  13  -12.77    6.19
   6   0  14   42.96   10.97
   6   0  15   -2.56    8.29
   6   0  16   25.38   10.98
   6  -1 -21   -9.06   10.95
   6   1 -21    8.53    8.89
   6  -1 -20   11.73   11.06
   6   1 -20  -29.94   12.37
   6  -1 -19  -14.97   10.07
   6   1 -19   -9.33    8.93
   6  -1 -18   18.78    8.96
   6   1 -18   16.95    9.66
   6  -1 -17   10.98    8.30
   6   1 -17    7.70    7.12
   6  -1 -16    9.00    7.26
   6   1 -16    0.90    7.51
   6  -1 -15   -8.59    7.28
   6   1 -15   14.34    7.61
   6  -1 -14   96.71   11.76
   6   1 -14   88.84   11.78
   6   1 -14   81.25    9.09
   6   1 -13   26.56    5.71
   6  -1 -13   25.42    7.35
   6   1 -13   36.09    8.58
   6   1 -12   37.58    5.82
  -6  -1  12   45.13    6.27
   6  -1 -12   43.67    8.08
   6   1 -12   49.80    8.43
   6   1 -11   96.73   10.61
  -6  -1  11   79.80    8.26
   6  -1 -11   94.09    9.44
   6   1 -11   84.09    7.53
   6   1 -10   86.56    7.13
  -6  -1  10   91.75    8.35
   6  -1 -10   83.23    8.54
   6   1 -10   90.72    9.54
   6  -1 -10   97.97    6.27
  -6  -1   9  115.69    9.20
   6  -1  -9  106.54    8.95
   6   1  -9  106.17    9.68
   6  -1  -9  106.04   11.12
   6  -1  -9  107.57    5.92
   6   1  -9  118.70    7.95
  -6   1   8  397.02   16.68
   6  -1  -8  345.76   14.27
   6   1  -8  374.96   12.98
  -6  -1   8  388.93   16.03
   6  -1  -8  365.87   18.51
   6  -1  -8  360.45    9.52
   6   1  -7  174.58    8.36
  -6  -1   7  207.81   12.03
  -6   1   7  181.15   12.04
   6   1  -7  203.50    9.58
   6  -1  -7  190.62    6.39
   6  -1  -7  204.68   13.46
  -6  -1   6  212.49   12.45
  -6   1   6  197.12   12.10
   6   1  -6  210.61   10.09
  -6  -1   6  183.76   10.59
   6  -1  -6  194.78   13.12
   6  -1  -6  194.77    6.19
  -6  -1   5  338.81   15.34
  -6   1   5  335.58   15.32
   6   1  -5  334.55   13.08
  -6  -1   5  331.02   13.13
   6  -1  -5  338.06   16.24
   6   1  -5  344.94   15.74
  -6  -1   4  890.89   24.22
  -6   1   4  874.28   23.99
   6   1  -4  872.86   21.67
  -6   1   4  874.63   17.56
  -6  -1   4  909.19   20.89
   6  -1  -4  912.35   26.05
   6   1  -4  895.94   24.68
  -6  -1   3   37.28    6.34
  -6  -1   3   51.29    7.64
  -6   1   3   37.89    6.73
   6   1  -3   43.44    5.82
   6   1  -3   52.87    7.30
  -6   1   3   43.53    4.09
   6  -1  -3   46.83    7.39
  -6  -1   2  305.17   14.72
  -6  -1   2  310.89   14.39
  -6   1   2  290.57   14.66
   6   1  -2  294.39   13.52
   6  -1  -2  304.45   15.52
   6   1  -2  296.83   14.11
  -6  -1   1  495.39   18.42
  -6   1   1  493.72   16.43
  -6   1   1  485.32   17.83
  -6  -1   1  510.79   18.25
   6   1  -1  473.34   17.42
   6   1  -1  496.09   17.72
  -6  -1   0  263.98   13.94
  -6   1   0  332.79   13.63
  -6  -1   0  345.72   15.37
   6   1   0  324.97   15.41
  -6   1   0  289.37   14.50
   6   1   0  324.34   14.35
  -6  -1  -1   -3.08    5.19
  -6   1  -1   -5.94    4.30
  -6  -1  -1   -4.55    4.85
  -6   1  -1   -6.56    4.68
   6   1   1    0.55    5.26
  -6  -1  -2 1253.88   29.48
  -6   1  -2 1298.31   27.15
  -6  -1  -2 1320.18   30.55
  -6   1  -2 1262.40   28.22
   6   1   2 1230.56   30.73
  -6  -1  -3  311.62   15.13
  -6   1  -3  315.77   14.36
  -6  -1  -3  327.05   16.08
  -6   1  -3  313.93   14.69
   6   1   3  310.33   16.25
   6  -1   3  310.09   16.07
  -6  -1  -4    1.83    5.14
  -6   1  -4    5.48    4.54
  -6  -1  -4    3.47    6.23
   6   1   4    5.63    5.67
   6  -1   4   -3.53    4.94
  -6   1  -4    5.76    5.07
  -6  -1  -5   23.21    5.73
  -6   1  -5   18.48    5.85
   6   1   5   14.33    5.86
   6  -1   5   16.28    5.62
  -6   1  -5   20.91    5.70
  -6  -1  -6  213.95   12.77
  -6   1  -6  207.88   12.20
   6   1   6  206.58   14.33
   6  -1   6  191.26   14.06
   6  -1   7   12.02    6.60
   6   1   7   17.29    6.39
   6  -1   7   12.72    6.12
  -6  -1  -7   15.54    5.07
  -6   1  -7    1.98    4.28
  -6  -1  -8  186.10   11.51
  -6   1  -8  172.06   11.44
   6   1   8  178.60   14.12
   6  -1   8  190.31   14.55
   6  -1   8  196.70   15.45
   6  -1   9   44.17    9.36
   6   1   9   41.39    7.67
   6  -1   9   39.49    7.85
   6  -1  10   10.34    7.65
   6   1  10    8.10    5.48
   6  -1  10   14.01    6.67
   6   1  11    2.95    7.10
   6  -1  11   -1.87    5.34
   6   1  11   -1.82    5.19
   6  -1  12  136.13   15.21
   6   1  12  130.30   13.08
   6  -1  12  141.81   13.44
   6   1  12  147.99   16.80
   6   1  13    5.26    6.84
   6  -1  13   14.40    7.21
   6   1  13   16.40    6.62
   6   1  14    5.41    7.71
   6  -1  14    7.56    8.61
   6   1  15   -9.64    9.32
   6  -1  15    7.83    8.56
   6   2 -21  -12.10   12.12
   6   2 -20   -9.13    8.77
   6  -2 -20   -6.85    7.97
   6  -2 -19   35.62   10.80
   6   2 -19   12.90    9.39
   6  -2 -18    1.04    7.77
   6   2 -18   13.67    9.49
   6  -2 -17   -7.63    8.37
   6   2 -17    4.25    7.99
   6   2 -16    3.13    6.06
   6  -2 -16   -5.14    7.43
   6   2 -16   -5.03    8.07
   6   2 -15   15.75    6.06
   6  -2 -15    5.37    6.30
   6   2 -15   12.86    7.63
   6   2 -14   -2.65    4.68
   6  -2 -14   -3.07    6.34
   6   2 -14   -7.31    7.55
   6  -2 -13  149.71   12.75
   6   2 -13  127.21   12.91
   6   2 -13  122.32   10.66
   6   2 -12    2.75    4.49
   6  -2 -12    8.97    5.77
  -6  -2  12    6.01    3.62
   6   2 -12   -2.87    5.74
   6  -2 -12   -2.95    5.88
  -6  -2  11   10.62    4.54
   6   2 -11    8.35    4.18
   6  -2 -11    0.32    5.01
   6   2 -11   11.01    6.37
   6  -2 -11    5.95    6.02
   6   2 -10   -2.25    3.71
   6  -2 -10   -3.49    6.79
   6  -2 -10   -5.70    4.83
  -6  -2  10   -5.38    4.16
   6   2 -10    8.79    6.21
  -6  -2   9  134.58   10.13
   6   2  -9  149.57    7.10
   6  -2  -9  155.68   10.07
   6  -2  -9  135.76   12.18
   6   2  -9  149.05    9.58
  -6  -2   8  160.35   11.17
   6  -2  -8  162.58    9.22
   6  -2  -8  167.13   13.16
   6   2  -8  159.48    9.34
  -6  -2   7  178.08   11.46
   6   2  -7  210.83    9.75
   6  -2  -7  198.53    9.57
  -6  -2   7  199.77   12.11
   6  -2  -7  195.26   13.85
  -6  -2   6   59.39    7.56
   6   2  -6   57.99    5.94
   6  -2  -6   33.39    4.11
  -6  -2   6   64.44    7.88
   6  -2  -6   59.05    9.12
  -6   2   5   20.95    6.45
   6   2  -5   15.36    4.13
  -6  -2   5   13.05    4.41
   6  -2  -5   14.42    6.88
  -6  -2   5   19.03    5.66
  -6  -2   4  360.72   16.19
  -6  -2   4  365.03   16.15
  -6   2   4  344.91   15.84
   6   2  -4  374.49   14.60
  -6  -2   4  370.88   14.73
   6  -2  -4  362.65   17.54
  -6  -2   3 1143.73   28.33
  -6  -2   3 1162.37   28.62
  -6   2   3 1192.02   28.63
   6   2  -3 1171.30   26.17
  -6   2   3 1156.79   17.03
   6  -2  -3 1175.47   29.77
   6   2  -3 1190.34   27.27
  -6  -2   2  403.06   17.18
  -6   2   2  430.68   17.32
   6   2  -2  397.45   15.93
  -6   2   2  406.61    9.90
   6   2  -2  397.52   15.55
  -6  -2   2  408.10   17.02
   6   2  -1    0.20    4.34
  -6  -2   1   -1.62    4.99
  -6   2   1    5.52    5.97
  -6  -2   1   -1.79    5.24
   6   2  -1    0.77    4.21
  -6   2   0  702.02   18.53
  -6  -2   0  742.23   22.98
  -6  -2   0  751.06   22.71
  -6   2   0  698.62   21.94
   6   2   0  700.81   22.22
   6   2   0  724.69   20.26
  -6   2  -1  403.00   14.25
   6   2   1  401.92   17.81
  -6  -2  -1  400.15   17.91
  -6   2  -1  365.04   15.91
  -6  -2  -1  394.30   16.92
  -6   2  -2   19.23    4.52
  -6  -2  -2   25.55    6.94
   6   2   2    9.86    5.27
  -6   2  -2   24.21    5.99
  -6  -2  -2   10.54    5.01
  -6  -2  -3  118.03   11.15
  -6   2  -3  120.23    9.93
  -6   2  -3  129.63    8.75
   6   2   3  112.93   10.94
  -6  -2  -3  121.45   10.30
  -6  -2  -4  624.75   21.27
  -6   2  -4  626.85   19.23
  -6  -2  -4  625.99   23.96
  -6   2  -4  608.21   20.59
   6   2   4  589.28   22.68
   6  -2   4  575.15   21.21
   6  -2   5   70.37    8.92
  -6   2  -5   75.58    8.61
  -6   2  -5   71.72    7.60
   6   2   5   71.77    9.49
   6  -2   5   71.27    9.06
  -6  -2  -5   78.15    8.60
  -6  -2  -6   -6.30    5.07
   6  -2   6   -2.21    5.70
  -6   2  -6    2.11    5.02
   6   2   6   -6.96    5.98
   6  -2   6    3.08    5.41
  -6  -2  -7  470.10   18.51
   6   2   7  437.96   20.96
   6  -2   7  472.63   21.46
   6  -2   7  430.93   20.91
  -6  -2  -8  113.61    9.53
   6  -2   8  110.11   12.35
   6   2   8  101.00   11.20
   6  -2   8  113.90   11.41
   6  -2   9  -10.36    6.66
  -6  -2  -9    4.79    4.47
   6   2   9    9.16    6.26
   6  -2   9   -2.67    4.98
   6  -2  10   70.08   11.31
   6   2  10   73.09   10.51
   6  -2  10   65.75    9.34
   6  -2  11   47.65    9.98
   6   2  11   54.60    9.19
   6  -2  11   58.42    9.22
   6   2  12   -1.78    4.65
   6  -2  12    5.94    5.81
   6  -2  12   -5.10    6.64
   6  -2  13   64.59   12.59
   6   2  13   37.30    8.34
   6   2  13   36.69    9.87
   6   2  14   14.63    8.89
   6  -2  14  -15.85    9.31
   6   2  15    7.25    9.31
   6  -2  15    1.13    6.54
   6   3 -20    7.25    8.73
   6  -3 -19    8.43    6.72
   6   3 -19   13.20    9.33
   6  -3 -18   11.56    6.70
   6   3 -18   26.04   10.71
   6  -3 -18   16.52    7.44
   6   3 -17   30.92    8.37
   6  -3 -17   51.91   11.04
   6   3 -17   48.56   11.70
   6  -3 -17   17.29    7.72
   6   3 -16   17.28    6.68
   6   3 -16   40.45   10.32
   6  -3 -16   24.88    8.13
   6   3 -15   65.75    9.31
   6  -3 -15   66.37   10.73
   6  -3 -15   58.89   10.07
   6   3 -15   64.71   11.25
   6   3 -14   54.96    8.65
   6  -3 -14   55.73    9.48
   6   3 -14   45.84    9.71
   6  -3 -14   53.17    9.84
   6   3 -13   74.53    8.89
   6  -3 -13   77.89   11.01
   6  -3 -13   78.48    9.77
   6   3 -13   69.91   10.60
   6   3 -12   13.17    5.39
   6  -3 -12   33.37    7.15
   6   3 -12   23.03    7.61
  -6  -3  12   19.37    4.66
   6  -3 -12   20.64    7.21
  -6  -3  11  153.93   10.62
   6  -3 -11  145.73   10.54
   6   3 -11  141.11   12.69
   6  -3 -11  155.88   13.42
   6   3 -11  156.48   11.46
  -6  -3  10   98.67    8.87
   6  -3 -10   99.18    8.66
   6  -3 -10   84.18   10.74
   6   3 -10   83.80    8.57
  -6  -3   9    6.96    4.32
   6   3  -9   15.20    4.67
   6   3  -9   14.55    2.76
   6  -3  -9   12.46    3.78
   6  -3  -9    8.93    6.66
   6   3  -8   14.69    4.81
   6   3  -8    8.87    2.49
   6  -3  -8   21.84    4.34
   6  -3  -8    7.90    5.83
  -6  -3   8   15.35    5.36
  -6  -3   7  814.71   23.91
   6   3  -7  810.27   18.54
  -6  -3   7  782.07   24.38
   6  -3  -7  839.64   27.05
   6   3  -6    9.76    3.75
  -6  -3   6    2.11    4.29
  -6  -3   6   12.69    5.53
   6  -3  -6    4.32    1.91
   6  -3  -6    5.54    6.36
   6   3  -5  713.85   19.41
  -6  -3   5  750.34   22.40
   6  -3  -5  764.74   25.35
  -6  -3   5  756.07   23.50
  -6  -3   4    3.37    5.01
   6   3  -4    4.99    3.89
  -6  -3   4    6.56    5.20
  -6  -3   4    6.32    4.36
   6  -3  -4   -0.89    6.47
  -6  -3   3  593.39   21.09
   6   3  -3  578.86   18.61
  -6  -3   3  600.50   20.58
  -6  -3   2  256.35   14.33
   6   3  -2  246.69   12.74
  -6   3   2  258.31    5.98
  -6  -3   2  269.85   14.39
   6   3  -2  230.98   11.75
   6  -3  -2  245.01    7.82
  -6  -3   1  843.09   25.66
   6  -3  -1  887.83   16.77
   6   3  -1  853.59   24.00
  -6  -3   1  856.86   25.10
   6   3  -1  864.89   21.57
   6  -3   0   50.01    4.97
  -6  -3   0   36.21    7.33
   6   3   0   43.18    7.26
  -6  -3   0   39.93    7.31
   6   3   0   39.44    5.55
  -6   3  -1   43.94    5.01
   6  -3   1   35.98    5.10
  -6  -3  -1   43.59    7.92
   6   3   1   43.45    6.99
  -6  -3  -1   42.30    7.57
   6   3   1   39.83    5.77
  -6   3  -2    4.22    2.89
   6  -3   2    7.85    3.83
  -6  -3  -2    5.49    6.33
   6   3   2   10.51    5.32
  -6  -3  -2   11.83    5.99
  -6   3  -3  461.08   14.89
  -6  -3  -3  421.54   20.17
   6   3   3  428.51   19.76
  -6  -3  -3  431.20   18.89
   6  -3   3  425.66   16.57
   6  -3   4   45.24    7.26
  -6   3  -4   52.92    5.81
  -6  -3  -4   43.12    9.89
   6   3   4   44.55    7.94
  -6  -3  -4   56.27    7.98
  -6   3  -5  621.02   18.42
   6   3   5  588.67   23.68
   6  -3   5  589.66   22.08
  -6  -3  -5  623.03   22.11
   6  -3   6   38.03    7.37
  -6   3  -6   41.90    6.39
   6   3   6   42.24    8.07
  -6  -3  -6   45.50    7.79
   6  -3   7   17.64    6.75
  -6   3  -7   14.86    5.35
   6   3   7   17.84    7.43
   6  -3   7   15.11    6.15
  -6  -3  -7   18.31    6.25
   6  -3   8   12.47    6.70
   6   3   8   10.36    5.92
   6  -3   8   12.08    6.21
  -6  -3  -8   15.23    5.69
  -6  -3  -9  235.12   14.22
   6   3   9  211.38   15.97
   6  -3   9  236.26   16.28
   6  -3   9  252.10   17.81
   6  -3  10   11.13    6.87
   6   3  10   20.33    7.16
   6  -3  10   14.23    6.45
   6   3  11  105.43   12.11
   6  -3  11  108.30   13.56
   6  -3  11  126.04   12.73
   6  -3  12   -0.51    6.79
   6   3  12   -2.11    4.92
   6  -3  12   10.38    5.35
   6   3  13   18.33    7.43
   6  -3  13   24.32    9.15
   6   3  14   26.69   10.31
   6  -3  14    8.03    7.36
   6   3  15   52.74   11.48
   6  -3  15   67.90   13.18
   6   4 -20    4.28    9.50
   6   4 -19   11.89    8.08
   6   4 -18    7.50    6.74
   6  -4 -18   -2.39    6.12
   6   4 -17   15.34    7.91
   6   4 -17   32.27   10.99
   6  -4 -17   28.00    8.06
   6   4 -16   49.58   10.01
   6   4 -16   66.01   11.85
   6  -4 -16   74.84   11.38
   6   4 -15   24.97    7.40
   6  -4 -15   38.09    9.18
   6   4 -15   24.43    8.94
   6  -4 -15   21.62    7.13
   6   4 -14    4.67    5.46
   6  -4 -14    3.85    6.47
   6   4 -14    0.12    6.89
   6  -4 -14    0.90    7.34
   6   4 -13   20.84    6.75
   6  -4 -13   28.45    7.58
   6   4 -13   16.90    8.06
   6  -4 -13   29.20    8.38
   6  -4 -12   38.94    8.77
  -6  -4  12   30.31    6.08
   6   4 -12   31.94    8.38
   6  -4 -12   37.49    6.87
   6   4 -12   35.36    7.10
  -6  -4  11   33.43    6.14
   6   4 -11   27.74    6.54
   6  -4 -11   25.40    5.92
   6   4 -11   29.34    8.21
   6  -4 -11   25.37    7.38
  -6  -4  10  137.62   10.76
   6  -4 -10  136.05    9.54
   6  -4 -10  153.70   13.66
   6   4 -10  136.75   10.89
   6   4  -9   27.50    6.27
   6  -4  -9   39.27    5.55
  -6  -4   9   31.64    6.26
   6  -4  -8   -0.92    2.62
  -6  -4   8    2.21    5.22
  -6  -4   8    0.96    4.74
   6  -4  -8   -3.94    6.97
   6   4  -7  243.02   10.72
  -6  -4   7  247.03   14.74
   6  -4  -7  239.38   16.21
  -6  -4   7  237.33   13.86
  -6  -4   6  434.64   18.22
   6   4  -6  418.94   14.66
   6  -4  -6  403.69   10.38
  -6  -4   6  423.36   18.22
   6  -4  -6  420.45   19.82
  -6   4   6  389.01   17.42
  -6  -4   5  306.69   16.06
   6   4  -5  296.36   12.85
   6  -4  -5  303.19    7.59
  -6  -4   5  300.06   15.17
   6  -4  -5  287.18   16.75
  -6   4   5  302.80   15.43
  -6  -4   5  336.46   16.23
  -6  -4   4  217.90   13.90
   6   4  -4  209.85   11.42
   6  -4  -4  217.69    5.21
  -6  -4   4  212.13   12.97
  -6   4   4  223.73   13.67
  -6  -4   4  201.94   13.25
  -6  -4   3  440.44   19.40
   6   4  -3  436.52   16.75
   6  -4  -3  421.85    6.09
  -6   4   3  430.29   18.33
  -6  -4   3  429.41   18.42
  -6   4   2   23.48    6.39
  -6  -4   2   33.03    6.99
  -6  -4   2   27.77    7.11
   6   4  -2   24.38    5.23
   6  -4  -2   23.40    3.00
  -6  -4   1   29.73    7.54
  -6  -4   1   28.86    6.96
   6   4  -1   29.22    6.42
   6  -4  -1   30.77    3.79
   6   4  -1   27.48    5.23
  -6   4   1   26.51    6.39
  -6  -4   0   41.55    8.28
  -6  -4   0   42.18    7.97
   6  -4   0   39.13    4.28
   6   4   0   40.33    7.35
   6   4   0   45.56    5.73
  -6   4   0   35.68    7.64
  -6  -4  -1  990.19   29.42
   6   4   1  981.46   28.01
  -6   4  -1  951.54   26.94
   6   4   1 1005.32   22.13
  -6  -4  -1 1035.62   28.80
   6  -4   1  976.56   21.53
  -6   4  -2   19.29    3.21
  -6  -4  -2   28.56    8.31
   6  -4   2   27.39    5.15
  -6  -4  -2   15.39    6.10
   6   4   2   20.77    6.46
  -6   4  -3  465.71   13.43
  -6  -4  -3  447.53   21.18
   6   4   3  460.12   20.28
   6  -4   3  438.38   17.12
  -6  -4  -3  475.04   19.79
   6  -4   4  207.77   12.91
  -6   4  -4  239.10   10.25
  -6  -4  -4  207.04   16.13
   6   4   4  199.64   14.15
  -6  -4  -4  227.80   14.09
  -6   4  -5   63.95    5.97
   6  -4   5   59.93    8.37
   6   4   5   57.80    9.16
  -6  -4  -5   58.83    8.22
   6  -4   6   15.77    6.06
   6   4   6   34.30    8.10
  -6  -4  -6   22.15    6.35
   6   4   7  170.25   14.50
  -6  -4  -7  183.38   13.31
   6  -4   7  174.89   14.25
   6  -4   8   27.22    7.58
   6   4   8   32.28    7.75
  -6  -4  -8   32.29    7.24
   6  -4   9   25.01    7.98
   6   4   9   24.41    7.33
   6  -4   9   26.72    7.55
  -6  -4  -9   12.15    5.75
   6   4  10   11.94    6.07
   6  -4  10   10.01    7.06
   6  -4  10   10.99    5.99
   6   4  11   27.27    7.00
   6  -4  11   17.41    6.77
   6  -4  11   17.41    6.67
   6  -4  12   -6.65    6.64
   6  -4  12    3.20    4.73
   6  -4  13    3.15    5.25
   6  -4  14    7.58    6.06
   6   4  15    2.41    8.40
   6  -4  15    6.70    8.47
   6   5 -20   26.10   11.23
   6   5 -19   -3.95    7.42
   6   5 -19    4.53    8.84
   6   5 -18   21.65    8.30
   6   5 -18   27.74   10.63
   6   5 -17    5.98    7.55
   6  -5 -17   -8.79    7.38
   6   5 -17  -16.13    9.04
   6   5 -16   -9.06    7.08
   6   5 -16    0.97    7.83
   6  -5 -16    1.42    6.17
   6   5 -15  -11.27    6.82
   6   5 -15    3.03    7.77
   6  -5 -15   -8.85    7.52
   6   5 -14  171.32   16.13
   6   5 -14  167.31   14.54
   6  -5 -14  164.36   15.08
   6   5 -13   11.30    6.38
   6   5 -13    7.18    6.61
   6  -5 -13   13.23    7.53
  -6  -5  12   69.12    8.16
   6   5 -12   63.97    9.02
   6  -5 -12   72.33   10.77
   6   5 -12   75.20   11.45
   6   5 -11    7.11    6.25
   6  -5 -11   -3.97    7.05
  -6  -5  11   13.89    5.26
   6   5 -10   57.15    8.29
  -6  -5  10   46.06    7.54
   6  -5 -10   48.65   10.35
  -6   5   9   -6.00    5.33
   6   5  -9    1.02    4.75
  -6  -5   9    0.57    4.64
   6  -5  -9   -5.41    7.09
  -6  -5   8  326.98   17.74
   6  -5  -8  343.58   19.41
  -6   5   8  333.99   16.80
  -6  -5   8  354.31   16.96
  -6  -5   7    0.17    4.92
  -6  -5   7    9.49    5.50
   6  -5  -7    9.08    7.19
  -6   5   7    8.41    5.74
  -6  -5   6   16.63    6.40
  -6  -5   6   12.97    5.76
   6  -5  -6   20.59    8.96
  -6   5   6   19.04    6.25
  -6  -5   5    1.48    4.97
  -6  -5   5   -1.76    5.54
   6   5  -5    3.27    3.48
  -6  -5   5   -3.97    4.92
  -6   5   5   -2.23    5.23
  -6  -5   4  356.75   18.09
   6   5  -4  389.89   15.74
  -6  -5   4  396.94   18.43
  -6  -5   4  359.99   17.30
  -6   5   4  380.01   17.59
   6   5  -3  319.12   14.84
  -6   5   3  357.85   17.23
  -6  -5   3  341.00   17.39
   6  -5  -2  284.18    8.64
  -6  -5   2  278.78   16.42
   6   5  -2  292.88   14.78
  -6   5   2  283.32   15.45
   6  -5  -1  133.95    7.00
  -6  -5   1  145.12   12.56
   6   5  -1  141.50   11.26
  -6   5   1  150.21   12.39
   6   5  -1  149.59    9.20
  -6  -5   0   21.90    7.42
   6   5   0   17.96    6.00
   6  -5   0   11.63    3.39
  -6   5   0   16.14    6.32
   6   5   0   17.84    4.19
  -6   5  -1   -1.88    5.29
  -6  -5  -1   -1.40    7.34
   6   5   1    5.10    5.85
   6  -5   1    4.82    3.55
   6   5   1    2.79    2.57
   6  -5   2  935.51   23.26
  -6  -5  -2  959.27   30.92
   6   5   2  952.03   28.92
  -6   5  -2  946.44   27.55
  -6  -5  -3   83.60   11.98
   6   5   3   86.54   10.05
   6  -5   3   97.09    9.08
  -6   5  -3   87.25    9.57
  -6  -5  -4  107.71   13.82
   6   5   4   96.17   11.40
   6  -5   4   96.22    9.05
  -6  -5  -4  107.35   10.95
  -6   5  -4   90.79    9.55
  -6  -5  -5  177.73   13.66
   6   5   5  165.93   14.03
   6  -5   5  179.76   12.77
   6   5   6  216.24   15.65
  -6  -5  -6  213.35   14.78
   6  -5   6  195.02   13.95
   6   5   7   52.88    8.92
  -6  -5  -7   43.05    8.05
   6  -5   7   52.97    9.16
   6   5   8   13.07    6.87
   6  -5   8   19.59    7.25
  -6  -5  -8   15.35    5.53
   6   5   9   54.10    9.65
   6  -5   9   56.96    9.76
  -6  -5  -9   43.11    7.66
   6  -5  10   -0.46    6.65
   6  -5  10   -2.39    4.82
   6  -5  11   -1.95    5.24
   6  -5  11    6.20    5.04
   6  -5  12   71.54   11.56
   6  -5  13    1.54    5.96
   6  -5  14   14.89    6.71
   6  -5  15   10.06    7.54
   6   6 -19   -3.96    6.69
   6   6 -19   -6.68    9.84
   6   6 -18    7.53    7.81
   6   6 -18   21.22   11.30
   6   6 -17    2.45    4.72
   6   6 -17   12.93    9.69
   6   6 -16   48.94   10.02
   6   6 -16   57.24   12.78
   6  -6 -16   50.99   10.11
   6   6 -15   15.32    7.95
   6   6 -15    0.70    7.18
   6  -6 -15   -3.48    7.21
   6   6 -14   18.68    7.76
   6  -6 -14    7.71    6.50
   6   6 -14   20.69    8.85
   6   6 -13   22.10    7.87
   6  -6 -13   33.67    8.50
   6   6 -13   22.37    8.99
   6   6 -12   10.48    6.45
  -6  -6  12   14.86    5.22
   6  -6 -12   14.03    7.84
   6   6 -12   16.61    8.84
   6   6 -11   50.19    8.79
  -6  -6  11   49.86    7.68
   6  -6 -11   39.86    9.19
  -6   6  11   38.03    7.39
  -6  -6  10  100.58    9.81
   6   6 -10  101.90   10.97
   6  -6 -10   96.02   11.64
  -6   6  10   86.85    9.87
   6   6  -9    3.63    5.48
  -6  -6   9    2.57    5.02
  -6  -6   9   -1.96    5.80
  -6   6   9    1.79    5.10
   6  -6  -9    5.87    7.86
  -6  -6   8   11.88    6.28
  -6  -6   8    3.87    6.03
   6  -6  -8    6.94    7.63
  -6   6   8   10.53    5.66
  -6  -6   7  180.40   13.25
  -6  -6   7  153.84   12.98
  -6   6   7  159.57   12.64
  -6  -6   6  355.66   18.89
  -6   6   6  333.82   17.55
  -6  -6   5   95.10   10.23
  -6  -6   5  116.53   11.06
  -6   6   5   93.33    9.97
  -6  -6   4   64.37    8.79
  -6   6   4   49.82    8.51
  -6  -6   3   66.10    9.23
  -6   6   3   54.85    8.30
  -6  -6   2  263.07   16.28
  -6   6   2  245.53   15.35
  -6  -6   1    7.22    6.69
   6   6  -1    7.78    5.78
  -6   6   1   20.03    7.60
   6  -6   0  714.14   18.08
  -6  -6   0  704.42   26.82
   6   6   0  706.26   24.43
   6   6   0  727.73   18.59
  -6   6   0  704.90   24.63
  -6  -6  -1   11.54    7.56
   6   6   1    2.08    6.04
   6  -6   1   -2.50    3.42
   6   6   1   -4.06    2.78
  -6   6  -1   -5.70    6.12
  -6  -6  -2    2.65    7.85
   6   6   2    1.57    6.23
   6  -6   2    1.21    3.67
   6   6   2    4.14    2.98
  -6   6  -2   11.38    6.35
  -6  -6  -3   11.13    8.78
   6   6   3   19.02    7.81
   6  -6   3    7.83    4.48
  -6   6  -3   13.48    6.78
   6  -6   4  147.44   11.24
  -6  -6  -4  150.39   14.88
   6   6   4  133.37   12.74
  -6   6  -4  138.35   11.81
   6   6   5   46.53    8.56
   6  -6   5   47.12    7.71
  -6   6  -5   51.48    7.99
   6  -6   6   46.77    8.30
  -6   6  -6   47.36    7.72
  -6  -6  -7    4.89    6.14
   6  -6   7    2.90    5.39
  -6  -6  -8    8.56    5.82
   6  -6   8   -1.96    6.45
  -6  -6  -9    1.17    4.90
   6  -6   9    4.48    5.83
   6  -6  10   88.54   11.91
   6  -6  11  -12.03    7.94
   6  -6  11   -3.33    4.65
   6  -6  12    8.50    7.04
   6  -6  13   14.41    8.00
   6  -6  14    8.16    6.66
   6   7 -20    0.43    7.40
   6   7 -19    5.59    7.41
   6   7 -19    9.97    9.43
   6   7 -18   -6.08    8.77
   6   7 -18   13.10   11.06
   6   7 -17    1.47    6.66
   6   7 -17   12.69    9.42
   6   7 -16   -0.75    6.74
   6   7 -16  -11.91    8.63
   6   7 -15  218.49   19.40
   6   7 -15  229.58   18.44
   6  -7 -15  209.02   17.57
   6   7 -14   15.80    7.67
   6  -7 -14   20.84    8.45
   6   7 -14    4.49    7.80
   6   7 -13    9.34    7.03
   6  -7 -13   11.01    7.19
   6   7 -13    2.54    7.60
   6   7 -12   48.45    9.42
   6  -7 -12   43.36   10.03
  -6   7  12   59.64    8.59
  -6   7  11  337.32   18.12
   6  -7 -11  343.70   20.45
  -6  -7  11  375.63   18.11
   6   7 -11  340.94   20.14
   6   7 -10   67.20    9.97
  -6  -7  10   56.86    8.05
   6  -7 -10   65.56   11.03
  -6   7  10   50.85    8.02
  -6  -7   9    8.07    5.35
   6   7  -9   11.60    6.30
  -6  -7   9   10.38    7.25
  -6   7   9    6.86    5.50
  -6  -7   8   88.79   11.31
   6   7  -8  102.00    8.25
  -6   7   8  100.64   10.65
  -6   7   7  232.00   15.09
  -6  -7   7  230.36   16.22
  -6  -7   6   53.95    8.93
  -6   7   6   67.03    9.58
  -6  -7   5  263.41   16.83
  -6  -7   5  284.50   17.76
  -6   7   5  274.89   16.98
  -6  -7   4  203.07   14.77
  -6   7   4  205.01   14.66
  -6  -7   3    6.27    5.80
  -6   7   3    8.00    7.34
  -6  -7   2  449.36   21.47
  -6   7   2  449.63   20.69
  -6  -7   1    9.71    6.82
  -6   7   1   12.63    7.26
  -6  -7   0  153.62   14.40
  -6   7   0  151.37   12.99
  -6  -7  -1   37.26    9.50
   6   7   1   33.27    4.45
   6  -7   1   39.50    5.69
  -6   7  -1   22.96    7.47
   6  -7   2  112.73    9.26
  -6  -7  -2   93.00   12.63
  -6   7  -2   99.35   11.07
  -6  -7  -3   70.22   11.54
   6  -7   3   65.82    7.97
  -6   7  -3   59.09    9.53
  -6  -7  -4   14.78    9.76
   6  -7   4    2.87    4.30
  -6   7  -4    9.21    6.26
   6  -7   5  178.81   13.36
  -6   7  -5  172.39   13.50
   6  -7   6  187.84   14.41
  -6   7  -6  170.26   13.57
  -6   7  -7   24.31    6.76
   6  -7   7   22.10    6.93
   6  -7   8  119.33   12.75
  -6  -7  -9    9.55    6.45
   6  -7   9   15.41    7.25
   6  -7  10   21.90    8.33
   6  -7  11   19.09    8.26
   6  -7  12   -0.45    5.99
   6  -7  13  -11.46    7.33
   6  -7  14   -4.02    6.83
   6   8 -19   24.72    9.61
   6   8 -18    3.90    8.27
   6   8 -18   -1.85    9.39
   6   8 -17   23.27    8.43
   6   8 -17   43.13   12.09
   6   8 -16    3.93    8.26
   6   8 -16    0.18    7.26
   6   8 -15   22.91    8.15
   6   8 -15   28.55   10.93
   6   8 -14    3.91    6.35
   6   8 -14    5.04    8.18
   6   8 -13   97.91   13.00
   6   8 -13  113.63   14.61
   6   8 -12   72.59   11.26
  -6   8  12   51.90    8.41
   6   8 -11    9.47    7.36
  -6  -8  11    5.93    5.59
  -6   8  11    7.88    5.21
  -6  -8  10   32.07    7.19
   6   8 -10   33.27    8.38
  -6   8  10   19.86    5.70
   6   8  -9  253.80   17.27
  -6  -8   9  268.14   18.89
  -6   8   9  245.86   16.27
   6   8  -8   32.22    5.50
  -6  -8   8   33.74    8.27
  -6   8   8   24.52    6.73
  -6  -8   7   97.38   11.64
   6   8  -7  105.70    9.10
  -6   8   7   92.91   10.71
  -6  -8   6   19.68    6.78
  -6  -8   6   18.56    7.43
   6   8  -6   25.88    5.83
  -6   8   6   14.20    6.56
  -6  -8   5   37.30    8.12
  -6  -8   5   49.37    9.43
  -6   8   5   47.38    8.94
  -6  -8   4   40.88    8.72
  -6  -8   4   34.62    8.27
  -6   8   4   33.57    9.10
  -6  -8   3   61.18    9.63
  -6   8   3   57.01    9.34
  -6  -8   2  182.77   14.64
  -6   8   2  199.87   15.11
  -6  -8   1  116.56   12.14
  -6   8   1  111.16   12.43
  -6   8   1  115.41    7.56
  -6  -8   0   83.51   11.66
  -6   8   0   98.89    7.89
  -6   8   0   84.38   10.94
  -6  -8  -1   92.50   12.41
  -6   8  -1   94.24    8.32
  -6   8  -1   90.03   10.95
  -6  -8  -2   25.86    9.82
  -6   8  -2   37.06    8.71
   6  -8   3  133.75   10.75
  -6  -8  -3  133.75   14.65
  -6   8  -3  126.98   12.68
  -6   8  -4    8.55    6.01
  -6  -8  -4    8.92    9.09
   6  -8   4    3.26    4.73
  -6  -8  -5   11.33    9.56
   6  -8   5    4.78    5.11
  -6   8  -5    5.48    6.10
   6  -8   6   19.84    6.51
  -6   8  -6   31.85    8.03
   6  -8   7   20.10    6.83
  -6   8  -7   15.19    5.97
   6  -8   8    2.22    5.02
  -6   8  -8    7.06    5.27
   6  -8   9   15.17    6.08
   6  -8  10   13.62    6.52
   6  -8  11   22.33    7.91
   6  -8  12   15.71    8.31
   6  -8  13    0.75    5.78
   6  -8  14    5.98    6.88
   6   9 -18  -15.38    9.64
   6   9 -17   30.08   10.09
   6   9 -17   24.78   10.87
   6   9 -16  -11.41    8.78
   6   9 -16   -4.22    7.83
   6   9 -15   36.33   10.27
   6   9 -15   32.52    9.64
   6   9 -14   -0.04    6.65
   6   9 -14   -1.18    8.11
   6   9 -13   -5.81    7.88
   6   9 -13   -8.02    7.81
   6   9 -12   10.03    7.85
  -6   9  12    4.79    5.55
  -6  -9  11  293.52   18.02
   6   9 -11  286.42   20.11
  -6   9  11  288.89   18.36
   6   9 -10    1.70    6.47
  -6   9  10    8.94    6.14
   6   9  -9   97.89   12.22
  -6  -9   9  107.16   13.13
  -6   9   9  100.43   11.92
  -6  -9   8   44.48    9.45
  -6   9   8   60.88    9.29
  -6  -9   7   46.55    9.40
   6   9  -7   47.88    7.29
  -6   9   7   41.07    8.72
  -6  -9   6   87.44   11.04
  -6  -9   6   88.27   11.62
   6   9  -6  108.65   10.17
  -6   9   6   86.12   11.54
  -6  -9   5   73.62   10.79
  -6  -9   5   76.42   10.72
   6   9  -5   84.60    9.41
  -6   9   5   78.71   10.46
  -6  -9   4   76.44   10.25
   6   9  -4   82.63    9.89
  -6  -9   4   77.48   11.14
  -6   9   4   84.10   11.68
  -6  -9   3  228.64   16.27
  -6   9   3  225.10   16.41
  -6  -9   2   20.95    7.90
  -6   9   2   30.67    8.72
  -6  -9   1  245.36   17.58
  -6   9   1  226.13   17.21
  -6  -9   0   82.35   11.76
  -6   9   0   90.03   12.16
  -6   9   0   78.87    7.41
  -6  -9  -1  414.86   23.84
  -6   9  -1  404.22   21.55
  -6   9  -1  399.30   16.79
  -6   9  -2   12.35    5.28
  -6  -9  -2   14.98    9.07
  -6   9  -2   23.15    7.90
  -6  -9  -3  147.88   16.33
  -6   9  -3  127.43   10.87
  -6   9  -3  120.98   12.77
  -6  -9  -4   -8.39    9.63
  -6   9  -4   14.22    7.36
  -6  -9  -5   83.79   14.24
  -6   9  -5   74.24   10.47
   6  -9   5   81.66   10.04
   6  -9   6   20.53    6.65
  -6   9  -6   15.83    6.66
   6  -9   7   -4.60    5.55
  -6   9  -7   -0.87    5.58
   6  -9   8    4.41    4.93
  -6   9  -8  -14.19    6.98
   6  -9   9   33.40    7.92
   6  -9  10   -5.35    5.74
   6  -9  11   -6.46    6.02
   6  -9  12    5.16    7.73
   6   9  13   23.69    9.61
   6  -9  13   22.17    9.00
   6   9  14    6.07    6.30
   6  10 -17   16.06    9.23
   6  10 -16   35.41   11.13
   6  10 -16   61.22   14.33
   6  10 -15    7.61    7.53
   6  10 -15   13.68   10.20
   6  10 -14   -2.01    7.63
   6  10 -14   16.79    9.27
   6  10 -13  106.19   14.68
   6  10 -13   96.35   14.20
   6  10 -12   44.54   10.34
  -6  10  12   37.08    8.38
  -6  10  11    6.46    6.34
   6  10 -11   10.26    7.24
   6  10 -10  103.36   12.78
  -6 -10  10  110.71   14.26
  -6  10  10   73.60   10.34
   6  10  -9   70.74   11.29
  -6 -10   9   63.60   11.16
  -6  10   9   64.45   10.31
  -6  10   8   23.11    8.73
  -6 -10   8   23.41    8.07
  -6 -10   7   57.09   10.24
  -6  10   7   55.83    9.88
   6  10  -7   65.31    8.42
  -6 -10   6   72.37   10.28
  -6 -10   6   82.44   11.78
   6  10  -6   75.57    9.22
  -6  10   6   59.52   10.41
  -6 -10   5    4.72    6.41
  -6 -10   5    1.60    6.47
   6  10  -5    1.57    5.05
  -6  10   5    5.99    7.61
  -6 -10   4   22.25    6.41
  -6  10   4   36.84    9.43
  -6 -10   4   30.60    8.79
   6  10  -4   34.00    7.70
   6  10  -3  107.58   11.79
  -6 -10   3  106.04   12.15
  -6  10   3  101.57   12.90
  -6  10   2  126.86   14.27
   6  10  -2  140.11   13.09
  -6 -10   2  118.66   12.66
  -6 -10   1    5.01    6.51
  -6  10   1   15.00    8.46
  -6 -10   0   48.49   10.25
  -6  10   0   74.16   11.66
  -6 -10  -1    6.93    7.57
  -6  10  -1   -1.70    6.96
  -6  10  -2   69.38    8.27
  -6 -10  -2   69.07   12.23
  -6  10  -2   74.26   11.43
  -6  10  -3   -0.41    4.68
  -6  10  -3    0.68    6.74
  -6 -10  -3    1.74    8.03
  -6  10  -4    7.89    5.60
  -6 -10  -4    8.29    8.66
  -6  10  -4    3.63    6.00
  -6  10  -5    6.32    6.15
  -6 -10  -5   -7.66   10.30
  -6  10  -5    2.53    6.75
  -6  10  -6   62.96   10.66
  -6 -10  -6   48.45   13.10
  -6  10  -7   16.51    7.27
  -6  10  -8    3.56    6.09
   6 -10   8    1.61    4.58
   6 -10   9    2.26    6.65
   6 -10  10   -0.46    6.17
   6  10  11    4.72    6.38
   6 -10  11    2.73    7.85
   6 -10  12    6.44    7.57
   6  10  12   -0.73    6.82
   6  10  13    5.61    8.52
   6  11 -16    6.23    8.95
   6  11 -15    0.83    8.30
   6  11 -15   -8.38    9.30
   6  11 -14   27.37    9.46
   6  11 -14   21.74    9.59
   6  11 -13   21.06    8.90
   6  11 -13    3.55    8.27
   6  11 -12   52.13   11.59
  -6  11  12   55.40    9.89
   6  11 -11    2.55    6.81
  -6  11  11    4.28    5.54
   6  11 -10   -1.11    7.77
  -6 -11  10    0.53    6.96
  -6  11  10    6.94    6.74
   6  11  -9   26.03    9.59
  -6 -11   9   16.51    8.71
  -6  11   9    5.20    6.08
  -6 -11   8  137.23   14.80
  -6  11   8  161.71   15.35
  -6 -11   7   13.57    7.40
   6  11  -7    6.93    5.00
  -6  11   7    6.29    7.65
  -6  11   6   68.55   11.12
  -6 -11   6   70.32   10.29
  -6 -11   6   68.36   11.58
   6  11  -6   80.57   10.18
  -6  11   5   21.08    9.40
  -6 -11   5   16.48    6.98
  -6 -11   5   22.85    8.72
   6  11  -5   21.32    6.83
  -6  11   4   80.90   12.12
  -6 -11   4   90.08   11.50
  -6 -11   4   74.36   11.34
   6  11  -4   90.69   10.88
  -6  11   3   13.22    7.68
  -6 -11   3    8.79    6.85
   6  11  -3    7.69    5.78
  -6 -11   2  279.59   19.55
   6  11  -2  271.21   18.48
  -6  11   2  250.47   18.88
  -6  11   1    1.68    7.70
   6  11  -1    3.13    6.77
  -6 -11   1   11.73    6.80
  -6  11   0   11.47    7.67
  -6 -11   0    3.75    6.54
   6  11   0   -3.21    6.59
  -6  11  -1   17.70    8.39
  -6 -11  -1    7.47    7.43
   6  11   1    2.51    7.23
  -6 -11  -2   24.34   10.22
   6  11   2   14.42    7.24
  -6  11  -2   13.98    8.29
  -6  11  -3   -8.55    5.53
  -6 -11  -3    5.23    9.26
   6  11   3    1.80    6.55
  -6  11  -3    3.42    6.71
  -6  11  -4    3.12    4.89
  -6 -11  -4   -5.75    9.21
   6  11   4    3.18    6.63
  -6  11  -4   -8.29    7.35
  -6  11  -5   10.71    6.25
   6  11   5    1.30    6.65
  -6 -11  -5   -5.51    9.90
  -6  11  -5   17.70    7.51
  -6  11  -6   -3.47    6.41
  -6 -11  -6   15.65   11.22
   6  11   6   15.33    8.44
  -6  11  -6    5.94    6.67
   6  11   7   -7.05    8.65
  -6  11  -7    9.98    7.21
  -6  11  -8   56.45   10.22
   6  11   8   65.00   11.96
   6  11   9   -0.95    8.58
   6  11  10    6.85    7.60
   6  11  11   -3.52    8.13
   6  11  12    6.83    7.84
   6  12 -15   -9.96    8.24
   6  12 -14    8.41    9.56
   6  12 -14    7.22    9.54
   6  12 -13   -9.77   10.08
   6  12 -13   -0.30    8.72
   6  12 -12   36.02   11.42
  -6  12  12   33.38    9.21
   6  12 -11  -10.07    9.03
  -6  12  11   -1.46    5.98
   6  12 -10  145.53   17.15
  -6 -12  10  147.17   16.54
  -6  12  10  153.99   15.72
   6  12  -9    8.89    8.38
  -6 -12   9   -0.61    6.57
  -6  12   9    4.33    6.93
  -6 -12   8   12.42    7.69
  -6  12   8   10.69    7.50
  -6  12   7   -0.80    6.45
  -6 -12   7    4.21    6.64
  -6  12   6   90.71   13.29
  -6 -12   6   75.13   10.73
  -6 -12   6   88.95   12.86
   6  12  -6   77.30   10.34
  -6  12   5  -12.55    9.03
  -6 -12   5    9.86    6.99
  -6 -12   5    4.10    6.21
   6  12  -5   -1.71    5.83
  -6  12   4   74.16   12.34
  -6 -12   4   68.84   10.84
  -6 -12   4   82.24   12.26
   6  12  -4   59.28    9.44
  -6  12   3   -0.18    7.53
  -6 -12   3    6.63    7.05
  -6 -12   3    3.48    6.92
   6  12  -3    7.88    6.88
  -6  12   2   27.24    8.94
  -6 -12   2   28.41    8.75
   6  12  -2   26.06    8.77
  -6  12   1   27.00    9.14
  -6 -12   1   38.93    9.54
   6  12  -1   43.77    9.30
  -6  12   0   43.02   10.55
  -6 -12   0   44.79   10.06
   6  12   0   53.16   10.62
  -6  12  -1   -2.99    8.12
  -6 -12  -1    1.78    7.06
   6  12   1    6.87    7.70
  -6  12  -2   -0.69    7.25
  -6 -12  -2    1.94    7.87
   6  12   2    2.42    7.08
  -6 -12  -3    4.49    8.22
   6  12   3   -1.82    7.46
  -6  12  -3   20.16    9.70
  -6 -12  -4   -2.50    8.43
   6  12   4    1.49    7.37
  -6  12  -4    0.65    7.36
  -6  12  -5   25.47    7.84
  -6 -12  -5   40.35   12.55
   6  12   5   36.22    9.65
  -6  12  -5    7.78    6.87
  -6  12  -6    6.41    5.50
  -6  12  -6    4.36    7.21
  -6 -12  -6    3.83    9.74
   6  12   6    2.56    8.11
  -6  12  -7  -13.97    7.47
  -6 -12  -7   11.66   12.88
   6  12   7   15.96    8.24
  -6 -12  -8    7.96   12.08
   6  12   8   19.33    9.63
  -6  12  -8    7.71    8.01
   6  12   9  -10.85    9.22
   6  12  10    9.81    9.61
   6  13 -13   19.66   11.11
   6  13 -13    0.31    7.84
   6  13 -12   15.19    9.49
  -6  13  12   11.80    7.21
   6  13 -11   25.94   10.34
  -6  13  11   28.80    8.93
   6  13 -10    2.18    8.57
  -6 -13  10   -8.86    7.84
  -6  13  10    2.08    7.39
   6  13  -9   27.03    9.22
  -6 -13   9   21.22    8.31
  -6  13   9   35.46    9.60
  -6  13   8   37.41    9.76
  -6 -13   8   67.51   12.37
  -6  13   7   21.75    9.74
  -6 -13   7   18.74    8.08
  -6  13   6    3.26    7.97
  -6 -13   6   18.68    8.17
   6  13  -6   14.79    6.63
  -6  13   5   37.98   10.51
  -6 -13   5   34.49    8.21
   6  13  -5   31.13    8.20
  -6 -13   5   31.26    9.81
  -6  13   4   18.23    7.98
   6  13  -4   15.83    7.07
  -6 -13   4    9.22    6.53
  -6 -13   4   10.76    7.42
  -6  13   3   -4.44    8.24
  -6 -13   3    0.63    6.17
  -6 -13   3   -3.58    7.32
   6  13  -3   -4.62    6.28
  -6  13   2   -8.30    8.76
   6  13  -2    3.91    6.41
  -6 -13   2    9.34    6.39
  -6  13   1   46.25   10.83
  -6 -13   1   59.88   11.56
   6  13  -1   53.07   10.89
  -6  13   0    8.29    8.47
  -6 -13   0   22.43    8.38
   6  13   0    1.95    7.69
  -6  13  -1   74.26   12.42
  -6 -13  -1   94.54   13.43
   6  13   1   78.86   12.44
  -6  13  -2   52.03   11.33
  -6 -13  -2   53.05   10.83
   6  13   2   60.28   11.47
  -6 -13  -3   13.14    9.03
   6  13   3   24.33    9.67
  -6  13  -3   26.69    9.61
  -6 -13  -4    5.04    9.05
   6  13   4    8.73    6.64
  -6  13  -4    0.34    7.20
  -6 -13  -5   24.00   11.09
   6  13   5   34.81    9.80
  -6  13  -5   16.05    8.24
  -6 -13  -6    5.45    9.86
   6  13   6   16.49    8.93
  -6  13  -6    6.84    7.39
  -6  13  -7  -11.55    7.73
  -6 -13  -7   14.61   10.57
   6  13   7   -6.11    7.47
  -6  13  -7   -1.15    7.50
  -6 -13  -8  -10.64   12.07
   6  13   8   -7.94    8.84
  -6 -13  -9   23.54   14.14
   6  13   9   -3.51    6.73
  -6  14  12  -11.78    8.34
   6  14 -11   15.54   10.17
  -6  14  11    4.55    8.55
   6  14 -10    0.96    7.91
  -6  14  10    4.03    6.59
   6  14  -9   28.13    9.93
  -6 -14   9   22.52    9.46
  -6  14   9   33.13   10.09
  -6  14   8   11.64    7.82
   6  14  -8    4.03    8.13
  -6 -14   8   15.20    9.50
  -6  14   7   29.02    9.28
  -6 -14   7   23.80    9.01
  -6  14   6   10.80    9.35
  -6 -14   6   18.58    9.24
   6  14  -6   10.00    6.26
  -6  14   5    2.71    7.24
  -6 -14   5  -12.43    6.40
   6  14  -5   -0.57    5.43
  -6 -14   4   12.18    6.55
  -6 -14   4   11.36    6.82
   6  14  -4   10.49    5.93
  -6  14   3   46.25   12.09
  -6 -14   3   31.10    8.66
  -6 -14   3   37.80   10.23
   6  14  -3   42.63   10.06
  -6  14   2    1.82    8.98
  -6 -14   2   13.74    7.57
   6  14  -2   10.57    8.05
  -6  14   1   -2.77    8.70
  -6 -14   1    0.77    5.53
   6  14  -1   -2.48    7.40
  -6  14   0   -1.81    7.65
  -6 -14   0    6.17    6.73
   6  14   0   -2.14    6.43
  -6  14  -1   25.05    9.80
  -6 -14  -1   43.62   10.98
   6  14   1   23.31    9.23
  -6  14  -2  -10.96   10.10
  -6 -14  -2    2.64    8.63
   6  14   2    6.38    8.21
  -6  14  -3    1.69    8.30
  -6 -14  -3   28.80   10.39
   6  14   3   16.04    9.56
  -6 -14  -4    4.55    8.99
   6  14   4   -1.27    8.59
  -6  14  -4   11.85    9.70
  -6 -14  -5   32.97   12.65
   6  14   5   23.30    9.55
  -6  14  -5    8.24    8.44
  -6  14  -6   11.19    8.29
  -6 -14  -6   -6.95   10.36
   6  14   6   11.38    9.66
  -6 -14  -7   30.00   12.54
   6  14   7   23.81   10.91
  -6  14  -7   25.42    9.68
  -6 -14  -8   -2.94   12.29
  -6  15  11   24.73   10.34
  -6  15  10    8.62    7.35
   6  15  -9   10.30    8.82
  -6 -15   9   13.87    8.83
  -6  15   9    1.41    7.85
  -6  15   8   13.94    8.80
   6  15  -8   -1.03    7.72
  -6 -15   8   14.40    9.21
  -6  15   7   14.82    7.66
  -6 -15   7   33.57   10.35
  -6  15   6   26.29   10.36
  -6 -15   6   19.46    8.72
  -6  15   5   88.43   14.49
  -6 -15   5   59.74   11.88
   6  15  -5   75.25   12.90
  -6  15   4   42.46   11.82
  -6 -15   4   25.97    9.14
   6  15  -4   19.84    8.92
  -6  15   3    9.67   10.42
  -6 -15   3   12.40    7.94
   6  15  -3   -3.13    7.79
  -6  15   2   -7.65    9.67
  -6 -15   2    8.34    6.89
  -6 -15   2   -3.12    7.42
   6  15  -2   -3.65    7.18
  -6  15   1   41.11   12.32
  -6 -15   1   36.47   10.21
   6  15  -1   21.24    9.43
  -6  15   0    8.29    7.98
  -6 -15   0    2.38    7.76
   6  15   0    0.69    8.47
  -6  15  -1   10.21   10.32
  -6 -15  -1    0.81    8.11
   6  15   1   17.72    9.98
  -6  15  -2   23.49   10.34
  -6 -15  -2    9.50    9.75
   6  15   2   12.73    9.03
  -6  15  -3   13.05    9.86
  -6 -15  -3    0.89    7.55
   6  15   3    9.12    7.82
  -6 -15  -4   23.32   11.37
   6  15   4    9.96    9.52
  -6  15  -4   -4.34    9.30
  -6 -15  -5   13.70   10.90
  -6  15  -5   32.45   11.31
  -6 -15  -6   25.83   12.28
  -6  15  -6   16.64    9.02
  -6  15  -7    2.14    8.57
  -6 -16   7   -1.91    8.36
  -6 -16   6   18.04    8.96
  -6  16   5   17.78    9.96
  -6 -16   5    4.54    7.67
   6  16  -5    6.22    7.35
  -6  16   4    4.75    7.93
  -6 -16   4   -4.62    7.68
   6  16  -4   -0.09    7.72
  -6  16   3    2.51    9.64
  -6 -16   3  -10.50    8.80
   6  16  -3  -11.97    8.64
  -6  16   2   22.90   11.57
   6  16  -2    8.72    7.68
  -6 -16   2   -1.01    8.31
  -6  16   1    9.14    7.93
  -6 -16   1    6.20    7.29
   6  16  -1    4.49    8.87
  -6  16   0    1.61    9.42
   6  16   0    3.01    8.46
  -6  16  -1   -7.20    8.25
  -6 -16  -1   10.10    8.04
   6  16   1   -3.29    8.87
  -6  16  -2    2.45    9.91
  -6 -16  -2    4.88    8.46
   6  16   2    9.87    8.68
  -6  16  -3   13.28   10.87
  -6 -16  -3    8.72    9.10
  -6 -16  -4   15.86   10.97
   6  17  -4   21.60    9.88
   6  17  -3    1.97    7.40
   6  17  -2    7.71    9.20
   7   0 -21  -11.19   10.06
   7   0 -20   57.40   14.02
   7   0 -19    5.63    7.95
   7   0 -18   13.29    9.42
   7   0 -17  -10.02    7.97
   7   0 -16  113.64   13.66
   7   0 -15   -0.40    6.87
   7   0 -14  320.82   19.37
   7   0 -13   -5.17    6.55
   7   0 -12   78.18    9.34
   7   0 -11    4.09    5.20
  -7   0  11   -0.61    5.25
   7   0 -10   -3.61    2.80
   7   0 -10    5.63    4.55
  -7   0  10   -2.02    5.10
  -7   0   9    1.01    5.10
   7   0  -9   -0.53    2.27
   7   0  -9    3.01    2.97
   7   0  -9   -4.00    4.13
   7   0  -9    0.90    6.41
  -7   0   8  174.40   12.34
   7   0  -8  185.43   14.47
   7   0  -8  176.27    8.01
   7   0  -7   -2.04    1.81
  -7   0   7    2.62    5.15
   7   0  -7   -4.39    5.94
  -7   0   6   17.89    6.04
   7   0  -6   17.20    7.74
  -7   0   6   19.86    4.31
  -7   0   5   -7.50    5.40
  -7   0   5    0.65    2.99
   7   0  -5   -6.98    6.14
  -7   0   4  118.26    7.89
   7   0  -4  120.30   11.37
  -7   0   4  108.07   10.37
  -7   0   3    3.85    2.65
  -7   0   3   -4.87    5.73
   7   0  -3    0.06    5.81
  -7   0   2   34.15    6.48
   7   0  -2   31.68    6.20
  -7   0   2   35.26    7.29
   7   0  -2   30.63    7.54
  -7   0   1    1.00    3.85
   7   0  -1   -3.98    5.10
  -7   0   1    7.93    5.97
   7   0  -1   -2.93    6.33
  -7   0   0   39.28    6.86
   7   0   0   30.71    6.98
  -7   0   0   30.92    6.79
  -7   0  -1   -0.08    5.38
   7   0   1   -0.84    5.21
  -7   0  -1    2.05    5.54
  -7   0  -2   17.62    5.76
   7   0   2   17.37    6.44
  -7   0  -2   13.03    5.87
  -7   0  -3   -2.56    5.22
   7   0   3   -0.72    6.69
  -7   0  -3   -2.75    5.47
  -7   0  -4  178.82   12.65
  -7   0  -4  196.11   13.45
   7   0   4  184.82   14.45
  -7   0  -5    4.80    5.27
  -7   0  -5   -4.53    6.48
   7   0   5   -1.67    6.17
  -7   0  -6 1406.45   36.00
  -7   0  -6 1370.96   32.54
   7   0   6 1371.96   37.97
  -7   0  -7    0.13    6.47
  -7   0  -7   -1.43    5.15
   7   0   7    1.47    5.85
   7   0   8   22.28    7.20
  -7   0  -8   21.90    6.06
   7   0   9   -5.90    7.05
   7   0   9   -5.53    6.12
   7   0  10  283.26   19.27
   7   0  10  318.90   21.90
   7   0  11   -5.16    7.42
   7   0  11   10.92    6.72
   7   0  12    2.26    7.87
   7   0  12    4.51    6.05
   7   0  13    2.89    6.53
   7   0  13    9.37    6.65
   7   0  14   33.04   11.02
   7   0  15    4.63    8.83
   7  -1 -21   13.21   10.05
   7   1 -21    9.85    9.86
   7  -1 -21  -11.26    8.64
   7  -1 -20   -7.54   10.64
   7   1 -20  -10.50   11.16
   7  -1 -19    7.08    8.72
   7   1 -19   -0.05    8.15
   7  -1 -18   -6.19    6.55
   7   1 -18   10.84    8.48
   7  -1 -17   22.99    9.41
   7   1 -17    4.06    7.51
   7  -1 -16   32.18    8.75
   7   1 -16   42.30   10.03
   7  -1 -15    7.31    7.25
   7   1 -15    0.66    6.81
   7  -1 -14   -2.22    5.68
   7   1 -14   -0.30    6.74
   7  -1 -13  118.46   11.71
   7   1 -13  106.95   12.02
   7   1 -12   78.42    7.43
   7  -1 -12   64.97    8.81
   7   1 -12   88.20   10.54
   7  -1 -12   73.83   10.81
  -7  -1  12   73.23    8.44
  -7  -1  11   -4.78    5.18
   7   1 -11    2.54    3.88
   7  -1 -11    1.53    4.35
   7   1 -11   -2.49    5.67
   7  -1 -11    7.10    7.26
   7   1 -10   13.94    3.89
  -7  -1  10    1.52    4.67
   7  -1 -10   11.65    4.96
   7   1 -10   15.33    6.16
   7  -1 -10    4.35    6.03
  -7  -1   9  183.42   12.42
  -7   1   9  192.06   13.18
   7   1  -9  186.72    9.71
   7  -1  -9  179.37   11.28
   7  -1  -9  176.34   14.84
   7   1  -9  177.07    9.45
   7   1  -8  176.53    9.26
  -7  -1   8  175.17   12.44
  -7   1   8  172.36   13.07
   7   1  -8  189.19   10.13
   7  -1  -8  193.65   11.15
   7  -1  -8  177.17   13.72
  -7  -1   7  420.16   18.45
  -7   1   7  416.99   18.92
   7  -1  -7  377.62    9.13
   7   1  -7  409.60   15.37
   7  -1  -7  407.36   20.03
   7   1  -7  399.04   19.87
  -7   1   6   18.01    7.24
   7   1  -6   20.52    4.82
  -7  -1   6   22.51    6.39
  -7  -1   6   12.62    4.44
   7  -1  -6   16.80    7.57
   7   1  -6   16.94    7.06
  -7  -1   5  167.53   12.25
  -7   1   5  146.67   11.69
   7   1  -5  143.76   10.04
  -7   1   5  153.15    8.35
  -7  -1   5  149.13    9.93
   7  -1  -5  156.22   12.90
   7   1  -5  147.47   12.07
  -7  -1   4   73.79    9.34
   7   1  -4   76.23    7.65
  -7   1   4   83.21    6.16
  -7  -1   4   77.80    7.09
  -7   1   4   79.51    9.44
   7  -1  -4   94.31   10.97
   7   1  -4   64.77    8.80
  -7  -1   3   25.33    6.35
  -7  -1   3   26.64    7.30
   7   1  -3   38.33    6.45
  -7   1   3   27.37    6.78
  -7   1   3   30.26    3.94
   7  -1  -3   27.40    7.31
   7   1  -3   34.18    7.06
  -7  -1   2   10.40    5.04
  -7  -1   2   13.35    6.78
  -7   1   2    9.08    5.94
   7   1  -2    8.76    5.07
   7  -1  -2   19.92    8.24
   7   1  -2    8.92    6.36
  -7  -1   1  170.85   12.64
  -7   1   1  182.37   11.33
  -7  -1   1  176.98   12.54
  -7   1   1  172.05   12.43
   7   1  -1  169.75   12.33
   7   1  -1  171.25   12.33
  -7  -1   0  201.48   13.54
  -7   1   0  189.00   11.50
  -7  -1   0  176.20   12.62
  -7   1   0  175.83   12.59
   7   1   0  196.73   13.34
  -7  -1  -1  127.40   11.04
  -7   1  -1  118.50    9.60
  -7  -1  -1  134.38   11.39
  -7   1  -1  121.04   10.61
   7   1   1  143.63   12.26
  -7  -1  -2  336.45   16.75
  -7   1  -2  319.48   14.97
  -7  -1  -2  313.88   16.46
  -7   1  -2  312.58   15.91
   7   1   2  308.32   17.58
   7  -1   2  298.09   16.60
  -7  -1  -3  556.60   21.74
  -7   1  -3  568.53   20.21
  -7  -1  -3  574.82   22.43
  -7   1  -3  535.17   20.76
   7   1   3  541.17   23.00
   7  -1   3  571.47   23.29
  -7   1  -4    7.42    5.31
  -7  -1  -4   -6.63    6.26
  -7  -1  -4    3.77    6.26
   7   1   4    1.99    5.83
   7  -1   4    8.89    6.18
  -7   1  -4    4.25    5.20
  -7   1  -5    5.56    4.86
  -7  -1  -5   10.82    8.64
   7   1   5    5.07    6.26
  -7  -1  -5   20.38    6.11
   7  -1   5   -0.82    5.65
  -7   1  -5    8.84    5.24
  -7   1  -6  103.44   10.47
  -7  -1  -6  111.52   12.18
  -7   1  -6   99.17    9.54
   7   1   6  110.71   12.10
   7  -1   6   97.10   11.23
  -7  -1  -6  104.50    9.81
   7  -1   7    2.34    6.20
  -7   1  -7    9.00    6.35
   7   1   7    2.13    5.87
   7  -1   7   -1.08    6.31
  -7   1  -7    2.37    5.03
  -7  -1  -7   12.19    5.42
   7  -1   8   25.66    7.83
  -7   1  -8   21.90    5.59
  -7   1  -8   34.73    8.26
   7   1   8   25.20    8.12
   7  -1   8   30.70    7.99
  -7  -1  -8   26.12    6.08
   7  -1   9   18.82    8.49
   7   1   9   21.51    6.65
   7  -1   9   25.67    7.42
   7  -1  10   -5.20    7.07
   7   1  10   11.51    6.46
   7  -1  10    6.45    5.53
   7   1  11   34.35    8.65
   7  -1  11   46.05   10.54
   7   1  11   51.79   10.05
   7  -1  11   48.68    9.40
   7   1  12   48.55   11.17
   7  -1  12   69.56   12.84
   7   1  12   55.85    9.99
   7  -1  12   50.24    9.75
   7  -1  13    8.60    6.35
   7   1  13   -9.47    6.30
   7  -1  13   -8.28    6.47
   7   1  14   19.04    9.79
   7  -1  14   29.81   10.31
   7  -1  15    3.62    8.39
   7   2 -21   -5.25   11.16
   7  -2 -21    0.05    6.73
   7  -2 -20    7.03    9.08
   7   2 -20   -3.58    8.40
   7  -2 -20    2.63    7.19
   7   2 -19   32.95   10.79
   7  -2 -19   44.13   10.51
   7  -2 -18    6.36    7.67
   7   2 -18   19.99   10.75
   7  -2 -18   15.36    8.67
   7  -2 -17    3.53    7.59
   7   2 -17  -16.72   10.03
   7  -2 -17    1.54    6.75
   7  -2 -16   10.69    6.63
   7   2 -16   11.40    8.67
   7  -2 -16   11.90    7.91
   7  -2 -15    0.96    6.30
   7   2 -15   -5.94    8.49
   7  -2 -15    7.41    6.77
   7  -2 -14    8.89    5.67
   7   2 -14   24.52    7.94
   7  -2 -14    8.52    6.61
  -7  -2  13   45.01    7.14
   7   2 -13   40.89    6.59
   7  -2 -13   43.18    7.99
   7   2 -13   55.55   10.11
   7  -2 -13   55.25   10.35
   7   2 -12   54.57    7.03
   7   2 -12   61.28    9.31
  -7  -2  12   48.39    7.12
   7  -2 -12   62.63    8.50
   7  -2 -12   46.82   10.15
  -7  -2  11  157.08   11.68
   7  -2 -11  146.06   10.96
   7   2 -11  144.24   12.95
   7   2 -11  143.90   10.09
   7  -2 -11  125.42   12.97
   7  -2 -10  123.18   13.33
  -7  -2  10  129.38   10.59
   7  -2 -10  118.25    9.64
   7   2 -10  126.87    9.19
   7   2  -9    6.63    3.98
   7   2  -9    1.78    2.56
  -7  -2   9    4.95    4.86
   7  -2  -9    0.56    3.64
   7  -2  -9    0.48    6.90
   7   2  -8    5.06    3.28
  -7  -2   8    8.20    5.39
   7   2  -8   16.19    3.86
   7  -2  -8   16.49    4.26
  -7  -2   7   35.77    7.48
   7   2  -7   48.78    5.78
  -7  -2   7   39.95    6.83
   7  -2  -7   47.91    9.64
   7  -2  -7   38.44    4.96
  -7  -2   6  302.80   16.00
  -7   2   6  285.21   16.16
   7   2  -6  291.12   13.40
  -7  -2   6  276.87   14.34
   7  -2  -6  281.22   17.60
  -7  -2   5  213.86   14.17
  -7   2   5  209.93   14.39
   7   2  -5  212.25   12.00
  -7  -2   5  207.99   11.88
   7  -2  -5  205.31   14.88
   7   2  -5  211.72   13.57
  -7  -2   4   72.17    9.10
  -7  -2   4   69.82    9.00
   7   2  -4   75.18    7.86
  -7   2   4   74.75    9.86
  -7  -2   4   79.50    7.67
   7  -2  -4   69.02   10.41
   7   2  -4   70.41    8.49
  -7  -2   3  277.77   15.69
  -7  -2   3  247.63   14.54
  -7   2   3  269.11   15.87
   7   2  -3  282.97   14.65
  -7   2   3  273.06    9.08
   7  -2  -3  265.66   16.56
   7   2  -3  263.40   14.48
  -7  -2   2   22.63    6.31
   7   2  -2   21.20    6.01
  -7   2   2   22.22    3.14
  -7   2   2   18.26    7.33
   7   2  -2   21.37    6.34
  -7  -2   2   16.60    6.68
  -7   2   1   98.05    8.20
  -7  -2   1   85.82    9.54
   7   2  -1   93.40    9.62
  -7   2   1   87.23   10.02
   7   2  -1   94.73    9.23
  -7  -2   1   91.02   10.13
  -7   2   0    9.91    3.96
  -7  -2   0    2.03    5.10
   7   2   0    4.66    5.51
  -7   2   0    5.07    6.49
   7   2   0   16.64    6.39
  -7  -2   0    4.19    5.71
  -7  -2  -1  488.15   20.20
  -7   2  -1  466.03   16.92
  -7  -2  -1  505.33   20.77
  -7   2  -1  466.11   19.62
   7   2   1  464.67   20.90
  -7   2  -2   24.15    5.14
  -7  -2  -2   18.22    6.82
  -7  -2  -2   31.35    7.19
   7   2   2   26.11    7.03
  -7   2  -2   32.16    6.88
  -7  -2  -3  256.72   15.36
  -7   2  -3  261.09   13.50
  -7  -2  -3  237.12   15.57
  -7   2  -3  260.90   15.33
   7   2   3  252.35   16.28
  -7  -2  -4  167.84   12.70
  -7   2  -4  169.51   11.07
  -7  -2  -4  148.40   13.44
  -7   2  -4  175.48   12.55
   7   2   4  156.02   13.68
   7  -2   4  178.28   14.10
   7  -2   4  160.42   12.30
  -7  -2  -5    6.35    5.24
   7  -2   5   14.98    6.54
  -7   2  -5   19.37    6.20
  -7   2  -5   13.48    5.28
  -7  -2  -5   20.95    8.52
   7   2   5    7.84    6.24
   7  -2   5   13.24    6.16
   7  -2   6    1.15    5.47
  -7  -2  -6   -6.04    5.34
  -7   2  -6    0.39    4.82
   7   2   6   -7.01    6.89
   7  -2   6   -3.19    5.94
  -7  -2  -7  174.40   12.90
  -7   2  -7  184.20   12.80
   7   2   7  162.28   14.24
   7  -2   7  170.70   14.66
   7  -2   7  176.08   14.61
   7  -2   8   12.00    7.08
  -7   2  -8    9.77    5.95
  -7  -2  -8   10.68    4.85
   7   2   8    0.91    5.99
   7  -2   8    2.87    5.81
   7  -2   9   48.12    8.98
   7   2   9   44.85    8.92
   7  -2   9   55.02    9.36
   7  -2  10   11.82    7.92
   7   2  10   13.38    6.99
   7  -2  10   11.75    6.24
   7  -2  11    9.86    6.65
   7  -2  11   16.85    6.78
   7  -2  12   10.52    7.54
   7   2  12   -4.95    5.39
   7  -2  12    3.57    5.57
   7   2  13   50.15   12.44
   7  -2  13   31.16    9.40
   7   2  13   43.41   10.04
   7   2  14   26.63   10.80
   7  -2  14   12.03    6.80
   7   3 -20   -6.71   10.01
   7  -3 -20    9.85    7.47
   7  -3 -19   24.54   10.72
   7   3 -19   13.83    9.04
   7  -3 -19   -1.44    7.64
   7  -3 -18    5.28    7.41
   7   3 -18  -10.45    8.24
   7  -3 -18   -7.85    8.01
   7  -3 -17   18.91    8.89
   7   3 -17    7.40    8.04
   7  -3 -17   12.18    7.52
   7  -3 -16    4.39    6.62
   7   3 -16   -1.64    7.00
   7  -3 -16   -5.97    6.90
   7  -3 -15  117.55   12.75
   7   3 -15  118.03   13.59
   7  -3 -15  106.06   13.66
   7  -3 -14   34.11    8.89
   7   3 -14   40.06    7.96
   7  -3 -14   22.50    6.58
   7   3 -14   48.66    9.74
   7   3 -13   -5.33    4.79
   7  -3 -13   -2.57    5.46
   7   3 -13   -1.10    6.26
   7  -3 -13    0.60    6.57
   7   3 -12   15.93    5.65
   7  -3 -12   10.23    5.32
   7   3 -12   14.31    7.01
   7  -3 -12   12.24    7.56
  -7  -3  12   13.79    5.61
   7   3 -11   68.18    7.89
  -7  -3  11   71.34    8.54
   7  -3 -11   67.41    7.96
   7  -3 -11   70.06   10.65
   7   3 -10    2.44    4.24
  -7  -3  10   -7.70    5.33
   7  -3 -10   -3.03    4.08
   7  -3 -10   10.15    7.78
  -7  -3   9   -5.30    5.44
   7   3  -9    5.85    4.17
   7   3  -9    3.32    2.78
   7  -3  -9    7.91    4.05
   7  -3  -9   -2.90    7.69
  -7  -3   8   77.65    9.62
   7   3  -8   87.25    7.08
   7  -3  -8   88.78    6.95
  -7  -3   8   88.26    9.85
   7  -3  -8   83.58   12.22
   7   3  -7   19.21    4.68
  -7  -3   7   17.23    5.44
   7  -3  -7    8.06    2.61
   7  -3  -7   23.78    8.48
  -7  -3   7   22.27    6.43
   7   3  -6   28.70    5.49
  -7  -3   6   32.88    6.60
   7  -3  -6   25.07    8.58
   7  -3  -6   16.93    2.84
  -7  -3   6   21.95    6.27
  -7  -3   5  234.30   14.78
   7   3  -5  244.79   12.69
  -7  -3   5  245.26   14.15
   7  -3  -5  254.45   17.16
  -7  -3   4   -1.06    5.78
   7  -3  -4    1.25    1.17
   7   3  -4    2.33    3.85
  -7  -3   4    0.72    3.87
   7  -3  -4    1.86    8.98
  -7  -3   4    1.20    6.69
   7   3  -4    1.37    4.45
  -7  -3   3    1.76    5.77
   7  -3  -3   -7.70    2.41
   7   3  -3    5.93    4.83
  -7  -3   3    6.52    6.51
   7   3  -3    5.65    4.98
   7  -3  -2   38.17    4.18
  -7  -3   2   47.79    8.55
   7   3  -2   48.93    7.71
  -7   3   2   37.19    2.87
  -7  -3   2   53.88    9.01
   7   3  -2   39.26    6.77
  -7  -3   1  514.39   21.83
   7   3  -1  503.88   20.17
   7   3  -1  530.49   18.94
   7  -3  -1  516.74   14.29
  -7  -3   1  523.07   21.69
   7  -3   0    0.35    2.94
  -7  -3   0    5.96    5.92
   7   3   0    4.43    5.27
  -7  -3   0   -1.64    6.51
   7   3   0    0.78    5.05
  -7   3  -1   39.17    5.40
   7  -3   1   39.19    5.59
  -7  -3  -1   42.04    8.44
   7   3   1   37.39    7.40
  -7  -3  -1   45.42    8.93
  -7   3  -2   67.57    6.67
   7  -3   2   62.93    7.20
  -7  -3  -2   66.69   10.29
   7   3   2   64.27    9.29
  -7  -3  -2   67.89    9.37
   7  -3   3   11.25    4.98
  -7  -3  -3    7.42    6.84
  -7   3  -3    9.88    3.71
   7   3   3    5.59    5.98
  -7  -3  -3   15.15    6.89
   7  -3   4    4.95    5.23
  -7   3  -4    5.06    3.75
  -7  -3  -4    1.73    7.35
   7   3   4   -1.08    6.01
  -7  -3  -4    7.10    5.94
  -7   3  -5   71.39    7.57
   7  -3   5   79.95    9.67
  -7  -3  -5   61.68   11.05
   7   3   5   68.47    9.81
  -7  -3  -5   70.83    9.35
   7  -3   6    6.23    5.24
  -7   3  -6    7.89    4.20
  -7  -3  -6   12.43    8.92
   7   3   6   14.80    6.90
   7  -3   6   18.55    6.32
  -7  -3  -6   13.53    5.89
   7  -3   7   13.96    5.78
   7   3   7   20.38    7.32
   7  -3   7   -0.30    5.79
  -7  -3  -7    6.33    5.06
  -7  -3  -8   -7.80    5.32
   7  -3   8    6.70    6.29
   7   3   8   -4.95    5.81
   7  -3   8    7.83    6.59
   7  -3   9  127.39   14.05
   7  -3   9  123.29   13.23
   7   3   9  119.22   13.42
   7  -3  10    1.00    6.25
   7   3  10   -5.63    5.86
   7  -3  10   -4.80    6.10
   7  -3  11   64.13   11.56
   7   3  11   82.21   11.64
   7  -3  11   66.29   10.21
   7  -3  12    6.19    7.23
   7   3  12    3.68    5.62
   7  -3  12   -2.17    4.67
   7   3  13    1.53    6.28
   7  -3  13    0.41    4.89
   7   3  14  -13.84    8.15
   7  -3  14    8.60    7.33
   7   4 -20   27.61   12.37
   7   4 -19   -0.94    8.76
   7  -4 -19   -1.12    6.45
   7  -4 -18    1.89    7.13
   7   4 -18    2.12    8.34
   7   4 -17   59.32   12.13
   7  -4 -17   41.39    9.98
   7   4 -16   56.45    9.19
   7   4 -16   65.25   12.25
   7  -4 -16   69.19   11.49
   7   4 -15    6.44    6.03
   7   4 -15    1.18    7.49
   7  -4 -15   -5.57    7.18
   7  -4 -14   39.55    8.29
   7   4 -14   50.32    8.15
   7   4 -14   56.97   11.15
   7  -4 -14   39.16    9.46
   7  -4 -13   18.96    6.39
   7   4 -13   20.24    6.45
   7  -4 -13    7.72    7.87
   7   4 -13   16.88    7.43
   7   4 -12   63.25    8.98
  -7  -4  12   60.52    7.96
   7  -4 -12   53.32    7.70
   7  -4 -12   74.66   12.12
   7   4 -12   60.22   10.51
  -7  -4  11    1.66    4.61
   7   4 -11   -1.60    4.54
   7  -4 -11    7.14    4.58
   7  -4 -11   -5.07    6.96
  -7  -4  10   46.73    7.49
   7   4 -10   59.59    8.25
   7  -4 -10   61.93    6.72
   7  -4 -10   68.34   10.64
   7   4  -9   -3.71    4.48
   7   4  -9    4.24    2.54
   7  -4  -9    6.35    3.86
   7  -4  -9   11.34    7.92
  -7  -4   9    4.97    5.88
   7   4  -8   24.42    4.44
  -7  -4   8   21.64    6.56
   7  -4  -8   19.83    4.01
   7  -4  -8   10.66    7.93
  -7  -4   8   14.55    6.45
   7   4  -7  225.02   11.53
   7  -4  -7  215.04    8.66
  -7  -4   7  212.24   14.21
   7  -4  -7  219.71   16.70
  -7  -4   7  227.77   14.97
   7   4  -6   54.35    6.48
  -7  -4   6   48.64    8.07
  -7  -4   6   51.13    8.63
   7  -4  -6   66.73   11.07
  -7  -4   5   -4.31    5.76
   7   4  -5    3.18    3.74
  -7  -4   5   -5.26    6.02
  -7  -4   5    0.23    4.82
   7  -4  -5   -8.12    8.60
  -7  -4   4  220.16   15.51
   7   4  -4  214.56   12.78
  -7  -4   4  232.07   14.09
  -7  -4   4  228.94   15.03
   7  -4  -3  243.01    6.89
  -7  -4   3  239.00   15.83
   7   4  -3  253.01   14.04
   7   4  -3  244.03   13.69
  -7  -4   3  263.44   16.25
  -7  -4   2    9.13    6.90
   7   4  -2    6.88    4.59
   7  -4  -2    8.09    2.29
   7   4  -2    9.18    5.36
  -7  -4   2   17.59    7.51
  -7  -4   1  114.63   11.70
   7   4  -1  122.41   11.19
  -7  -4   1  127.91   11.88
   7   4  -1  123.70    9.62
   7  -4  -1  124.18    7.24
  -7  -4   0  201.83   15.34
   7   4   0  206.58   14.17
   7   4   0  202.38   11.88
  -7  -4   0  207.94   14.38
   7  -4   0  204.93   10.00
  -7  -4  -1   22.72    8.56
   7  -4   1   18.75    4.36
   7   4   1   22.08    7.08
  -7  -4  -1   27.10    7.52
   7   4   1   26.02    5.98
  -7   4  -2  272.64   11.44
  -7  -4  -2  281.03   17.98
   7   4   2  257.81   16.28
  -7  -4  -2  267.83   16.19
   7  -4   2  270.23   13.37
  -7   4  -3   58.22    5.74
  -7  -4  -3   52.31    9.99
   7  -4   3   45.79    6.84
   7   4   3   55.38    9.34
  -7  -4  -3   52.88    9.07
  -7   4  -4   80.22    6.73
  -7  -4  -4   78.34   11.53
   7  -4   4   74.36    8.72
   7   4   4   73.46   10.53
  -7  -4  -4   81.32   10.20
  -7  -4  -5   49.61   11.01
   7  -4   5   55.16    8.29
   7   4   5   52.16    9.29
  -7  -4  -5   54.42    8.41
  -7  -4  -6   80.08   12.84
   7  -4   6   75.84    9.79
   7   4   6   83.37   11.42
  -7  -4  -6   87.95   10.24
   7  -4   7   34.05    7.80
   7   4   7   31.08    8.08
  -7  -4  -7   45.97    8.13
   7  -4   8    5.19    6.66
   7   4   8    1.16    7.02
   7  -4   8   -2.31    6.15
  -7  -4  -8    6.82    5.86
   7  -4   9   14.46    6.99
   7   4   9    6.24    5.81
   7  -4   9   -4.24    6.49
   7  -4  10    4.79    6.41
   7   4  10    4.36    6.03
   7  -4  10   -7.14    6.37
   7   4  11   17.01    7.47
   7  -4  11   10.28    7.67
   7  -4  11   21.85    6.85
   7   4  12   14.14    7.58
   7  -4  12   11.73    8.36
   7  -4  12   20.62    7.47
   7  -4  13   10.08    7.11
   7  -4  14    0.16    5.49
   7   5 -19   -1.63    8.14
   7   5 -18   22.41   11.35
   7  -5 -18   21.74    9.11
   7   5 -17    0.55    5.89
   7   5 -17   -1.09    7.74
   7  -5 -17   -0.85    6.55
   7   5 -16   -0.03    6.01
   7   5 -16    8.06    8.52
   7  -5 -16   -5.91    7.06
   7   5 -15   13.43    6.78
   7   5 -15   20.34    9.25
   7  -5 -15   19.85    8.40
   7   5 -14   68.78    9.83
   7  -5 -14   70.44   11.57
   7   5 -14   63.38   11.06
   7   5 -13   12.73    6.04
   7  -5 -13   15.55    8.08
   7   5 -13   20.33    8.26
  -7  -5  12   49.11    7.59
   7   5 -12   60.10    9.01
   7  -5 -12   59.88   11.43
   7   5 -11    6.83    5.52
   7  -5 -11    8.72    7.48
  -7  -5  11    9.65    5.15
   7   5 -10   44.04    8.06
   7  -5 -10   50.23   10.21
  -7  -5  10   26.16    6.73
   7   5  -9   23.02    6.50
  -7  -5   9   20.53    7.24
  -7  -5   9   13.32    5.62
   7  -5  -9   22.56    9.04
  -7  -5   8  429.54   20.96
   7  -5  -8  410.56   22.72
  -7  -5   8  428.03   20.19
   7   5  -7   66.03    7.20
  -7  -5   7   68.44    9.68
  -7  -5   7   63.91    9.12
   7  -5  -7   78.49   12.22
   7   5  -6  233.43   12.71
  -7  -5   6  234.43   15.15
  -7   5   6  230.66   15.29
  -7  -5   6  226.27   14.76
  -7  -5   5    5.38    5.81
  -7   5   5   -7.06    6.13
   7   5  -5   -5.18    4.63
  -7  -5   5    8.35    6.31
  -7  -5   5   -3.31    6.15
  -7  -5   4  206.87   14.95
   7   5  -4  197.55   12.52
  -7   5   4  216.44   14.91
  -7  -5   4  213.05   14.71
  -7  -5   3   14.20    6.46
   7   5  -3    8.82    5.03
  -7  -5   3    0.91    7.24
  -7   5   3   10.20    6.43
   7  -5  -2  244.15    8.59
  -7  -5   2  296.08   18.16
   7   5  -2  291.14   16.15
   7   5  -2  306.57   14.50
  -7   5   2  278.62   16.59
  -7  -5   2  304.04   17.51
   7  -5  -1  121.37    7.10
  -7  -5   1  117.47   12.17
   7   5  -1  129.46   11.57
  -7  -5   1  126.47   12.28
   7   5  -1  126.92    9.41
  -7   5   1  129.31   12.47
  -7  -5   0    7.02    7.04
  -7  -5   0   11.44    6.97
   7   5   0    4.99    5.36
   7  -5   0    8.94    3.49
   7   5   0   10.70    4.84
  -7   5   0    5.93    6.80
  -7  -5  -1   10.07    8.13
  -7  -5  -1    9.68    6.43
   7   5   1    7.51    6.04
   7  -5   1   14.45    4.31
   7   5   1    4.81    3.99
  -7  -5  -2  324.78   19.90
   7   5   2  290.88   17.65
  -7  -5  -2  307.95   18.24
   7  -5   2  296.88   13.99
  -7  -5  -3   19.71    9.08
   7   5   3   18.23    6.98
   7  -5   3   29.38    5.94
  -7  -5  -3   20.79    7.38
  -7  -5  -4  281.79   19.53
   7   5   4  292.77   18.29
   7  -5   4  269.58   15.31
  -7  -5  -4  282.04   17.25
  -7  -5  -5  105.87   13.99
   7   5   5  113.30   12.33
  -7  -5  -5  114.62   11.31
   7  -5   5  117.16   10.86
  -7  -5  -6  129.54   16.05
   7   5   6  106.52   12.76
  -7  -5  -6  106.92   11.55
   7  -5   6  122.21   12.53
   7   5   7   12.86    7.17
   7  -5   7   14.13    6.08
  -7  -5  -7    3.25    5.18
   7   5   8   74.00   11.54
   7  -5   8   56.05    9.44
  -7  -5  -8   58.74    8.83
   7   5   9   14.07    6.20
   7  -5   9   15.93    6.69
   7  -5   9   21.29    7.19
   7   5  10   -9.53    7.62
   7  -5  10    2.45    6.62
   7  -5  10   -2.61    6.11
   7  -5  11   -0.29    7.24
   7  -5  11   -1.73    5.68
   7  -5  12   20.04    9.06
   7  -5  13    6.17    6.40
   7  -5  14    7.34    8.80
   7   6 -19   -0.02    9.71
   7   6 -18   21.24   11.40
   7   6 -17    1.16    6.27
   7   6 -17    1.32    8.24
   7  -6 -17    1.59    6.84
   7   6 -16   15.94    6.46
   7  -6 -16    1.39    6.69
   7   6 -15   13.76    7.58
   7  -6 -15    9.13    7.44
   7   6 -15   -3.26    7.79
   7   6 -14   -3.99    6.11
   7  -6 -14    5.49    7.40
   7   6 -14   -0.43    7.02
   7   6 -13   17.88    6.94
   7  -6 -13   22.12    8.77
   7   6 -13   10.82    8.12
   7   6 -12   15.83    6.13
   7  -6 -12    3.94    8.48
  -7  -6  12   25.80    6.39
   7   6 -11   29.48    7.58
  -7  -6  11   17.23    6.03
   7  -6 -11   19.51    8.66
   7   6 -10  385.67   19.72
   7  -6 -10  355.15   21.23
  -7  -6  10  378.94   19.58
  -7  -6   9   99.27   11.01
  -7  -6   9   94.47   11.57
   7  -6  -9  119.30   13.83
  -7   6   9  105.77   11.72
  -7  -6   8  133.24   12.99
  -7  -6   8  136.54   12.51
  -7   6   8  108.83   11.48
  -7  -6   7  379.98   20.06
  -7   6   7  373.83   19.50
  -7  -6   7  397.52   19.82
  -7   6   6  345.20   18.89
  -7  -6   6  350.34   18.98
  -7  -6   6  354.85   19.00
  -7  -6   5   -2.41    6.02
  -7  -6   5   15.26    7.74
  -7  -6   5   -1.95    5.45
  -7   6   5    0.62    6.75
  -7  -6   4  247.24   16.63
   7   6  -4  238.42   14.12
  -7  -6   4  260.00   17.00
  -7   6   4  234.06   15.91
  -7  -6   3  227.12   16.06
   7   6  -3  219.08   13.94
  -7  -6   3  228.45   15.86
  -7   6   3  195.53   14.80
  -7  -6   2   11.25    8.12
  -7  -6   2    8.75    7.20
   7   6  -2   14.17    5.52
  -7   6   2   15.98    7.19
   7  -6  -1  100.13    6.80
  -7  -6   1  110.57   12.41
  -7  -6   1  130.92   13.02
   7   6  -1  100.41   10.73
   7   6  -1  110.71    8.76
  -7   6   1   90.54   11.69
   7  -6   0  670.72   18.22
  -7  -6   0  669.22   26.95
   7   6   0  639.96   24.93
  -7  -6   0  725.38   27.23
   7   6   0  701.35   20.04
  -7   6   0  628.69   25.26
  -7  -6  -1   30.90    9.04
  -7  -6  -1   25.13    8.18
   7   6   1   19.78    6.73
   7  -6   1   22.28    4.76
   7   6   1   49.15    6.28
  -7   6  -1   23.04    7.58
   7  -6   2  161.32   10.79
  -7  -6  -2  161.23   15.27
   7   6   2  148.47   13.73
  -7  -6  -2  133.82   13.39
  -7   6  -2  147.85   13.58
  -7  -6  -3   69.89   11.62
  -7  -6  -3   83.30   10.88
   7   6   3   67.26   10.46
   7  -6   3   73.75    8.12
  -7   6  -3   52.78    8.82
   7  -6   4   94.48    9.67
  -7  -6  -4   81.43   12.65
  -7  -6  -4  100.50   11.25
   7   6   4   82.44   11.32
  -7  -6  -5   21.77   10.09
  -7  -6  -5   23.87    7.31
   7   6   5   34.03    9.46
   7  -6   5   24.14    6.33
  -7  -6  -6   54.42   13.13
   7   6   6   45.11    9.17
  -7  -6  -6   43.46    8.47
   7  -6   6   50.72    8.29
   7   6   7    4.73    6.22
  -7  -6  -7   26.46    7.88
   7  -6   7   14.25    5.95
   7  -6   8    3.63    5.70
  -7  -6  -8   -6.79    6.21
   7  -6   9   10.96    5.58
  -7  -6  -9    7.50    4.23
   7  -6  10   69.65   10.90
   7  -6  10   66.53   10.44
   7  -6  11    6.44    6.76
   7  -6  11   10.41    6.39
   7  -6  12   15.08    8.90
   7  -6  13    3.04    6.15
   7  -6  14    7.52    7.16
   7   7 -18    1.62    7.69
   7   7 -18   10.04    9.24
   7   7 -17    9.31    7.52
   7   7 -17   26.05    9.68
   7   7 -16    3.96    5.72
   7   7 -16    8.63    8.65
   7   7 -15   84.46   12.27
   7  -7 -15   97.40   13.56
   7   7 -15   87.08   13.94
   7   7 -14    1.13    6.55
   7  -7 -14    4.45    7.58
   7   7 -14    8.81    7.29
   7   7 -13   -0.96    5.80
   7  -7 -13   15.32    8.97
   7   7 -13   -5.37    8.49
   7   7 -12   89.35   11.54
  -7  -7  12   87.47    9.89
   7  -7 -12  112.05   14.61
   7   7 -11  409.88   21.76
  -7  -7  11  412.53   20.63
   7  -7 -11  413.47   23.96
  -7   7  11  420.66   21.25
   7   7 -10    9.56    6.34
  -7  -7  10   12.71    6.30
  -7   7  10    0.57    5.05
  -7  -7   9   58.54    9.53
  -7  -7   9   53.34    9.85
  -7   7   9   42.18    8.47
  -7  -7   8  103.26   11.57
  -7  -7   8   95.90   11.95
  -7   7   8   93.73   11.63
  -7  -7   7   93.56   11.39
  -7  -7   7   89.29   11.33
  -7   7   7   94.87   11.00
  -7  -7   6    5.23    5.66
  -7  -7   6   20.65    8.07
  -7  -7   6    9.27    7.30
  -7   7   6   11.31    7.29
  -7  -7   5  169.21   14.85
  -7  -7   5  197.23   15.28
  -7   7   5  186.75   14.88
  -7  -7   4   43.76    8.89
  -7   7   4   48.94    9.46
  -7  -7   3   15.92    7.31
  -7   7   3    6.33    6.99
  -7  -7   2  216.62   16.25
  -7   7   2  220.19   16.13
  -7  -7   1  110.77   12.95
   7   7  -1  130.36    9.33
  -7   7   1  112.40   12.20
  -7  -7   0   16.48    8.09
   7  -7   0   19.03    4.05
   7   7   0   19.25    4.40
  -7   7   0   29.66    8.12
   7  -7   1  135.41    9.47
  -7  -7  -1  148.34   15.10
  -7   7  -1  146.93   13.04
  -7  -7  -2   58.45   11.11
   7  -7   2   49.13    6.67
  -7   7  -2   32.67    7.93
   7  -7   3  167.60   12.00
  -7  -7  -3  201.73   17.77
  -7   7  -3  174.53   14.73
  -7  -7  -4   10.69    9.65
   7  -7   4   -1.50    4.64
  -7   7  -4    3.88    6.66
  -7  -7  -5   54.02    9.95
  -7  -7  -5   41.51   10.82
   7  -7   5   40.21    7.37
  -7   7  -5   39.04    7.77
  -7  -7  -6    2.08    9.39
  -7  -7  -6    3.88    6.19
   7  -7   6    3.30    4.48
  -7  -7  -7   52.80    9.94
   7  -7   7   26.53    7.11
  -7  -7  -8   28.02    7.05
   7  -7   8   30.91    7.43
  -7  -7  -9   -6.98    6.31
   7  -7   9    8.09    5.74
   7  -7  10   -1.79    6.09
   7  -7  11   38.07    9.02
   7  -7  11   18.40    6.65
   7  -7  12   12.30    8.61
   7  -7  13   19.09    8.39
   7   8 -19    9.03    9.36
   7   8 -18    7.73    7.53
   7   8 -17   34.08   10.58
   7   8 -17   28.62   10.60
   7   8 -16   33.69   10.20
   7   8 -16    0.24    8.55
   7   8 -15   24.09    8.50
   7   8 -15    8.38    8.28
   7   8 -14   -1.27    6.06
   7   8 -14   13.36    8.56
   7   8 -13  100.10   12.98
   7   8 -13  131.00   15.83
   7   8 -12    4.12    6.70
  -7   8  12    4.09    5.29
  -7   8  11   28.07    7.11
   7   8 -11   32.58    8.36
  -7  -8  11   42.81    8.43
   7   8 -10    4.43    6.03
  -7  -8  10    0.19    5.50
  -7  -8  10   -2.39    6.42
  -7   8  10    1.86    5.68
  -7  -8   9  159.37   15.58
  -7  -8   9  166.91   14.35
  -7   8   9  158.04   14.71
  -7   8   8    0.51    6.53
  -7  -8   8    1.47    5.93
  -7  -8   8   13.77    6.83
   7   8  -8    8.03    4.50
  -7  -8   7  317.78   20.29
  -7   8   7  296.26   18.75
  -7  -8   6   10.27    6.66
  -7  -8   6   13.87    7.11
  -7   8   6   19.60    7.76
  -7  -8   5    5.81    5.92
  -7  -8   5    2.08    5.92
  -7   8   5   10.30    6.56
  -7  -8   4   11.74    6.52
  -7   8   4   11.41    7.55
  -7  -8   3  248.64   17.86
  -7   8   3  231.53   16.88
  -7  -8   2   30.56    8.94
  -7   8   2   21.82    8.00
  -7  -8   1  527.61   25.49
  -7   8   1  508.40   24.31
  -7  -8   0   -4.79    7.45
  -7   8   0    1.11    6.74
  -7  -8  -1   30.67    9.82
  -7   8  -1   18.71    7.60
  -7   8  -2   80.32   11.47
  -7  -8  -2   75.42   13.01
   7  -8   2   74.97    8.20
   7  -8   3  261.30   15.23
  -7  -8  -3  284.67   21.26
  -7   8  -3  259.01   18.12
  -7  -8  -4    6.85    9.46
   7  -8   4   -5.73    5.40
  -7   8  -4   -2.83    5.66
  -7  -8  -5   24.26   10.90
   7  -8   5   37.72    7.49
  -7   8  -5   32.11    7.87
  -7  -8  -6   -9.27    9.77
  -7   8  -6    4.90    5.49
  -7  -8  -7   33.18    8.21
   7  -8   7   32.39    7.20
  -7  -8  -8   -7.53    5.54
   7  -8   8   -4.19    4.80
  -7  -8  -9   40.94    9.48
   7  -8   9   39.95    8.58
   7  -8  10   -9.39    6.81
   7  -8  11    1.09    6.30
   7  -8  12    7.68    8.38
   7  -8  13    3.50    6.28
   7   9 -18    3.57    8.57
   7   9 -17   12.31    8.50
   7   9 -17   23.29   10.44
   7   9 -16    2.76    8.37
   7   9 -16   -8.13    8.23
   7   9 -15   30.68   10.01
   7   9 -15   36.51   11.20
   7   9 -14    1.76    6.69
   7   9 -14   25.15   10.83
   7   9 -13   10.44    6.80
  -7   9  13   -3.88    5.94
  -7   9  12   13.27    6.30
   7   9 -12   12.21    7.99
   7   9 -11  147.37   15.57
  -7   9  11  145.61   14.25
  -7  -9  11  133.55   13.19
   7   9 -10    4.08    6.37
  -7  -9  10    4.55    5.96
  -7  -9  10    0.98    6.57
  -7   9  10    6.72    6.90
  -7  -9   9  209.66   17.87
  -7  -9   9  168.74   14.83
  -7   9   9  176.05   15.17
  -7  -9   8   23.26    8.43
  -7   9   8    8.62    6.05
  -7  -9   7   77.68   11.96
   7   9  -7   86.21    9.43
  -7   9   7   66.33   10.83
  -7  -9   6  144.94   13.91
   7   9  -6  141.91   11.95
  -7  -9   6  128.78   14.59
  -7   9   6  134.72   13.65
  -7  -9   5  170.12   15.86
  -7  -9   5  175.09   16.06
  -7   9   5  180.26   15.73
  -7  -9   4   34.07    8.63
  -7  -9   4   29.36    8.40
  -7   9   4   32.71    9.11
  -7  -9   3    2.23    6.32
  -7   9   3    7.54    8.47
  -7  -9   2  248.93   18.69
  -7   9   2  211.94   16.86
  -7  -9   1   48.77   10.37
  -7   9   1   42.83    9.24
  -7  -9   0   29.22    8.92
  -7   9   0   35.22    9.64
  -7  -9  -1  181.27   16.76
  -7   9  -1  152.25   14.83
  -7  -9  -2   49.42   11.17
  -7   9  -2   23.05    8.38
  -7  -9  -3    1.73    8.98
  -7   9  -3    2.55    6.99
  -7  -9  -4   12.08   10.07
   7  -9   4    8.43    5.42
  -7   9  -4    2.68    7.47
   7  -9   5  186.60   14.86
  -7  -9  -5  181.43   19.00
  -7   9  -5  149.99   14.38
  -7  -9  -6   10.22   11.19
   7  -9   6   -3.91    4.47
  -7   9  -6    0.14    5.80
  -7  -9  -7   31.12   11.49
   7  -9   7   12.73    5.09
  -7   9  -7   35.10    9.06
  -7  -9  -8    8.69   11.86
   7  -9   8   10.44    5.94
  -7   9  -8    9.55    6.48
  -7  -9  -9   -5.23    7.33
   7  -9   9   15.82    7.68
   7  -9  10    6.06    6.89
   7  -9  11    9.46    7.85
   7  -9  12    3.48    7.21
   7  10 -17   12.64    8.61
   7  10 -16   24.24   10.53
   7  10 -16   28.01   11.02
   7  10 -15    5.52    7.00
   7  10 -15    9.80    8.22
   7  10 -14   18.91    8.87
   7  10 -14   18.50    9.63
   7  10 -13   51.31   11.36
   7  10 -12   44.23   10.49
  -7  10  12   52.02    9.54
   7  10 -11   19.99    8.48
  -7 -10  11    8.02    6.99
  -7  10  11   16.31    6.54
  -7 -10  10   46.16    9.05
   7  10 -10   70.72   11.62
  -7  10  10   68.66   11.34
  -7 -10  10   66.04   11.45
  -7 -10   9    7.33    7.05
  -7  10   9   13.00    7.65
  -7 -10   8    2.19    6.36
  -7  10   8    2.93    6.94
  -7 -10   7   42.98    8.84
   7  10  -7   47.30    7.72
  -7  10   7   46.12    9.74
  -7 -10   6   20.98    7.24
  -7 -10   6    7.32    6.68
   7  10  -6    8.49    4.92
  -7  10   6   13.82    7.88
  -7 -10   5    1.24    6.40
  -7 -10   5  -11.41    7.62
   7  10  -5    4.69    5.26
  -7  10   5   12.00    6.79
  -7 -10   4  208.51   17.37
  -7 -10   4  208.86   17.60
   7  10  -4  226.48   16.13
  -7  10   4  222.64   17.78
  -7 -10   3  210.76   17.29
  -7  10   3  219.92   17.72
  -7 -10   2   19.67    7.41
  -7  10   2   16.01    7.88
  -7 -10   1   52.26   10.69
  -7  10   1   36.65    9.17
  -7 -10   0  114.69   14.56
  -7  10   0  137.74   14.73
  -7 -10  -1   29.31    9.16
  -7  10  -1   25.19    8.26
  -7 -10  -2   19.90    9.23
  -7  10  -2   18.69    9.14
  -7  10  -3   56.96   10.93
  -7 -10  -3   63.22   12.32
  -7 -10  -4   -7.71    9.55
  -7  10  -4    1.85    6.72
  -7 -10  -5  -15.83   10.45
  -7  10  -5   13.93    7.95
  -7 -10  -6  108.59   16.77
  -7  10  -6   95.11   12.79
  -7 -10  -7   24.34   11.25
   7 -10   7   27.28    7.83
  -7  10  -7   31.01    8.30
  -7 -10  -8   66.73   16.24
   7 -10   8   23.36    7.25
  -7 -10  -9   22.10   12.21
   7 -10   9  -10.16    8.20
   7 -10  10   27.41    8.56
   7 -10  11    6.22    7.87
   7 -10  12   10.09    9.04
   7  11 -16    1.47    8.51
   7  11 -15   11.34    8.86
   7  11 -15   13.31    9.77
   7  11 -14   24.05   10.03
   7  11 -14   61.67   13.23
   7  11 -13    5.71    8.77
   7  11 -12   34.63   10.05
  -7  11  12   16.73    6.85
  -7 -11  11   -2.07    7.25
   7  11 -11   -2.21    6.45
  -7  11  11   12.41    8.15
   7  11 -10    5.59    8.20
  -7 -11  10    9.53    8.02
  -7  11  10   -7.74    6.89
  -7 -11   9    0.51    6.99
  -7  11   9   10.97    6.65
  -7 -11   8  131.46   15.28
  -7  11   8  119.60   14.26
  -7 -11   7   -4.97    7.38
   7  11  -7    0.18    4.70
  -7  11   7    3.82    7.30
  -7 -11   6   31.78    7.92
  -7 -11   6   33.08    9.37
   7  11  -6   29.05    7.54
  -7  11   6   35.76    9.27
  -7 -11   5    8.36    5.78
   7  11  -5   10.13    6.56
  -7 -11   5   23.82    8.80
  -7  11   5    5.40    7.52
  -7 -11   4   66.69   11.00
  -7 -11   4   70.74   11.99
   7  11  -4   69.56   10.39
  -7  11   4   57.98   10.98
  -7 -11   3   16.27    7.04
   7  11  -3   18.11    7.68
  -7  11   3   17.32    9.40
  -7 -11   2  347.33   22.88
   7  11  -2  298.40   20.06
  -7  11   2  327.91   22.12
  -7 -11   1    5.33    6.82
   7  11  -1  -11.25    7.50
  -7  11   1    2.55    7.43
  -7 -11   0   -3.00    8.05
  -7  11   0   -9.57    7.70
  -7 -11  -1   23.01    9.37
  -7  11  -1   14.35    7.47
  -7 -11  -2  146.75   16.62
  -7  11  -2  141.11   14.86
  -7 -11  -3    7.00    8.23
  -7  11  -3    1.34    6.65
  -7 -11  -4    1.57    8.97
  -7  11  -4   23.64    9.09
  -7 -11  -5  -10.84   10.91
  -7  11  -5   -7.14    8.11
  -7 -11  -6    6.43    9.96
  -7  11  -6  -11.46    7.64
  -7 -11  -7   14.85   11.29
  -7  11  -7   12.38    7.69
  -7 -11  -8   38.90   12.07
  -7 -11  -9   -1.45   12.30
   7  11   9   10.68    8.71
  -7 -11 -10   34.58   15.29
   7  11  10    9.06    8.34
   7  12 -15    0.61    7.33
   7  12 -14   25.34   11.14
   7  12 -14   22.83   10.69
   7  12 -13   23.33   10.55
   7  12 -12    5.40    7.81
  -7  12  12    5.42    6.83
   7  12 -11   -6.07    8.14
  -7  12  11   -2.30    6.12
   7  12 -10   63.90   12.17
  -7 -12  10   60.60   12.25
  -7  12  10   66.62   11.33
   7  12  -9    4.55    7.48
  -7 -12   9  -15.02    9.24
  -7  12   9    4.66    7.91
  -7 -12   8   15.87    8.93
  -7  12   8   28.55    9.73
  -7 -12   7    2.14    6.71
  -7  12   7   -5.54    7.88
  -7 -12   6   77.85   11.45
  -7 -12   6   86.76   13.06
   7  12  -6   73.51   10.47
  -7  12   6   67.27   12.01
  -7 -12   5   -6.88    5.87
  -7 -12   5   -0.30    6.72
   7  12  -5  -11.20    7.10
  -7  12   5   -2.17    7.42
  -7 -12   4  147.36   15.28
  -7  12   4  188.79   18.02
  -7 -12   4  166.52   17.07
   7  12  -4  185.21   16.20
  -7 -12   3   27.63    8.19
   7  12  -3   23.82    8.26
  -7  12   3   28.46    9.55
  -7 -12   2   13.18    7.59
   7  12  -2    8.89    6.74
  -7  12   2    8.03    7.95
  -7 -12   1   18.78    8.44
   7  12  -1   25.63    8.48
  -7  12   1   39.52   10.83
  -7 -12   0   79.44   12.84
   7  12   0   68.14   11.17
  -7  12   0   69.35   12.88
  -7 -12  -1   -7.76    8.43
   7  12   1   -4.44    7.47
  -7  12  -1  -15.23    8.94
  -7 -12  -2    3.69    7.84
   7  12   2   10.94    8.41
  -7  12  -2   11.65    8.30
  -7 -12  -3   30.19   10.79
   7  12   3   21.19    9.66
  -7  12  -3   33.01    9.58
  -7 -12  -4   14.14    9.58
   7  12   4   40.26   10.40
  -7  12  -4   33.02    8.46
  -7 -12  -5   16.81    9.55
   7  12   5   -2.50    7.69
  -7  12  -5    2.54    7.76
  -7 -12  -6   29.63   12.59
  -7  12  -6   27.48    8.32
  -7 -12  -7   52.35   14.84
   7  12   7   53.22   12.28
  -7  12  -7   29.01    8.88
  -7 -12  -8  -11.74   10.65
   7  12   8   14.22    8.88
  -7 -12  -9   -1.01   10.13
   7  12   9   -0.10    8.53
   7  13 -13   -7.18    8.89
   7  13 -12   -6.46    7.34
  -7  13  12   -0.06    5.99
   7  13 -11   14.79    8.83
  -7  13  11    9.27    7.20
   7  13 -10   -1.89    8.83
  -7 -13  10  -13.68    8.58
  -7  13  10    7.12    6.74
   7  13  -9   14.64    8.61
  -7 -13   9   14.10    8.66
  -7  13   9   10.03    8.54
  -7 -13   8   48.01   11.34
  -7  13   8   20.50    9.39
  -7 -13   7   -4.00    6.72
  -7  13   7    0.92    7.07
  -7 -13   6   24.51    7.62
  -7 -13   6   38.61   10.73
   7  13  -6   31.55    8.06
  -7  13   6   39.56   10.98
  -7 -13   5   30.01    8.89
  -7 -13   5   30.94    9.81
   7  13  -5   24.96    8.43
  -7  13   5   18.51    8.62
  -7 -13   4    6.56    6.61
   7  13  -4    5.54    5.95
  -7 -13   4   14.61    8.32
  -7  13   4    8.26    8.08
  -7 -13   3    6.15    6.80
  -7 -13   3   18.06    8.58
   7  13  -3   25.86    9.50
  -7 -13   2   39.85   10.07
   7  13  -2   47.54   10.10
  -7  13   2   45.14   11.56
  -7 -13   1    3.30    7.53
   7  13  -1    7.41    7.03
  -7  13   1   14.85    8.48
  -7 -13   0   34.24   10.29
   7  13   0   27.20    9.56
  -7  13   0   11.22    8.59
   7  13   1   49.79   10.45
  -7 -13  -1   52.76   11.79
  -7  13  -1   29.56    9.32
   7  13   2   36.65   10.30
  -7 -13  -2   23.97    9.99
  -7  13  -2   16.46    8.42
  -7 -13  -3    4.02    9.40
   7  13   3    5.99    8.54
  -7  13  -3   29.23    9.66
  -7 -13  -4   29.28   11.34
   7  13   4   59.92   13.29
  -7  13  -4   48.12   11.15
  -7 -13  -5   30.96   12.70
   7  13   5   25.35   10.51
  -7  13  -5   49.33   11.97
  -7 -13  -6    6.83   11.24
   7  13   6   -8.34    8.47
  -7  13  -6    4.21    6.59
  -7 -13  -7   -8.75   11.91
   7  13   7  -12.47    8.71
  -7  13  -7   -5.39    7.74
  -7  14  12   -4.19    6.61
   7  14 -11    1.00    9.24
  -7  14  11   -8.43    8.35
   7  14 -10  -12.44   10.30
  -7 -14  10    7.92    9.09
  -7  14  10   -6.48    7.98
   7  14  -9    0.88    7.47
  -7 -14   9    6.29    8.39
  -7  14   9    4.51    7.41
  -7 -14   8   -0.96    7.16
  -7  14   8   23.99    9.81
  -7 -14   7   64.40   12.76
  -7  14   7   57.51   12.82
  -7 -14   6   -6.72    7.81
  -7  14   6    4.54    6.86
  -7 -14   5   -7.03    7.34
  -7 -14   5   -2.71    7.29
   7  14  -5   -4.64    6.45
  -7  14   5  -28.86   11.26
  -7 -14   4   16.75    7.49
  -7 -14   4   16.67    8.07
   7  14  -4   -1.78    5.48
  -7  14   4   -9.17    9.12
  -7 -14   3   42.94    9.32
  -7 -14   3   74.23   13.05
   7  14  -3   71.85   11.65
  -7  14   3   83.73   14.09
  -7 -14   2   -8.27    7.51
   7  14  -2   -7.86    7.93
  -7  14   2  -27.34   11.27
  -7 -14   1    4.13    7.34
   7  14  -1   15.35    8.73
  -7  14   1   10.32    9.82
  -7 -14   0   27.29   10.45
   7  14   0    4.14    7.96
  -7  14   0    9.51    9.27
  -7 -14  -1   22.56   10.22
   7  14   1   13.39    9.11
  -7  14  -1    6.84    9.60
  -7 -14  -2    5.33    9.00
   7  14   2   15.71    9.74
  -7  14  -2    4.57    8.60
   7  14   3   85.50   15.07
  -7 -14  -3   46.49   13.05
  -7  14  -3   65.37   13.49
  -7 -14  -4    9.89    9.83
   7  14   4   -6.05    8.63
  -7  14  -4    6.12    9.45
  -7 -14  -5  -13.69   11.41
   7  14   5    0.16    6.93
  -7  14  -5   -4.06    7.73
  -7 -14  -6    9.96   11.74
  -7  14  -6   -5.34    9.07
  -7  14  -7   10.71    8.03
  -7  15   9   15.72    8.34
  -7 -15   8   -6.16    8.00
  -7  15   8    3.76    7.21
  -7 -15   7   -1.99    6.74
  -7  15   7    1.91    9.49
  -7 -15   6   10.06    7.69
  -7  15   6    9.50    8.41
  -7 -15   5   56.06   12.72
   7  15  -5   50.87   11.22
  -7  15   5   35.68   11.78
  -7 -15   4  -14.09   10.50
   7  15  -4   -2.80    7.42
  -7 -15   3   -2.22    6.96
  -7 -15   3    3.84    8.39
   7  15  -3   -9.95    9.15
  -7  15   3    8.13    7.88
  -7 -15   2   15.18    7.92
  -7 -15   2   -0.55    7.90
   7  15  -2    8.07    7.31
  -7  15   2    5.47    8.55
  -7 -15   1   20.32    8.99
   7  15  -1   13.21    9.32
  -7  15   1    4.95    9.53
  -7 -15   0   -2.12    7.18
   7  15   0   -8.62    9.34
  -7  15   0   -8.67    8.86
  -7 -15  -1    7.19    8.31
   7  15   1   16.28    9.29
  -7  15  -1   31.18   12.79
  -7 -15  -2   22.63   10.78
   7  15   2    5.18    8.39
  -7  15  -2   11.05    9.47
  -7 -15  -3   -0.50    7.76
   7  15   3   10.31    8.96
  -7  15  -3    7.90    9.27
  -7 -15  -4   -2.02    8.41
  -7  15  -4    4.62    8.60
  -7  15  -5    8.62   10.14
   7  16  -4   -1.93    8.66
   7  16  -3   -4.56    8.46
   7  16  -2   22.64   11.03
   7  16  -1    4.49    7.02
  -7 -16   0    0.63    8.03
   7  16   0   15.61    8.71
  -7 -16  -1   -5.90    8.32
  -7 -16  -2   16.68   10.24
   8   0 -21    5.19    9.03
   8   0 -20   47.57   13.11
   8   0 -19  -11.56    8.60
   8   0 -18   10.25    7.57
   8   0 -17   -1.88    7.15
   8   0 -16   17.03    8.30
   8   0 -15    1.14    6.20
   8   0 -14  353.47   20.35
   8   0 -13    1.54    5.24
   8   0 -12   -1.26    5.12
   8   0 -12    3.16    6.96
   8   0 -11    5.45    5.21
  -8   0  11    3.18    5.23
   8   0 -11   -6.67    6.69
  -8   0  10  237.44   15.27
   8   0 -10  231.68   11.79
   8   0 -10  208.21   13.57
   8   0 -10  228.28   17.62
  -8   0   9   -4.67    5.39
   8   0  -9    4.28    3.10
   8   0  -9    4.78    6.77
   8   0  -8    6.41    3.97
  -8   0   8   -2.47    5.84
   8   0  -8   -2.83    6.85
  -8   0   7   -4.92    6.59
   8   0  -7    3.57    3.98
   8   0  -7   -5.53    7.31
  -8   0   6   -4.22    6.49
   8   0  -6    4.70    4.23
  -8   0   6   -4.16    3.49
   8   0  -6    3.21    6.92
  -8   0   5    1.19    6.09
   8   0  -5   -6.95    4.91
  -8   0   5   -1.99    3.08
   8   0  -5   -1.00    6.70
  -8   0   4   90.71    9.98
   8   0  -4  102.27    9.96
  -8   0   4   92.66    7.49
   8   0  -4  100.62   11.62
   8   0  -3    0.09    5.36
  -8   0   3    4.77    3.42
   8   0  -3    2.99    7.36
  -8   0   3   -0.33    6.32
  -8   0   2    0.04    4.82
   8   0  -2    2.18    5.80
   8   0  -2    4.80    7.36
  -8   0   2    1.40    6.14
  -8   0   1   -0.53    4.92
   8   0  -1   -3.80    5.54
  -8   0   1   -0.24    5.99
  -8   0   0   67.29    8.44
  -8   0   0   68.93    9.35
   8   0   0   78.23   10.32
  -8   0  -1    4.63    5.58
   8   0   1    5.88    6.55
  -8   0  -1    3.93    6.45
  -8   0  -2  245.55   15.23
  -8   0  -2  226.42   14.90
   8   0   2  221.16   16.23
  -8   0  -3    4.11    6.26
  -8   0  -3    9.35    6.23
   8   0   3   10.04    6.67
  -8   0  -4  262.54   16.17
  -8   0  -4  249.34   15.92
  -8   0  -5   -3.56    5.95
  -8   0  -5    3.36    5.30
   8   0   5    2.92    6.16
  -8   0  -6  182.16   14.55
  -8   0  -6  152.92   12.42
   8   0   6  160.38   15.04
  -8   0  -7   -9.14    6.63
   8   0   7   -2.06    6.58
  -8   0  -7   -0.77    5.29
  -8   0  -8   -0.74    6.76
   8   0   8   -1.59    6.76
   8   0   9    5.03    7.55
  -8   0  -9   -6.31    7.13
   8   0   9   -5.86    6.21
   8   0  10   98.88   13.57
  -8   0 -10  127.32   14.26
   8   0  10  104.94   13.11
   8   0  11   -4.88    7.07
  -8   0 -11   -7.05    7.42
   8   0  11   -2.16    5.16
   8   0  12    6.84    7.03
   8   0  12   13.94    7.94
   8   0  13   -3.93    6.75
   8   0  13   -7.04    6.95
   8  -1 -21   -7.21   10.10
   8   1 -21   19.24   11.84
   8  -1 -20   -6.95    9.29
   8   1 -20   10.83    9.89
   8  -1 -20    1.79    8.33
   8  -1 -19    6.65    8.73
   8   1 -19   -6.97    8.25
   8  -1 -19    8.71    8.27
   8  -1 -18   26.85    9.16
   8   1 -18   19.47    9.38
   8  -1 -18   23.41    8.95
   8  -1 -17    9.18    6.80
   8   1 -17    1.97    7.80
   8  -1 -17  -11.00    8.33
   8  -1 -16   72.01   11.16
   8   1 -16   75.25   11.49
   8  -1 -16   62.54   11.65
   8  -1 -15    6.97    6.39
   8   1 -15   13.01    7.57
   8  -1 -15    8.46    8.32
   8  -1 -14   11.78    6.65
   8   1 -14   15.11    7.40
   8  -1 -14   -1.69    7.59
  -8  -1  13   11.21    5.99
   8  -1 -13   18.14    5.46
   8   1 -13   23.30    7.55
   8  -1 -13   26.32    8.61
  -8  -1  12  106.05   10.83
   8  -1 -12   83.28    9.65
   8   1 -12   92.08   10.56
   8  -1 -12   88.98   12.14
  -8  -1  11   25.53    6.69
   8  -1 -11   23.43    5.95
   8   1 -11   39.63    7.49
   8  -1 -11   21.36    8.33
  -8  -1  10  114.23   11.24
   8  -1 -10  119.74   10.04
   8  -1 -10  109.99   12.95
  -8  -1   9  181.42   13.78
  -8   1   9  188.31   14.29
   8   1  -9  184.63   10.87
   8  -1  -9  199.67   12.08
   8  -1  -9  193.53   15.63
   8   1  -9  177.35   15.24
   8   1  -9  176.00    9.44
  -8  -1   8   23.99    7.23
  -8   1   8   21.04    7.56
   8   1  -8   26.05    4.42
   8   1  -8   27.19    5.15
   8  -1  -8   19.05    7.45
   8   1  -8   20.05    8.14
   8   1  -7   10.83    4.94
  -8  -1   7    5.05    3.81
  -8   1   7   -4.33    7.18
   8  -1  -7    4.58    7.77
  -8  -1   7    4.30    5.66
   8   1  -7    8.14    7.17
  -8  -1   6  202.05   14.44
  -8   1   6  211.12   14.98
   8   1  -6  199.06   12.66
  -8  -1   6  205.26   12.12
   8  -1  -6  218.12   16.37
   8   1  -6  224.05   15.61
   8   1  -5   46.12    7.01
  -8   1   5   48.74    5.49
  -8  -1   5   52.06    9.17
  -8  -1   5   52.21    6.48
   8  -1  -5   53.71    9.87
   8   1  -5   44.21    8.48
  -8   1   5   41.56    7.84
   8   1  -4   30.85    6.82
  -8  -1   4   30.05    7.56
  -8   1   4   25.24    4.19
  -8  -1   4   33.07    5.66
   8  -1  -4   31.26    9.51
  -8   1   4   27.07    7.43
   8   1  -4   35.97    8.30
  -8  -1   3   25.41    6.18
  -8  -1   3   21.34    7.53
   8   1  -3   39.45    7.15
  -8   1   3   28.05    4.15
  -8   1   3   20.25    6.87
   8  -1  -3   29.95    8.75
   8   1  -3   27.56    7.51
  -8  -1   2  108.34   12.23
  -8  -1   2   95.54    9.89
   8   1  -2   90.79   10.29
  -8   1   2   84.16   10.50
   8   1  -2   93.16   10.93
  -8   1   1   26.97    5.90
  -8  -1   1   22.47    6.28
  -8  -1   1   23.23    7.47
   8   1  -1   22.25    6.26
  -8   1   1   17.33    7.02
   8   1  -1   23.74    7.66
  -8   1   0   35.07    6.58
  -8  -1   0   39.80    8.09
  -8  -1   0   34.73    8.11
   8   1   0   30.82    7.57
   8  -1   0   23.67    7.38
  -8   1   0   13.93    6.18
  -8  -1  -1  155.12   13.04
  -8   1  -1  165.18   11.85
  -8  -1  -1  165.56   13.10
  -8   1  -1  156.17   13.02
   8   1   1  147.01   13.66
   8  -1   1  154.34   13.53
  -8   1  -2   15.81    5.20
  -8  -1  -2   13.65    6.01
   8   1   2    5.11    6.26
  -8  -1  -2   14.50    7.29
   8  -1   2   12.53    6.08
  -8   1  -2   14.87    6.87
  -8   1  -3   24.71    6.34
  -8  -1  -3   15.33    6.41
   8   1   3   15.64    6.87
   8  -1   3   17.32    7.19
  -8  -1  -3   21.28    6.81
  -8   1  -3   19.36    6.78
  -8   1  -4   18.34    6.21
  -8   1  -4   18.07    5.74
  -8  -1  -4    5.08    6.42
   8   1   4   25.48    8.45
   8  -1   4   11.79    6.85
  -8  -1  -4   11.20    6.30
  -8   1  -5    0.32    5.02
  -8  -1  -5  -11.46    7.16
  -8   1  -5   -8.42    6.22
   8   1   5   -4.26    6.85
   8  -1   5   -4.43    6.16
  -8  -1  -5   -6.41    6.49
  -8   1  -6    0.65    5.22
  -8  -1  -6   -1.67    6.39
   8   1   6    8.70    6.72
   8  -1   6    8.11    6.94
  -8   1  -6    5.44    5.62
  -8  -1  -6    3.71    5.04
  -8  -1  -7    3.49    5.15
   8  -1   7    5.18    6.86
  -8   1  -7    6.28    6.02
  -8  -1  -7   13.45    7.40
   8   1   7    1.38    5.50
  -8   1  -7    5.65    4.76
   8  -1   7    6.08    5.88
   8  -1   8   70.56   11.24
  -8  -1  -8   47.50    7.75
  -8   1  -8   74.37   10.30
  -8  -1  -8   62.15   10.85
   8   1   8   56.81   10.09
   8  -1   8   57.98   10.42
   8  -1   9    9.93    6.47
  -8   1  -9    6.76    6.52
  -8  -1  -9    0.95    7.14
   8   1   9   -1.59    5.66
   8  -1   9   -6.24    6.46
   8  -1  10   12.37    8.33
  -8  -1 -10    5.06    8.30
   8   1  10    8.22    6.72
   8  -1  10   -0.13    6.16
   8   1  11   13.31    8.01
   8  -1  11   11.94    8.74
   8   1  11   19.10    7.97
   8  -1  11   18.05    7.10
   8   1  12    0.81    5.50
   8  -1  12   -3.53    7.64
   8   1  12    5.36    6.08
   8  -1  12    5.72    6.02
   8   1  13    1.49    5.91
   8  -1  13    0.42    6.14
   8   1  13   -8.19    7.14
   8  -1  13    9.10    6.61
   8  -2 -21   16.59   10.23
   8   2 -20   15.16    9.38
   8  -2 -20    6.96    8.07
   8   2 -19   11.94    8.72
   8  -2 -19   29.44   10.69
   8  -2 -18   36.34    9.75
   8   2 -18   34.73   11.30
   8  -2 -18   39.40   10.88
   8  -2 -17   11.22    8.03
   8  -2 -17    4.64    7.28
   8  -2 -16    7.41    6.78
   8   2 -16   13.82    6.43
   8  -2 -16   11.16    7.98
   8  -2 -15   24.09    7.48
   8   2 -15   27.97    7.96
   8  -2 -15   30.67    9.64
   8  -2 -14   50.75    8.98
   8   2 -14   49.16   10.03
   8  -2 -14   36.79    9.99
  -8  -2  13    6.23    5.00
   8  -2 -13    3.36    5.18
   8   2 -13   -3.16    6.03
   8  -2 -13    2.15    7.28
  -8  -2  12   60.41    8.72
   8  -2 -12   61.49    8.51
   8   2 -12   57.75    9.69
   8  -2 -12   50.21   10.60
  -8  -2  11   92.44   10.05
   8  -2 -11   94.81    9.18
   8  -2 -11   89.47   12.39
   8   2 -11   76.38   10.42
   8  -2 -10   90.00    8.44
   8  -2 -10   93.83   12.59
  -8  -2  10   88.08   10.21
   8   2 -10   78.00    7.62
   8   2  -9   38.21    5.57
   8   2  -9   43.96    5.58
  -8  -2   9   34.98    7.32
   8  -2  -9   37.20    5.81
   8  -2  -9   45.90    9.67
  -8  -2   8  667.99   24.82
   8   2  -8  637.15   20.23
   8  -2  -8  626.28   18.62
  -8  -2   8  647.99   23.27
   8  -2  -8  661.61   27.94
  -8  -2   7  497.01   21.79
   8   2  -7  499.27   18.69
  -8  -2   7  496.98   19.97
   8  -2  -7  499.83   24.15
[truncated: 175,861 more chars]
