# Supplementary material for: The first coordination complex of (5R,6R,7S)-5-(furan-2-yl)-7-phenyl-4,5,6,7-tetra­hydro-[1,2,4]triazolo[1,5-a]pyrimidin-6-amine with zinc(II) acetate-chloride
Source: Acta Crystallogr E Crystallogr Commun. 2021 Nov 23;77(Pt 12):1323–6. doi: 10.1107/S2056989021012226 (PMC8647737; doi:10.1107/S2056989021012226)
Supplement: Supplementary file 2 [file e-77-01323-Isup2.hkl]

data_I                                                                          
_shelx_title ' des39_a.res in P2(1)/c'                                          
_shelx_refln_list_code          4                                               
_shelx_F_calc_maximum      218.52                                               
_exptl_crystal_F_000       944.00                                               
_reflns_d_resolution_high  0.7699                                               
                                                                                
loop_                                                                           
 _space_group_symop_operation_xyz                                               
 'x, y, z'                                                                      
 '-x, y+1/2, -z+1/2'                                                            
 '-x, -y, -z'                                                                   
 'x, -y-1/2, z-1/2'                                                             
                                                                                
_cell_length_a    10.6267                                                       
_cell_length_b    12.8015                                                       
_cell_length_c    15.1646                                                       
_cell_angle_alpha  90.000                                                       
_cell_angle_beta  104.788                                                       
_cell_angle_gamma  90.000                                                       
                                                                                
_shelx_F_squared_multiplier     1.000                                           
                                                                                
loop_                                                                           
 _refln_index_h                                                                 
 _refln_index_k                                                                 
 _refln_index_l                                                                 
 _refln_F_squared_calc                                                          
 _refln_F_squared_meas                                                          
 _refln_F_squared_sigma                                                         
 _refln_observed_status                                                         
   2   0   0       1067.96       1377.96        21.98 o                         
   3   0   0       7409.68       8210.58        66.06 o                         
   4   0   0       1416.70       1340.81        36.59 o                         
   5   0   0       1343.83       1208.71        41.41 o                         
   6   0   0        102.92         62.74        13.78 o                         
   7   0   0        141.50        170.24        19.80 o                         
   8   0   0        343.66        354.54        26.72 o                         
   9   0   0        996.66        934.49        42.64 o                         
  10   0   0          5.02         40.62        19.08 o                         
  11   0   0        306.38        305.28        34.88 o                         
  12   0   0        203.88        210.08        28.84 o                         
  13   0   0          8.53          5.91        24.26 o                         
   2   1   0      11184.36      11984.48        49.57 o                         
   3   1   0        381.87        382.26        11.33 o                         
   4   1   0       5085.72       5208.55        41.71 o                         
   5   1   0       1825.07       1668.13        27.74 o                         
   6   1   0       1780.53       1571.72        53.67 o                         
   7   1   0        948.46        937.28        28.23 o                         
   8   1   0        142.62        153.25        15.39 o                         
   9   1   0       1342.20       1465.77        36.62 o                         
  10   1   0       1891.98       2046.98        45.49 o                         
  11   1   0        377.58        448.73        24.88 o                         
  12   1   0        156.85        175.33        19.21 o                         
  13   1   0          0.17          0.00        18.65 o                         
   0   2   0         85.92         75.43         9.48 o                         
   1   2   0        257.72        319.56        11.89 o                         
   2   2   0        478.74        472.66        10.76 o                         
   3   2   0       3636.17       3673.84        28.54 o                         
   4   2   0       2832.98       3056.78        29.82 o                         
   5   2   0       2554.09       2783.69        34.77 o                         
   6   2   0       3510.78       3586.38        43.33 o                         
   7   2   0         41.21         35.16        10.78 o                         
   8   2   0        115.86        119.59        15.09 o                         
   9   2   0        205.17        172.96        17.62 o                         
  10   2   0         44.72         30.41        13.23 o                         
  11   2   0        120.43        119.38        21.41 o                         
  12   2   0          1.29         37.84        18.69 o                         
  13   2   0          5.82          1.83        19.10 o                         
   1   3   0      20754.16      23705.12       174.95 o                         
   2   3   0        935.00        989.82        45.23 o                         
   3   3   0       1995.36       2090.60        25.57 o                         
   4   3   0        298.26        275.90        11.90 o                         
   5   3   0        117.37        184.76        14.39 o                         
   6   3   0        230.60        217.13        13.88 o                         
   7   3   0         18.98          8.88        10.12 o                         
   8   3   0         32.41         38.24        12.46 o                         
   9   3   0        215.10        190.37        18.91 o                         
  10   3   0        103.86         93.18        23.78 o                         
  11   3   0        128.22        110.50        27.02 o                         
  12   3   0         25.63          0.66        24.91 o                         
  13   3   0         81.57         70.69        20.57 o                         
   0   4   0       8284.58       9715.92       123.02 o                         
   1   4   0       7036.44       7191.47       108.45 o                         
   2   4   0       1483.68       1609.10        22.03 o                         
   3   4   0       1256.91       1320.85        24.46 o                         
   4   4   0        454.53        540.97        16.22 o                         
   5   4   0         81.43         69.47         9.22 o                         
   6   4   0        197.63        204.28        12.84 o                         
   7   4   0        973.96       1021.06        28.26 o                         
   8   4   0       1208.72       1163.08        31.97 o                         
   9   4   0         65.49         48.40        17.67 o                         
  10   4   0        117.75         95.78        24.62 o                         
  11   4   0         96.04         41.65        20.15 o                         
  12   4   0        197.66        209.13        28.68 o                         
   1   5   0        575.63        564.95        37.31 o                         
   2   5   0       6265.18       6266.00        72.72 o                         
   3   5   0       3971.47       4017.40        36.76 o                         
   4   5   0       2467.87       2372.39        37.00 o                         
   5   5   0       1340.01       1371.79        32.74 o                         
   6   5   0         77.07         81.10        10.76 o                         
   7   5   0         33.17         41.32        10.59 o                         
   8   5   0        767.72        768.28        28.61 o                         
   9   5   0        470.96        477.19        29.47 o                         
  10   5   0        112.87        145.18        31.47 o                         
  11   5   0        180.15        216.68        29.49 o                         
  12   5   0         11.34         23.42        26.20 o                         
   0   6   0        102.10         34.42        20.05 o                         
   1   6   0       2099.11       1907.22        70.14 o                         
   2   6   0       3080.28       3012.91        42.76 o                         
   3   6   0         50.93         55.53         7.32 o                         
   4   6   0        218.33        232.08        18.36 o                         
   5   6   0        715.98        724.05        23.60 o                         
   6   6   0       3482.87       3561.88        48.30 o                         
   7   6   0       3319.45       3367.01        62.48 o                         
   8   6   0        362.99        365.45        24.52 o                         
   9   6   0         95.76        145.94        25.61 o                         
  10   6   0         35.98         46.13        21.52 o                         
  11   6   0          6.53         79.31        28.93 o                         
  12   6   0         43.84         12.28        25.68 o                         
   1   7   0       1361.13       1551.78        46.41 o                         
   2   7   0        714.76        691.04        23.74 o                         
   3   7   0       1648.24       1552.30        27.87 o                         
   4   7   0       2177.19       2233.24        32.29 o                         
   5   7   0       2339.41       2398.71        52.77 o                         
   6   7   0        739.52        760.19        48.12 o                         
   7   7   0        113.84        101.73        13.19 o                         
   8   7   0          0.98          7.32        17.75 o                         
   9   7   0         82.22        102.45        24.99 o                         
  10   7   0        150.90        194.27        40.21 o                         
  11   7   0        189.79        219.62        33.09 o                         
  12   7   0         20.47         10.74        20.89 o                         
   0   8   0       2224.44       2304.50        94.08 o                         
   1   8   0       1722.13       1874.40        54.95 o                         
   2   8   0        161.62        145.32        18.56 o                         
   3   8   0          2.31         25.48        10.41 o                         
   4   8   0        451.43        416.81        24.76 o                         
   5   8   0         63.86         43.70        16.71 o                         
   6   8   0        426.40        459.56        27.99 o                         
   7   8   0          2.51          0.00        24.93 o                         
   8   8   0        126.04         94.99        23.88 o                         
   9   8   0         50.00         31.15        26.29 o                         
  10   8   0         13.84         25.38        41.93 o                         
  11   8   0         17.96         57.49        24.62 o                         
   1   9   0        102.09         93.01        21.22 o                         
   2   9   0       1015.53        987.50        39.04 o                         
   3   9   0       1415.38       1378.31        30.26 o                         
   4   9   0        470.10        519.06        26.64 o                         
   5   9   0         56.45         31.46        15.22 o                         
   6   9   0        376.72        410.20        27.80 o                         
   7   9   0        153.35        160.97        32.66 o                         
   8   9   0        133.50        163.82        79.67 o                         
   9   9   0          6.92          0.00        22.16 o                         
  10   9   0         34.29         13.53        29.63 o                         
  11   9   0         56.76         84.06        44.05 o                         
   0  10   0       1041.95        985.63        55.07 o                         
   1  10   0       1081.75       1078.71        35.15 o                         
   2  10   0       1061.60       1053.90        37.82 o                         
   3  10   0         77.82         88.77        19.53 o                         
   4  10   0        104.33        118.05        17.17 o                         
   5  10   0         83.81         79.94        14.62 o                         
   6  10   0        330.45        311.26        64.03 o                         
   7  10   0        670.89        634.22        57.49 o                         
   8  10   0       1308.25       1336.05        73.48 o                         
   9  10   0        277.58        276.39        37.99 o                         
  10  10   0          3.03          0.00        31.07 o                         
   1  11   0        498.58        525.96        28.65 o                         
   2  11   0       1248.47       1273.47        33.75 o                         
   3  11   0       1417.79       1470.35        43.21 o                         
   4  11   0       1888.30       1892.32        49.18 o                         
   5  11   0        200.77        175.77        25.76 o                         
   6  11   0         11.39         18.14        19.81 o                         
   7  11   0          1.12          0.00        27.76 o                         
   8  11   0        257.87        345.78        45.78 o                         
   9  11   0        181.92        167.41        35.81 o                         
  10  11   0         64.66         81.14        27.70 o                         
   1  12   0        124.94        166.97        29.86 o                         
   2  12   0        779.73        780.80        33.66 o                         
   3  12   0        838.91        817.05        34.99 o                         
   4  12   0         55.25         70.57        17.17 o                         
   5  12   0         61.16         50.32        21.67 o                         
   6  12   0        227.49        235.95        29.96 o                         
   7  12   0        345.73        360.45        35.18 o                         
   8  12   0        472.70        526.76        42.54 o                         
   9  12   0         20.40         92.10        34.40 o                         
   1  13   0         57.88         70.19        19.92 o                         
   2  13   0        180.82        180.28        20.26 o                         
   3  13   0        380.58        395.38        26.82 o                         
   4  13   0        172.13        177.69        25.52 o                         
   5  13   0          2.08          0.00        27.84 o                         
   6  13   0         27.02         53.07        26.84 o                         
   7  13   0        148.27        118.98        31.01 o                         
   8  13   0         66.02         74.92        27.36 o                         
   0  14   0        392.55        421.58        51.48 o                         
   1  14   0         48.82         14.02        45.30 o                         
   2  14   0         17.54          0.00        24.21 o                         
   3  14   0          2.23          7.04        16.62 o                         
   4  14   0         14.77         33.33        19.20 o                         
   5  14   0          0.19          3.92        21.51 o                         
   6  14   0         35.96          3.99        19.82 o                         
   7  14   0         49.31         63.00        30.89 o                         
   1  15   0          3.11         14.45        18.95 o                         
   2  15   0          3.04          0.00        48.24 o                         
   3  15   0          2.92          0.00        34.15 o                         
   4  15   0         10.10         42.54        27.68 o                         
   5  15   0         35.50         29.68        32.80 o                         
   0  16   0        239.24        282.25        66.10 o                         
   1  16   0        269.75        308.55        42.03 o                         
   2  16   0        250.62        226.21        39.54 o                         
   3  16   0         27.23          0.00        30.32 o                         
 -13   1   1        128.99        123.51        20.55 o                         
 -12   1   1         87.13        121.63        19.69 o                         
 -11   1   1         71.59         38.34        15.39 o                         
 -10   1   1         20.96         25.72        14.24 o                         
  -9   1   1          0.90          0.00        12.38 o                         
  -8   1   1         96.37        115.24        13.58 o                         
  -7   1   1        899.99        869.34        24.93 o                         
  -6   1   1       2262.58       2456.50        35.93 o                         
  -5   1   1       6819.46       7207.94        51.32 o                         
  -4   1   1       6917.16       6912.36        44.53 o                         
  -3   1   1       1321.38       1471.85        18.42 o                         
  -2   1   1       1190.99       1382.83        16.53 o                         
   1   1   1        183.25        212.87         6.57 o                         
   2   1   1        206.52        208.27         8.34 o                         
   3   1   1       3477.77       3712.72        44.96 o                         
   4   1   1        257.40        255.19        12.12 o                         
   5   1   1        136.68        118.86        11.29 o                         
   6   1   1          2.70          0.00        10.75 o                         
   7   1   1        651.62        639.66        24.26 o                         
   8   1   1        754.22        787.91        26.46 o                         
   9   1   1        305.44        310.86        19.47 o                         
  10   1   1         62.06         53.80        13.56 o                         
  11   1   1         63.94         60.43        14.83 o                         
  12   1   1        222.87        238.05        20.50 o                         
  13   1   1          0.47          1.29        17.43 o                         
 -13   2   1         71.32         63.06        22.80 o                         
 -12   2   1         29.63         42.01        17.87 o                         
 -11   2   1        670.10        677.95        33.28 o                         
 -10   2   1       1154.69       1234.83        46.16 o                         
  -9   2   1       1932.89       1985.67        46.97 o                         
  -8   2   1        784.56        786.99        29.31 o                         
  -7   2   1        456.63        460.88        19.11 o                         
  -6   2   1          1.42          2.37        10.78 o                         
  -5   2   1       1958.94       2516.99        51.54 o                         
  -4   2   1       2440.74       2459.60        30.05 o                         
  -3   2   1       2173.79       2140.50        26.00 o                         
  -2   2   1        821.60        821.60        12.43 o                         
  -1   2   1       8300.95       8565.49        62.12 o                         
   0   2   1       7872.04       8649.07        90.49 o                         
   1   2   1          5.78          0.49         5.15 o                         
   2   2   1         92.16        100.98         5.18 o                         
   3   2   1       1919.78       1933.89        21.75 o                         
   4   2   1      10588.00      10889.64        76.89 o                         
   5   2   1       7123.87       7318.57        64.00 o                         
   6   2   1       1987.48       1961.54        36.54 o                         
   7   2   1       2353.90       2381.41        43.50 o                         
   8   2   1        496.92        501.42        24.14 o                         
   9   2   1        189.38        213.28        18.84 o                         
  10   2   1        108.55        126.70        15.55 o                         
  11   2   1        167.78        186.30        18.47 o                         
  12   2   1        198.73        237.34        26.12 o                         
  13   2   1         22.14          3.10        17.77 o                         
 -13   3   1         61.41         26.98        18.82 o                         
 -12   3   1        167.02        168.75        36.38 o                         
 -11   3   1        334.24        384.40        35.49 o                         
 -10   3   1        257.82        282.68        29.27 o                         
  -9   3   1        760.33        745.35        27.68 o                         
  -8   3   1        224.24        220.35        16.18 o                         
  -7   3   1       2452.01       2583.75        41.62 o                         
  -6   3   1       4412.03       4323.73        48.57 o                         
  -5   3   1       1053.96        886.61        17.62 o                         
  -4   3   1       1098.65        944.10        21.25 o                         
  -3   3   1       2965.74       3010.40        27.15 o                         
  -2   3   1       7488.90       8208.11        65.10 o                         
  -1   3   1      26032.97      27540.58       128.11 o                         
   0   3   1       6460.38       6479.86        61.31 o                         
   1   3   1      14707.18      15225.57        65.87 o                         
   2   3   1       7871.15       8297.13        65.92 o                         
   3   3   1       2673.19       2730.13        23.77 o                         
   4   3   1        201.83        196.99         9.44 o                         
   5   3   1       1317.41       1333.04        22.09 o                         
   6   3   1        197.89        205.84        12.39 o                         
   7   3   1        208.45        199.97        14.96 o                         
   8   3   1       1947.48       1936.07        40.40 o                         
   9   3   1       1183.12       1220.05        34.66 o                         
  10   3   1        362.17        363.46        32.75 o                         
  11   3   1         56.90         72.86        20.14 o                         
  12   3   1          8.82         22.99        18.35 o                         
 -13   4   1          1.28          0.00        18.57 o                         
 -12   4   1         26.45         20.53        27.80 o                         
 -11   4   1         38.03         55.78        19.77 o                         
 -10   4   1        151.46        177.00        29.79 o                         
  -9   4   1        314.00        337.97        25.54 o                         
  -8   4   1        436.03        467.40        21.17 o                         
  -7   4   1        586.42        614.05        21.82 o                         
  -6   4   1        156.53        145.65        11.35 o                         
  -5   4   1       1063.82        991.73        25.45 o                         
  -4   4   1         26.54         34.61         6.77 o                         
  -3   4   1       1149.47       1316.59        27.24 o                         
  -2   4   1       1686.88       1768.29        58.04 o                         
  -1   4   1       1958.90       2203.13        40.64 o                         
   0   4   1         37.29         63.35         9.13 o                         
   1   4   1       7546.19       7528.73        58.22 o                         
   2   4   1        656.14        780.21        24.85 o                         
   3   4   1       3889.73       3909.71        34.34 o                         
   4   4   1        754.74        657.27        22.00 o                         
   5   4   1       8344.82       8624.74       130.65 o                         
   6   4   1       4949.06       4938.21        51.97 o                         
   7   4   1        136.65        113.85        13.74 o                         
   8   4   1          1.85         15.79        14.37 o                         
   9   4   1        736.00        755.28        33.21 o                         
  10   4   1       1284.26       1371.60        57.52 o                         
  11   4   1        311.56        298.88        32.85 o                         
  12   4   1          9.95         14.50        18.21 o                         
 -12   5   1         73.88         22.11        28.83 o                         
 -11   5   1          0.40         12.94        20.11 o                         
 -10   5   1         77.25        135.10        21.76 o                         
  -9   5   1        729.84        766.65        34.66 o                         
  -8   5   1        218.02        226.60        21.28 o                         
  -7   5   1        648.97        621.63        20.64 o                         
  -6   5   1        697.33        709.54        21.68 o                         
  -5   5   1       2885.99       2888.86        43.81 o                         
  -4   5   1       5647.21       5436.22        62.33 o                         
  -3   5   1        293.24        272.06        43.92 o                         
  -2   5   1       2390.23       2535.69        43.82 o                         
  -1   5   1        339.30        283.57        18.86 o                         
   0   5   1       3798.58       3744.32        45.15 o                         
   1   5   1       1559.66       1489.28        23.77 o                         
   2   5   1       1705.28       1781.58        25.23 o                         
   3   5   1         94.13        133.11         9.21 o                         
   4   5   1         69.11         29.46         8.94 o                         
   5   5   1         31.74         28.42         7.80 o                         
   6   5   1         36.07         11.84         8.90 o                         
   7   5   1         34.48         46.75        11.65 o                         
   8   5   1        168.77        176.12        16.17 o                         
   9   5   1         11.17         29.80        21.69 o                         
  10   5   1         45.23         35.45        32.10 o                         
  11   5   1          0.92          0.00        23.67 o                         
  12   5   1          5.32         11.36        26.42 o                         
 -12   6   1         83.34         28.06        22.33 o                         
 -11   6   1          0.09          0.00        22.12 o                         
 -10   6   1          0.49          0.00        20.30 o                         
  -9   6   1        113.88         93.84        17.87 o                         
  -8   6   1         11.34         29.97        15.83 o                         
  -7   6   1        528.19        529.91        22.73 o                         
  -6   6   1         89.21         55.60        19.02 o                         
  -5   6   1         28.10         41.31        11.24 o                         
  -4   6   1         29.83         55.78        12.10 o                         
  -3   6   1        907.93        802.95        18.63 o                         
  -2   6   1        860.47        816.76        27.82 o                         
  -1   6   1        205.13        214.79        18.61 o                         
   0   6   1        671.22        662.40        22.45 o                         
   1   6   1       5030.70       5111.63        50.47 o                         
   2   6   1       5926.08       5962.15        71.49 o                         
   3   6   1       2028.24       2048.95        34.26 o                         
   4   6   1        318.23        310.99        16.86 o                         
   5   6   1        796.74        776.10        25.89 o                         
   6   6   1          1.30          0.00        12.35 o                         
   7   6   1        154.83        159.35        20.74 o                         
   8   6   1         57.87         68.71        15.05 o                         
   9   6   1        150.78        132.18        29.17 o                         
  10   6   1        163.38        177.14        28.07 o                         
  11   6   1         49.55         27.69        22.62 o                         
  12   6   1         44.57         36.24        23.49 o                         
 -12   7   1        172.60         83.70        26.92 o                         
 -11   7   1        239.36        248.55        31.86 o                         
 -10   7   1          0.41         40.46        21.09 o                         
  -9   7   1         89.16         99.24        24.20 o                         
  -8   7   1        333.98        371.41        22.67 o                         
  -7   7   1        545.78        604.92        33.46 o                         
  -6   7   1         32.90         55.49        24.80 o                         
  -5   7   1         92.60         89.57        13.79 o                         
  -4   7   1        106.98        102.82        16.66 o                         
  -3   7   1         34.85         24.25         5.38 o                         
  -2   7   1          0.42          0.00        13.49 o                         
  -1   7   1         38.47         50.58        16.64 o                         
   0   7   1        130.63        121.73        21.77 o                         
   1   7   1       9194.33       9841.41       132.15 o                         
   2   7   1      10123.01      10157.47       122.08 o                         
   3   7   1        874.83        834.15        29.11 o                         
   4   7   1        288.94        243.55        13.37 o                         
   5   7   1        253.33        238.05        21.06 o                         
   6   7   1        167.60        172.67        15.01 o                         
   7   7   1        694.45        705.79        34.09 o                         
   8   7   1        181.39        211.30        24.47 o                         
   9   7   1        224.72        259.33        30.85 o                         
  10   7   1         87.29        110.48        26.06 o                         
  11   7   1         25.30         37.90        22.62 o                         
 -11   8   1         19.39         33.65        29.23 o                         
 -10   8   1        188.39        188.88        37.30 o                         
  -9   8   1        283.03        320.74        33.14 o                         
  -8   8   1        952.53       1018.36        49.78 o                         
  -7   8   1       2604.03       2582.70        87.76 o                         
  -6   8   1        561.62        572.69        28.45 o                         
  -5   8   1          0.61          1.02        14.71 o                         
  -4   8   1       1205.93       1222.12        37.40 o                         
  -3   8   1       6672.17       6644.39        91.67 o                         
  -2   8   1       3122.12       3069.81        58.66 o                         
  -1   8   1       3181.29       2892.76        64.69 o                         
   0   8   1       1881.97       1535.61       430.98 o                         
   1   8   1         63.01         72.73         9.74 o                         
   2   8   1       1232.34       1173.07        24.27 o                         
   3   8   1       4763.53       4814.00        51.48 o                         
   4   8   1       1309.06       1252.90        27.89 o                         
   5   8   1       1431.06       1358.17        44.26 o                         
   6   8   1        465.26        462.39        29.15 o                         
   7   8   1        119.04        119.96        29.98 o                         
   8   8   1         22.14         22.25        22.25 o                         
   9   8   1         41.45         37.54        29.68 o                         
  10   8   1         18.24          0.00        30.53 o                         
  11   8   1        112.19         35.27        54.38 o                         
 -11   9   1         75.51        143.83        40.31 o                         
 -10   9   1          6.35         26.67        29.30 o                         
  -9   9   1         56.27         89.21        24.24 o                         
  -8   9   1        262.51        302.76        38.89 o                         
  -7   9   1        232.64        227.73        34.41 o                         
  -6   9   1       1187.57       1176.96        61.35 o                         
  -5   9   1       4154.30       4246.61        72.97 o                         
  -4   9   1        814.70        853.09        30.49 o                         
  -3   9   1         10.36         18.92         8.73 o                         
  -2   9   1        376.45        353.90        25.23 o                         
  -1   9   1        144.90        156.67        32.33 o                         
   0   9   1        721.02        507.81       123.69 o                         
   1   9   1       4258.90       3966.25       130.17 o                         
   2   9   1       2529.49       2481.37        50.71 o                         
   3   9   1       4346.29       4349.57        64.56 o                         
   4   9   1       3333.30       3285.05        59.48 o                         
   5   9   1        384.01        381.12        27.18 o                         
   6   9   1       2028.34       2017.78        57.76 o                         
   7   9   1        835.36        829.35        72.38 o                         
   8   9   1        392.75        428.12        44.80 o                         
   9   9   1        251.84        299.16        33.98 o                         
  10   9   1         62.33         61.10        40.13 o                         
  11   9   1          0.68          0.00        34.42 o                         
 -10  10   1          2.13          0.00        33.35 o                         
  -9  10   1        191.52        199.26        32.13 o                         
  -8  10   1        329.96        338.86        41.88 o                         
  -7  10   1        207.46        222.70        38.94 o                         
  -6  10   1         52.39         46.66        25.74 o                         
  -5  10   1          1.96         11.33        13.53 o                         
  -4  10   1        252.80        240.74        19.80 o                         
  -3  10   1       1082.47       1138.37        28.93 o                         
  -2  10   1       1329.07       1284.06        43.78 o                         
  -1  10   1       1742.74       1665.15        55.56 o                         
   0  10   1        808.89        800.03        35.38 o                         
   1  10   1         50.17         39.74        10.55 o                         
   2  10   1        195.29        179.67        14.85 o                         
   3  10   1       1016.14       1027.06        36.37 o                         
   4  10   1       1850.47       1834.35        47.48 o                         
   5  10   1        224.83        220.37        21.33 o                         
   6  10   1          2.20         12.14        25.56 o                         
   7  10   1        108.31        135.65        30.60 o                         
   8  10   1         81.78         76.80        52.90 o                         
   9  10   1          0.17         11.48        41.01 o                         
  10  10   1          4.78         13.81        64.48 o                         
 -10  11   1          0.93         35.67        24.74 o                         
  -9  11   1         27.23         31.22        28.21 o                         
  -8  11   1         27.67          8.78        26.18 o                         
  -7  11   1          3.86          0.00        23.56 o                         
  -6  11   1         41.61         28.26        20.31 o                         
  -5  11   1         48.34         47.48        23.91 o                         
  -4  11   1         47.53         68.97        19.28 o                         
  -3  11   1         20.22          5.37        13.65 o                         
  -2  11   1        173.90        174.01        20.11 o                         
  -1  11   1         48.95         41.75        21.70 o                         
   0  11   1         40.50         27.45        25.24 o                         
   1  11   1        136.03        112.07        17.75 o                         
   2  11   1         12.23          7.71        11.68 o                         
   3  11   1        304.48        303.59        23.81 o                         
   4  11   1         18.76         21.31        14.71 o                         
   5  11   1          0.85          0.00        19.04 o                         
   6  11   1         68.93         44.05        21.99 o                         
   7  11   1         91.05         90.75        29.14 o                         
   8  11   1         18.58          0.00        26.78 o                         
   9  11   1         63.48         92.89        35.14 o                         
  -9  12   1        148.07         36.70        49.81 o                         
  -8  12   1         40.08         21.46        22.23 o                         
  -7  12   1        109.27        138.54        26.90 o                         
  -6  12   1        208.55        188.41        26.85 o                         
  -5  12   1         24.31          9.75        18.74 o                         
  -4  12   1        322.86        302.62        22.96 o                         
  -3  12   1         17.18         56.95        19.34 o                         
  -2  12   1         50.82         28.56        17.39 o                         
  -1  12   1        171.48        153.50        21.80 o                         
   0  12   1        642.40        672.34        38.26 o                         
   1  12   1          2.37          0.00        12.97 o                         
   2  12   1        111.24        104.95        19.08 o                         
   3  12   1        104.76         92.26        21.14 o                         
   4  12   1        916.06        961.27        38.68 o                         
   5  12   1        948.23        940.03        47.56 o                         
   6  12   1         23.09          9.81        21.86 o                         
   7  12   1          1.10          0.00        23.65 o                         
   8  12   1         41.98         96.25        25.19 o                         
   9  12   1         23.09          4.45        26.73 o                         
  -8  13   1          6.87          0.61        27.35 o                         
  -7  13   1         22.50         41.17        21.92 o                         
  -6  13   1        264.87        266.14        31.91 o                         
  -5  13   1        534.78        566.22        39.27 o                         
  -4  13   1         80.77         47.87        19.92 o                         
  -3  13   1          1.05          0.00        14.83 o                         
  -2  13   1          0.83         11.70        46.47 o                         
  -1  13   1          5.14          9.24        20.57 o                         
   0  13   1        317.55        337.47        45.30 o                         
   1  13   1       1210.78       1164.00        38.99 o                         
   2  13   1        608.98        612.90        32.71 o                         
   3  13   1        197.22        245.74        24.45 o                         
   4  13   1         69.37         72.76        17.63 o                         
   5  13   1         77.15        110.37        25.63 o                         
   6  13   1        398.25        413.16        36.69 o                         
   7  13   1        225.04        223.95        33.04 o                         
   8  13   1        135.21        197.82        31.69 o                         
  -7  14   1         57.92         47.70        24.33 o                         
  -6  14   1          7.27          0.00        19.69 o                         
  -5  14   1          4.07         36.95        22.26 o                         
  -4  14   1        316.17        324.87        75.78 o                         
  -3  14   1        835.71        844.61        58.46 o                         
  -2  14   1        448.46        464.57        41.87 o                         
  -1  14   1        700.61        726.91        52.10 o                         
   0  14   1        328.89        286.84        44.95 o                         
   1  14   1         30.67         21.93        23.43 o                         
   2  14   1        184.26        178.18        25.31 o                         
   3  14   1        257.50        251.94        24.73 o                         
   4  14   1        228.70        273.08        30.73 o                         
   5  14   1        142.12        130.52        26.49 o                         
   6  14   1        132.56        155.88        31.17 o                         
  -5  15   1         11.76         11.37        26.16 o                         
  -4  15   1         33.34         55.35        21.98 o                         
  -3  15   1        218.94        207.09        28.30 o                         
  -2  15   1         19.01         17.92        17.89 o                         
  -1  15   1         55.54          0.00        34.27 o                         
   1  15   1        346.23        324.31        39.77 o                         
   2  15   1        429.00        508.60        46.28 o                         
   3  15   1         13.03         42.72        31.07 o                         
   4  15   1          4.85          0.00        22.48 o                         
   5  15   1         23.62          4.69        23.01 o                         
  -3  16   1        153.33         64.73        61.26 o                         
  -2  16   1        244.73        303.68       106.78 o                         
  -1  16   1        105.15         72.68        46.24 o                         
   0  16   1         20.18         18.29        24.78 o                         
   1  16   1          1.93          0.00        27.53 o                         
   2  16   1         20.33          5.94        24.58 o                         
   3  16   1          0.62          0.00        40.41 o                         
 -13   0   2          0.68          0.00        25.82 o                         
 -12   0   2        189.09        215.91        34.89 o                         
 -11   0   2        777.15        792.13        54.71 o                         
 -10   0   2       2360.07       2452.12        68.75 o                         
  -9   0   2       3010.45       2992.91        74.87 o                         
  -8   0   2          4.70          9.29        14.54 o                         
  -7   0   2        214.32        164.74        16.99 o                         
  -6   0   2        237.05        197.19        19.40 o                         
  -5   0   2      12975.60      13156.24       105.54 o                         
  -4   0   2      40395.82      41019.96       201.44 o                         
  -3   0   2        401.63        372.34        16.17 o                         
  -2   0   2       3096.80       3073.65        37.12 o                         
  -1   0   2      17285.20      16465.40       407.14 o                         
   1   0   2        311.69        442.72        12.45 o                         
   2   0   2       6250.30       6343.92        61.16 o                         
   3   0   2        375.04        312.50        19.17 o                         
   4   0   2       1755.98       1702.46        36.58 o                         
   5   0   2       2207.84       2113.13        45.31 o                         
   6   0   2         37.54         18.01        23.80 o                         
   7   0   2         53.77         79.75        17.29 o                         
   8   0   2       1140.58       1156.57        44.42 o                         
   9   0   2        500.48        502.52        33.02 o                         
  10   0   2        801.15        930.55        45.57 o                         
  11   0   2       1592.11       1778.57        74.32 o                         
  12   0   2         48.60         76.57        23.51 o                         
 -13   1   2        107.38        101.75        21.45 o                         
 -12   1   2          5.40          0.00        17.34 o                         
 -11   1   2        155.66        152.71        22.60 o                         
 -10   1   2        415.19        459.62        26.68 o                         
  -9   1   2        334.64        347.45        20.79 o                         
  -8   1   2        469.28        470.10        23.84 o                         
  -7   1   2         42.29         55.97        12.18 o                         
  -6   1   2       1397.34       1498.15        29.42 o                         
  -5   1   2       6167.82       6499.99        53.70 o                         
  -4   1   2       2189.81       2528.28        50.08 o                         
  -3   1   2       8922.91       9562.42        63.21 o                         
  -2   1   2      13171.44      13373.43        88.10 o                         
  -1   1   2      10547.61      11253.99        60.64 o                         
   0   1   2       5492.00       5653.96        46.34 o                         
   1   1   2      23993.65      24944.26       175.91 o                         
   2   1   2        385.13        367.94        13.81 o                         
   3   1   2        482.98        567.63        19.81 o                         
   4   1   2       6433.41       6762.08        54.56 o                         
   5   1   2       8953.59       9104.96        70.65 o                         
   6   1   2       6264.29       6358.13        72.93 o                         
   7   1   2       1553.90       1573.40        33.23 o                         
   8   1   2         72.58         63.80        12.58 o                         
   9   1   2         27.95         29.78        12.09 o                         
  10   1   2        229.02        255.36        19.60 o                         
  11   1   2          1.05         17.94        13.79 o                         
  12   1   2         11.06         28.07        26.86 o                         
 -13   2   2          8.02         44.55        20.03 o                         
 -12   2   2          1.12         12.53        15.99 o                         
 -11   2   2        247.91        270.42        23.44 o                         
 -10   2   2        779.46        754.58        32.64 o                         
  -9   2   2         67.28         63.54        15.90 o                         
  -8   2   2         61.49         62.70        10.01 o                         
  -7   2   2         88.23        105.69        10.63 o                         
  -6   2   2       2132.44       2029.47        29.57 o                         
  -5   2   2        851.79        804.79        17.53 o                         
  -4   2   2       4731.12       4457.28        32.28 o                         
  -3   2   2       1956.62       1925.04        29.54 o                         
  -2   2   2       8286.03       8436.35        50.92 o                         
  -1   2   2         24.50         61.26         9.28 o                         
   0   2   2       8046.55       8644.34        33.81 o                         
   1   2   2       8504.61       8791.65        81.97 o                         
   2   2   2        232.52        242.25         9.73 o                         
   3   2   2        447.48        446.52        14.56 o                         
   4   2   2          3.97          0.19         7.79 o                         
   5   2   2       2092.93       2271.71        35.92 o                         
   6   2   2        118.10         90.17        15.22 o                         
   7   2   2        122.54        133.44        14.40 o                         
   8   2   2          1.13          0.37        11.92 o                         
   9   2   2          2.25          0.00        12.50 o                         
  10   2   2        547.24        545.06        23.21 o                         
  11   2   2        216.53        223.24        25.12 o                         
  12   2   2          0.48          0.00        18.66 o                         
 -13   3   2         15.47         14.83        17.93 o                         
 -12   3   2         31.61         33.81        18.45 o                         
 -11   3   2         80.10         87.97        19.98 o                         
 -10   3   2        418.81        433.17        29.69 o                         
  -9   3   2         18.64          1.75        16.04 o                         
  -8   3   2        262.84        260.60        16.25 o                         
  -7   3   2        188.96        201.77        13.38 o                         
  -6   3   2       1247.57       1258.00        22.99 o                         
  -5   3   2       1508.29       1588.26        25.74 o                         
  -4   3   2        168.58        149.24        12.95 o                         
  -3   3   2       2913.92       3158.25        22.58 o                         
  -2   3   2       1375.44       1555.48        36.22 o                         
  -1   3   2        662.78        673.52        15.14 o                         
   0   3   2       2138.50       2391.40        32.34 o                         
   1   3   2       3397.29       3542.43        33.67 o                         
   2   3   2        235.26        302.12        10.99 o                         
   3   3   2       1391.90       1421.29        18.93 o                         
   4   3   2       2455.91       2573.85        41.18 o                         
   5   3   2         44.44         53.92         9.05 o                         
   6   3   2         22.59         37.09         9.49 o                         
   7   3   2        355.13        328.49        18.31 o                         
   8   3   2       1074.67       1065.99        31.99 o                         
   9   3   2         28.26         33.85        11.92 o                         
  10   3   2         24.24         31.58        14.78 o                         
  11   3   2         36.75         19.68        17.96 o                         
  12   3   2          1.07          0.00        17.95 o                         
 -13   4   2         44.82         20.22        20.82 o                         
 -12   4   2        111.83        111.54        29.69 o                         
 -11   4   2         49.28         56.84        17.59 o                         
 -10   4   2         53.18         37.16        17.04 o                         
  -9   4   2         43.49         42.80        20.81 o                         
  -8   4   2         65.03         68.55        16.06 o                         
  -7   4   2         50.94         46.01         8.94 o                         
  -6   4   2        118.96        126.00        10.82 o                         
  -5   4   2        950.31        926.43        22.36 o                         
  -4   4   2       4675.62       4806.47        64.51 o                         
  -3   4   2       5518.14       5520.56        50.11 o                         
  -2   4   2       4448.83       4719.42        66.11 o                         
  -1   4   2        301.13        313.68        14.09 o                         
   0   4   2       1109.21       1173.38        24.27 o                         
   1   4   2       2711.48       2802.85        44.76 o                         
   2   4   2        187.76        158.23        10.00 o                         
   3   4   2       1665.29       1540.58        24.63 o                         
   4   4   2       4904.64       4902.89        46.11 o                         
   5   4   2        957.73       1002.61        23.32 o                         
   6   4   2        114.94        108.99        11.15 o                         
   7   4   2       1292.24       1347.96        32.26 o                         
   8   4   2        915.36        949.94        29.62 o                         
   9   4   2        314.85        339.62        24.62 o                         
  10   4   2        126.63        151.56        26.66 o                         
  11   4   2          4.02         14.57        18.43 o                         
  12   4   2         35.43         39.00        26.65 o                         
 -13   5   2         48.05         49.55        21.93 o                         
 -12   5   2         13.28         27.86        23.33 o                         
 -11   5   2          0.65         17.09        17.45 o                         
 -10   5   2        193.19        186.98        23.07 o                         
  -9   5   2       1409.23       1422.96        52.91 o                         
  -8   5   2       1475.07       1559.60        44.25 o                         
  -7   5   2       1474.68       1379.43        46.93 o                         
  -6   5   2       1517.89       1421.07        31.01 o                         
  -5   5   2        771.20        830.16        33.96 o                         
  -4   5   2        675.26        753.46        39.85 o                         
  -3   5   2       2883.00       2960.55        59.31 o                         
  -2   5   2       9203.84       9098.00        79.21 o                         
  -1   5   2       1809.89       1785.41        33.08 o                         
   0   5   2       1103.10       1051.43        23.53 o                         
   1   5   2        317.58        343.52        18.67 o                         
   2   5   2          4.84         12.43         7.33 o                         
   3   5   2       1190.53       1204.58        24.55 o                         
   4   5   2       1444.63       1538.44        37.18 o                         
   5   5   2       2152.48       2178.37        44.04 o                         
   6   5   2       4790.58       4721.68        67.84 o                         
   7   5   2       1555.96       1513.72        42.39 o                         
   8   5   2         76.66         62.96        22.95 o                         
   9   5   2        234.62        225.92        32.03 o                         
  10   5   2          0.15         10.90        20.57 o                         
  11   5   2        221.29        275.75        33.47 o                         
  12   5   2         70.52         53.20        20.88 o                         
 -12   6   2        170.42        192.92        30.79 o                         
 -11   6   2        451.33        493.80        38.73 o                         
 -10   6   2        457.71        450.08        29.76 o                         
  -9   6   2         54.58         55.43        16.39 o                         
  -8   6   2        169.07        176.58        22.04 o                         
  -7   6   2         46.95         63.31        16.95 o                         
  -6   6   2       1399.12       1267.52        55.71 o                         
  -5   6   2       1038.84        946.24        28.49 o                         
  -4   6   2       2119.11       1907.85        37.88 o                         
  -3   6   2       5931.09       5845.79        94.46 o                         
  -2   6   2        762.18        734.59        26.45 o                         
  -1   6   2       3183.54       3717.90        60.83 o                         
   0   6   2        748.66        828.47        32.21 o                         
   1   6   2        526.25        455.09        20.23 o                         
   2   6   2       8679.22       8662.26        92.45 o                         
   3   6   2       4792.77       4436.57        49.14 o                         
   4   6   2        702.09        651.17        17.79 o                         
   5   6   2       1227.04       1185.14        25.65 o                         
   6   6   2         26.44         19.42         9.91 o                         
   7   6   2        840.67        757.83        29.20 o                         
   8   6   2        478.55        418.15        31.77 o                         
   9   6   2        603.93        598.39        40.31 o                         
  10   6   2        351.05        427.85        37.68 o                         
  11   6   2        153.87        174.44        27.82 o                         
  12   6   2         68.44        103.11        26.29 o                         
 -12   7   2         22.16         19.67        23.84 o                         
 -11   7   2          1.55         12.42        19.57 o                         
 -10   7   2        109.10        190.86        28.86 o                         
  -9   7   2        544.91        577.84        31.27 o                         
  -8   7   2        585.23        587.23        30.70 o                         
  -7   7   2       1085.90       1089.66        57.11 o                         
  -6   7   2       2244.12       2242.35        74.32 o                         
  -5   7   2        118.69        108.73        13.70 o                         
  -4   7   2        403.17        425.97        15.05 o                         
  -3   7   2         28.80         41.33        13.67 o                         
  -2   7   2         16.72         14.93        15.62 o                         
  -1   7   2       1468.98       1281.64        39.18 o                         
   0   7   2       1850.24       1783.10        49.94 o                         
   1   7   2       1594.36       1335.18        24.58 o                         
   2   7   2        636.74        572.32        26.19 o                         
   3   7   2        262.42        299.72        17.13 o                         
   4   7   2        649.43        629.00        21.62 o                         
   5   7   2        963.01        899.36        30.10 o                         
   6   7   2        529.74        521.19        30.88 o                         
   7   7   2        268.18        235.24        32.63 o                         
   8   7   2         82.88         67.47        16.73 o                         
   9   7   2         10.90          0.00        22.31 o                         
  10   7   2         27.22         48.50        23.70 o                         
  11   7   2         16.83         58.99        36.62 o                         
 -11   8   2         56.00         81.73        33.48 o                         
 -10   8   2        153.81        143.94        32.44 o                         
  -9   8   2        174.71        208.91        30.25 o                         
  -8   8   2        239.92        221.06        21.48 o                         
  -7   8   2        138.55        130.86        29.74 o                         
  -6   8   2        950.98        954.97        52.45 o                         
  -5   8   2       1368.85       1394.71        39.36 o                         
  -4   8   2         16.85         12.60         5.51 o                         
  -3   8   2        203.47        232.07        21.85 o                         
  -2   8   2        203.94        222.09        19.91 o                         
  -1   8   2        354.84        387.61        21.40 o                         
   0   8   2          5.82         23.72        12.53 o                         
   1   8   2         18.43         18.68         6.84 o                         
   2   8   2         96.54        100.20        12.80 o                         
   3   8   2       1042.85        992.97        27.50 o                         
   4   8   2        188.98        163.43        13.65 o                         
   5   8   2        642.81        611.66        32.65 o                         
   6   8   2        145.53        163.38        32.51 o                         
   7   8   2        393.26        381.96        29.61 o                         
   8   8   2         10.30         16.12        20.42 o                         
   9   8   2          4.59          8.58        61.88 o                         
  10   8   2          7.50         24.14        29.77 o                         
  11   8   2         54.45         51.20        52.33 o                         
 -11   9   2          4.14          0.00        27.46 o                         
 -10   9   2          7.55         18.93        29.35 o                         
  -9   9   2         20.85         24.94        22.49 o                         
  -8   9   2       1204.53       1157.12        85.38 o                         
  -7   9   2       1087.01       1147.45        92.26 o                         
  -6   9   2        148.97        129.48        29.21 o                         
  -5   9   2        225.27        224.58        19.56 o                         
  -4   9   2         70.93         69.03        12.81 o                         
  -3   9   2          1.59         15.34        15.69 o                         
  -2   9   2        435.27        446.69        26.74 o                         
  -1   9   2         43.31         21.06        12.56 o                         
   0   9   2        915.64       1035.81        44.93 o                         
   1   9   2        262.16        263.49        14.66 o                         
   2   9   2          2.16          0.00        10.99 o                         
   3   9   2         16.95          8.62        10.27 o                         
   4   9   2        507.30        545.22        27.95 o                         
   5   9   2          8.73         27.05        16.96 o                         
   6   9   2         71.65         81.00        19.71 o                         
   7   9   2        207.99        184.08        65.77 o                         
   8   9   2         98.00        101.52        35.69 o                         
   9   9   2         76.56         68.60        26.86 o                         
  10   9   2          1.38          1.22        28.90 o                         
 -10  10   2        266.17        267.70        33.73 o                         
  -9  10   2         96.87         54.04        22.13 o                         
  -8  10   2         60.65         30.07        43.30 o                         
  -7  10   2        118.28         89.28        26.93 o                         
  -6  10   2        620.21        643.74        38.28 o                         
  -5  10   2        628.35        610.74        39.16 o                         
  -4  10   2         79.12         80.57        13.64 o                         
  -3  10   2        319.02        365.63        27.47 o                         
  -2  10   2        821.89        729.86        39.36 o                         
  -1  10   2        245.23        228.47        22.83 o                         
   0  10   2         18.40         20.85        11.03 o                         
   1  10   2         42.63         11.62        13.24 o                         
   2  10   2       1811.01       1747.75        41.80 o                         
   3  10   2       2608.07       2584.43        55.50 o                         
   4  10   2       1278.28       1295.79        41.69 o                         
   5  10   2         98.10         55.75        17.85 o                         
   6  10   2        298.41        352.52        29.31 o                         
   7  10   2         33.55         96.24        32.40 o                         
   8  10   2         99.94         78.35        56.55 o                         
   9  10   2        158.14         84.91        25.67 o                         
  10  10   2         63.60          0.00        52.53 o                         
 -10  11   2         18.22          0.00        22.72 o                         
  -9  11   2         82.02         56.95        64.10 o                         
  -8  11   2        480.88        452.61        67.92 o                         
  -7  11   2       1557.03       1614.16        62.63 o                         
  -6  11   2       1262.52       1334.04        54.59 o                         
  -5  11   2          5.14         27.31        23.50 o                         
  -4  11   2        940.51        890.64        33.59 o                         
  -3  11   2       1383.26       1349.65        39.42 o                         
  -2  11   2       2349.42       2266.69        54.66 o                         
  -1  11   2       1696.25       1654.37        55.63 o                         
   0  11   2        325.48        308.09        39.36 o                         
   1  11   2         24.88         39.02        14.99 o                         
   2  11   2        293.72        260.16        18.56 o                         
   3  11   2        899.34        843.87        34.90 o                         
   4  11   2        244.42        225.92        21.84 o                         
   5  11   2         86.53         96.94        18.81 o                         
   6  11   2         62.70         84.77        24.00 o                         
   7  11   2        672.90        716.70        55.26 o                         
   8  11   2        378.49        405.70        74.48 o                         
   9  11   2         87.69        119.94        26.97 o                         
  -9  12   2          1.98          0.00        21.63 o                         
  -8  12   2         15.98          5.26        28.38 o                         
  -7  12   2         54.45         49.97        21.23 o                         
  -6  12   2        203.80        136.03        25.40 o                         
  -5  12   2        412.73        411.64        39.53 o                         
  -4  12   2        775.02        799.33        41.92 o                         
  -3  12   2       1176.48       1225.81        39.62 o                         
  -2  12   2        922.62        921.65        35.77 o                         
  -1  12   2          6.22          0.00        27.14 o                         
   0  12   2        198.34        189.36        34.02 o                         
   1  12   2         24.82         52.03        14.13 o                         
   2  12   2        726.15        782.25        35.05 o                         
   3  12   2       1530.80       1636.04        49.18 o                         
   4  12   2        609.60        642.47        33.03 o                         
   5  12   2         61.44         42.88        16.63 o                         
   6  12   2         10.57          6.06        21.25 o                         
   7  12   2         33.68         43.17        23.54 o                         
   8  12   2        347.98        409.87        39.81 o                         
  -8  13   2        123.82        139.42        28.31 o                         
  -7  13   2        197.80        221.18        30.28 o                         
  -6  13   2         22.14         13.14        22.24 o                         
  -5  13   2          0.21          8.81        30.73 o                         
  -4  13   2         84.52         88.62        21.75 o                         
  -3  13   2        434.40        473.78        24.92 o                         
  -2  13   2        597.00        670.40        49.51 o                         
  -1  13   2        114.54        140.75        27.97 o                         
   0  13   2         10.40          0.00        21.30 o                         
   1  13   2          2.27          4.67        12.96 o                         
   2  13   2        105.63         64.18        29.68 o                         
   3  13   2         53.69         76.48        18.80 o                         
   4  13   2          6.97         15.00        15.69 o                         
   5  13   2         10.77          0.18        20.75 o                         
   6  13   2        250.99        275.63        32.26 o                         
   7  13   2        108.10        128.06        27.23 o                         
  -7  14   2         15.94          0.00        28.45 o                         
  -6  14   2         67.03         45.19        23.44 o                         
  -5  14   2         93.30         85.96        27.34 o                         
  -4  14   2          2.46         21.97        37.06 o                         
  -3  14   2         52.90         55.94        36.52 o                         
  -2  14   2         12.01         38.84        26.43 o                         
  -1  14   2         15.88         23.44        48.36 o                         
   0  14   2         27.26         11.59        18.43 o                         
   1  14   2         35.86         58.92        30.68 o                         
   2  14   2        110.46        129.60        20.86 o                         
   3  14   2          0.69          9.81        17.22 o                         
   4  14   2          3.49          3.13        21.59 o                         
   5  14   2         46.94         15.87        24.71 o                         
   6  14   2          9.35          0.00        25.57 o                         
  -5  15   2          4.25         74.71        31.90 o                         
  -4  15   2          4.88         15.27        20.56 o                         
  -3  15   2          3.21         44.22        28.16 o                         
  -2  15   2         78.43         46.35        45.87 o                         
  -1  15   2        184.90        239.96        39.83 o                         
   0  15   2         67.34        112.59        35.87 o                         
   1  15   2        112.76        142.83        33.66 o                         
   2  15   2          6.85          0.00        20.07 o                         
   3  15   2         61.61         57.59        23.21 o                         
   4  15   2         87.63         62.41        33.13 o                         
   5  15   2        187.45        141.47        34.29 o                         
  -3  16   2        262.95        166.17       115.98 o                         
  -2  16   2         33.79         45.93        58.64 o                         
  -1  16   2         24.14          8.43        47.34 o                         
   0  16   2         75.91         80.15        26.00 o                         
   1  16   2         78.21        115.48        30.47 o                         
   2  16   2         83.29         44.91        28.28 o                         
   3  16   2         47.70         16.73        59.36 o                         
 -13   1   3         57.03         82.49        24.60 o                         
 -12   1   3         36.60         37.62        18.09 o                         
 -11   1   3        698.60        734.13        37.83 o                         
 -10   1   3        368.73        387.96        24.48 o                         
  -9   1   3         95.97        106.27        12.76 o                         
  -8   1   3        130.94        141.46        11.98 o                         
  -7   1   3        126.82        152.70        11.37 o                         
  -6   1   3        202.80        222.08        11.43 o                         
  -5   1   3         90.21         86.87        17.64 o                         
  -4   1   3         17.66          5.41         5.45 o                         
  -3   1   3       2178.12       2143.55        25.53 o                         
  -2   1   3      20439.86      21287.18        70.24 o                         
  -1   1   3         74.68        125.18         8.18 o                         
   0   1   3      25895.59      27327.38       306.50 o                         
   1   1   3       3544.05       3717.32        31.59 o                         
   2   1   3       2204.86       2322.38        38.69 o                         
   3   1   3         51.23         67.42         9.86 o                         
   4   1   3       2353.05       2437.65        43.39 o                         
   5   1   3       1286.00       1279.79        28.06 o                         
   6   1   3       1533.56       1570.69        31.31 o                         
   7   1   3       2683.00       2784.21        44.43 o                         
   8   1   3         95.17         96.24        13.68 o                         
   9   1   3       1040.40       1046.65        33.46 o                         
  10   1   3         26.82         14.50        14.71 o                         
  11   1   3         69.80         48.58        13.90 o                         
  12   1   3          5.99          0.00        26.78 o                         
 -13   2   3         74.34        111.38        25.11 o                         
 -12   2   3        107.71        140.83        25.43 o                         
 -11   2   3         41.76         35.87        12.85 o                         
 -10   2   3         17.10          0.00        16.29 o                         
  -9   2   3        472.32        484.00        30.63 o                         
  -8   2   3        843.64        864.93        24.01 o                         
  -7   2   3       1264.93       1345.13        25.60 o                         
  -6   2   3       5634.21       5826.21        47.42 o                         
  -5   2   3      19103.08      20518.02       136.22 o                         
  -4   2   3       5133.11       5339.33        47.46 o                         
  -3   2   3       1089.15       1012.59        16.58 o                         
  -2   2   3       6390.31       6762.35        37.58 o                         
  -1   2   3      20135.33      21085.08        67.24 o                         
   0   2   3      13707.95      14558.87       101.09 o                         
   1   2   3       2326.42       2768.51        26.83 o                         
   2   2   3         31.81         69.70         7.39 o                         
   3   2   3        836.53        800.36        24.73 o                         
   4   2   3         86.56         82.57         9.75 o                         
   5   2   3        900.78        896.98        23.58 o                         
   6   2   3        606.57        606.76        22.53 o                         
   7   2   3       1243.75       1269.51        33.73 o                         
   8   2   3       1467.66       1431.27        35.34 o                         
   9   2   3         12.64          0.00        11.49 o                         
  10   2   3          0.94          0.00        13.09 o                         
  11   2   3         43.55        100.61        21.30 o                         
  12   2   3          1.42          0.00        18.43 o                         
 -13   3   3          0.47          0.00        22.36 o                         
 -12   3   3         57.53         44.15        14.36 o                         
 -11   3   3        472.39        456.09        30.77 o                         
 -10   3   3       1000.78       1033.81        41.91 o                         
  -9   3   3       1757.53       1748.05        49.09 o                         
  -8   3   3       1725.90       1574.56        32.57 o                         
  -7   3   3          8.36          2.06        13.13 o                         
  -6   3   3       2935.30       2944.13        57.62 o                         
  -5   3   3       6173.33       5928.67       126.51 o                         
  -4   3   3       7451.59       7290.26        70.20 o                         
  -3   3   3       9320.58       9306.92        45.24 o                         
  -2   3   3       1860.80       1891.62        28.93 o                         
  -1   3   3       5238.67       5573.92        37.73 o                         
   0   3   3        404.93        451.71        16.97 o                         
   1   3   3        943.58        862.91        18.96 o                         
   2   3   3       1899.76       2327.13        28.69 o                         
   3   3   3       2064.64       2115.47        27.79 o                         
   4   3   3       4365.28       4550.06        49.58 o                         
   5   3   3       1356.06       1243.22        29.89 o                         
   6   3   3       2169.00       2180.10        39.47 o                         
   7   3   3         64.82         49.09        11.65 o                         
   8   3   3        166.51        138.23        15.19 o                         
   9   3   3        588.61        632.29        27.05 o                         
  10   3   3       1296.87       1396.62        43.63 o                         
  11   3   3        434.59        502.29        34.56 o                         
  12   3   3        137.33        149.96        22.28 o                         
 -13   4   3         30.89         42.21        22.98 o                         
 -12   4   3         13.27          0.00        14.36 o                         
 -11   4   3          7.40         22.62        17.82 o                         
 -10   4   3        122.68        101.87        19.18 o                         
  -9   4   3         41.14         35.69        15.77 o                         
  -8   4   3         26.79         37.99        14.92 o                         
  -7   4   3       1304.77       1228.13        25.18 o                         
  -6   4   3       2351.17       2123.88        25.23 o                         
  -5   4   3        984.92        938.14        31.86 o                         
  -4   4   3       2237.47       2011.94        80.92 o                         
  -3   4   3        839.88        733.26        25.42 o                         
  -2   4   3       3829.68       3966.01        41.99 o                         
  -1   4   3       5755.34       5715.33        46.79 o                         
   0   4   3       9825.43       9802.98       139.14 o                         
   1   4   3      21555.02      21994.44        97.75 o                         
   2   4   3       3068.02       3001.84        37.83 o                         
   3   4   3        839.61        900.48        21.32 o                         
   4   4   3         78.59         48.38         7.54 o                         
   5   4   3       1033.58       1054.32        26.65 o                         
   6   4   3       2207.34       2286.88        39.23 o                         
   7   4   3        267.66        267.95        17.07 o                         
   8   4   3         60.19         45.52        15.22 o                         
   9   4   3        439.65        478.39        28.87 o                         
  10   4   3        114.49        144.84        43.83 o                         
  11   4   3         66.47         24.93        18.90 o                         
  12   4   3         30.31         13.93        18.40 o                         
 -13   5   3         52.27         41.93        17.98 o                         
 -12   5   3          7.04          0.00        21.86 o                         
 -11   5   3         72.10         39.67        18.46 o                         
 -10   5   3         52.53         69.19        17.31 o                         
  -9   5   3        533.38        554.77        30.47 o                         
  -8   5   3        487.82        470.47        27.06 o                         
  -7   5   3         64.71         43.65        15.27 o                         
  -6   5   3       1745.92       1686.06        49.08 o                         
  -5   5   3       1531.48       1372.30        40.29 o                         
  -4   5   3        260.92        238.49        12.39 o                         
  -3   5   3         85.93         88.18        16.38 o                         
  -2   5   3          1.22          0.00         8.36 o                         
  -1   5   3          2.68          2.79         7.02 o                         
   0   5   3       1066.55       1170.75        29.82 o                         
   1   5   3       1734.96       1722.67        35.09 o                         
   2   5   3        451.12        442.29        16.60 o                         
   3   5   3          1.22          0.00         8.67 o                         
   4   5   3        686.49        694.06        27.03 o                         
   5   5   3        443.10        429.12        25.34 o                         
   6   5   3        448.82        447.62        24.97 o                         
   7   5   3        130.57        117.92        17.71 o                         
   8   5   3         55.61         40.70        14.82 o                         
   9   5   3        170.03        174.16        20.83 o                         
  10   5   3        430.74        488.05        38.62 o                         
  11   5   3        427.58        493.64        41.28 o                         
  12   5   3          3.89         16.65        22.90 o                         
 -12   6   3         51.90         27.90        22.46 o                         
 -11   6   3        144.46        146.61        24.39 o                         
 -10   6   3         69.29         56.74        18.17 o                         
  -9   6   3        994.21       1027.57        39.70 o                         
  -8   6   3        785.85        747.98        29.45 o                         
  -7   6   3       1105.97       1085.77        37.64 o                         
  -6   6   3        306.74        301.32        30.79 o                         
  -5   6   3         23.03         37.92        11.27 o                         
  -4   6   3        238.52        262.66        15.03 o                         
  -3   6   3       1581.54       1528.78        37.74 o                         
  -2   6   3        351.58        456.53        18.59 o                         
  -1   6   3       1079.42       1101.50        25.19 o                         
   0   6   3          7.51          0.00        10.18 o                         
   1   6   3        157.43        120.17        16.14 o                         
   2   6   3         11.72          5.89         8.85 o                         
   3   6   3         41.03         35.94         8.86 o                         
   4   6   3         49.66         29.71         9.34 o                         
   5   6   3         76.51         86.50        20.75 o                         
   6   6   3         65.13         60.57        15.70 o                         
   7   6   3        356.73        349.37        21.67 o                         
   8   6   3         37.42         25.82        15.08 o                         
   9   6   3         19.79         40.78        19.97 o                         
  10   6   3         54.82         45.10        26.03 o                         
  11   6   3         12.14          0.00        30.65 o                         
 -12   7   3         16.67          0.00        21.86 o                         
 -11   7   3          1.06          7.55        23.24 o                         
 -10   7   3          1.89          6.79        19.55 o                         
  -9   7   3        537.58        515.40        30.00 o                         
  -8   7   3        154.95        187.00        26.88 o                         
  -7   7   3         62.71         54.96        25.20 o                         
  -6   7   3         34.69         35.09        22.70 o                         
  -5   7   3       1031.75       1058.42        30.45 o                         
  -4   7   3        976.02        964.96        29.38 o                         
  -3   7   3       3580.08       3472.33        86.76 o                         
  -2   7   3       7539.14       7092.67        94.73 o                         
  -1   7   3       3650.59       3649.63        48.19 o                         
   0   7   3       4852.92       5092.41        84.43 o                         
   1   7   3          6.50         13.35        13.67 o                         
   2   7   3       3432.18       3367.94        48.75 o                         
   3   7   3       2987.08       2859.34        49.94 o                         
   4   7   3        879.56        887.50        26.18 o                         
   5   7   3         11.85          5.84        12.00 o                         
   6   7   3        337.74        323.71        26.95 o                         
   7   7   3        893.82        888.46        44.33 o                         
   8   7   3        183.82        162.05        20.31 o                         
   9   7   3         13.69         25.81        21.54 o                         
  10   7   3         32.41         32.17        26.06 o                         
  11   7   3         78.14         58.56        27.28 o                         
 -12   8   3        445.12        529.97        43.85 o                         
 -11   8   3        392.58        466.50        49.12 o                         
 -10   8   3         42.62         63.20        34.50 o                         
  -9   8   3        225.15        306.64        40.58 o                         
  -8   8   3        812.93        731.57        52.25 o                         
  -7   8   3       1234.19       1196.79        61.20 o                         
  -6   8   3        281.04        294.85        33.45 o                         
  -5   8   3          9.24         22.59        12.97 o                         
  -4   8   3         84.08        100.03        12.15 o                         
  -3   8   3          1.01         11.04        13.58 o                         
  -2   8   3        218.13        259.92        17.91 o                         
  -1   8   3       1181.29       1263.16        41.43 o                         
   0   8   3       2149.25       2058.42        58.47 o                         
   1   8   3       5089.48       4957.90        72.49 o                         
   2   8   3       3166.58       3113.64        61.61 o                         
   3   8   3        356.88        365.29        19.11 o                         
   4   8   3        429.77        402.73        22.05 o                         
   5   8   3         15.01         24.80        13.24 o                         
   6   8   3        663.46        656.84        35.69 o                         
   7   8   3       1266.85       1328.81        51.00 o                         
   8   8   3       1127.18       1167.38        54.88 o                         
   9   8   3        206.79        208.54        38.42 o                         
  10   8   3        109.76         86.43        36.87 o                         
 -11   9   3         98.11        137.00        34.65 o                         
 -10   9   3        189.08        242.90        52.73 o                         
  -9   9   3        380.64        342.24        44.06 o                         
  -8   9   3         30.43         67.68        29.27 o                         
  -7   9   3         29.24         22.44        25.27 o                         
  -6   9   3       1163.49       1131.89        57.64 o                         
  -5   9   3        187.90        161.61        21.74 o                         
  -4   9   3        814.92        846.34        28.41 o                         
  -3   9   3       2904.01       2741.60        53.21 o                         
  -2   9   3       4661.43       4599.11        64.61 o                         
  -1   9   3       4800.26       4660.62        81.71 o                         
   0   9   3       1121.55        947.35        58.03 o                         
   1   9   3       1229.87       1238.66        39.46 o                         
   2   9   3       2588.52       2744.69        49.59 o                         
   3   9   3       1492.45       1433.98        36.15 o                         
   4   9   3        876.26        814.26        37.46 o                         
   5   9   3        512.15        524.24        32.89 o                         
   6   9   3        623.12        649.46        36.83 o                         
   7   9   3          8.46         10.93        27.52 o                         
   8   9   3        120.43         92.39        30.19 o                         
   9   9   3         38.80         55.97        31.61 o                         
  10   9   3         38.13         79.90        67.47 o                         
 -11  10   3          1.59         69.58        31.85 o                         
 -10  10   3          1.77          0.00        22.83 o                         
  -9  10   3         68.77        119.94        28.61 o                         
  -8  10   3        383.09        478.24        46.89 o                         
  -7  10   3        988.10       1074.16        61.73 o                         
  -6  10   3        467.40        525.34        35.29 o                         
  -5  10   3        312.21        344.79        28.92 o                         
  -4  10   3        396.23        373.97        24.31 o                         
  -3  10   3         71.36         72.52        15.22 o                         
  -2  10   3        177.96        176.05        17.51 o                         
  -1  10   3         62.31         58.31        15.71 o                         
   0  10   3        361.99        352.57        26.43 o                         
   1  10   3         13.83          8.15        14.51 o                         
   2  10   3       1113.17       1120.77        34.85 o                         
   3  10   3        695.55        654.00        35.01 o                         
   4  10   3        147.28        118.26        18.70 o                         
   5  10   3        101.10         72.62        17.32 o                         
   6  10   3         12.40          2.36        17.30 o                         
   7  10   3        269.92        298.71        40.79 o                         
   8  10   3        406.79        435.91        48.01 o                         
   9  10   3         41.13         89.70        25.17 o                         
 -10  11   3          0.31          0.00        37.77 o                         
  -9  11   3          0.06         38.42        26.17 o                         
  -8  11   3          2.50         76.57        24.11 o                         
  -7  11   3         67.89         85.79        22.66 o                         
  -6  11   3         14.83         48.14        19.10 o                         
  -5  11   3         68.77         57.09        19.18 o                         
  -4  11   3         62.33         78.76        17.06 o                         
  -3  11   3         13.11         19.25        14.86 o                         
  -2  11   3         36.47         38.83        14.32 o                         
  -1  11   3          5.48          0.00        12.63 o                         
   0  11   3         31.23         21.96        14.83 o                         
   1  11   3         28.54         31.30        18.81 o                         
   2  11   3        529.20        542.00        26.92 o                         
   3  11   3        317.47        328.46        28.69 o                         
   4  11   3        320.32        332.14        29.15 o                         
   5  11   3         90.11         81.32        18.12 o                         
   6  11   3         28.83          0.00        16.64 o                         
   7  11   3         14.62         19.30        25.80 o                         
   8  11   3         17.46          0.00        35.39 o                         
   9  11   3         19.65         56.52        25.16 o                         
  -9  12   3          2.07          0.00        18.41 o                         
  -8  12   3         71.09         73.48        23.84 o                         
  -7  12   3        119.65        132.69        24.78 o                         
  -6  12   3         22.18         22.66        17.66 o                         
  -5  12   3        208.58        204.15        22.89 o                         
  -4  12   3        419.40        422.51        27.86 o                         
  -3  12   3         53.35         77.31        17.35 o                         
  -2  12   3         86.92         81.12        17.62 o                         
  -1  12   3          2.28          0.00        27.39 o                         
   0  12   3        311.15        276.14        29.48 o                         
   1  12   3        287.29        273.36        22.00 o                         
   2  12   3         43.29         39.41        19.43 o                         
   3  12   3          3.96         10.10        16.79 o                         
   4  12   3          0.50         11.31        16.99 o                         
   5  12   3          0.41         27.89        17.47 o                         
   6  12   3         43.04         33.10        28.37 o                         
   7  12   3        160.27        141.24        28.71 o                         
   8  12   3         11.37          8.51        22.00 o                         
  -8  13   3         94.69         90.25        22.22 o                         
  -7  13   3         47.39         77.51        26.14 o                         
  -6  13   3          0.11          0.00        17.11 o                         
  -5  13   3         73.44         69.51        17.82 o                         
  -4  13   3        122.87         94.28        25.05 o                         
  -3  13   3        360.69        358.04        31.55 o                         
  -2  13   3        699.67        737.55        51.20 o                         
  -1  13   3        498.76        565.58        45.23 o                         
   0  13   3         91.22         65.95        20.60 o                         
   1  13   3         26.92         44.06        21.45 o                         
   2  13   3        384.74        406.87        28.24 o                         
   3  13   3        691.82        739.50        36.43 o                         
   4  13   3        322.82        323.17        27.66 o                         
   5  13   3        155.93        128.55        25.81 o                         
   6  13   3         87.09        105.79        27.14 o                         
   7  13   3         25.37         63.61        37.59 o                         
  -7  14   3        381.11        336.57        37.39 o                         
  -6  14   3        206.37        194.93        25.06 o                         
  -5  14   3        394.00        430.03        30.92 o                         
  -4  14   3         93.59         82.37        33.43 o                         
  -3  14   3         15.38         53.53        34.10 o                         
  -2  14   3         10.02         10.56        25.23 o                         
  -1  14   3         95.28        145.60        40.16 o                         
   0  14   3        417.20        431.42        38.29 o                         
   1  14   3        616.61        698.08        52.59 o                         
   2  14   3        374.69        336.38        27.69 o                         
   3  14   3         61.42         97.91        21.16 o                         
   4  14   3         16.61         16.52        16.34 o                         
   5  14   3        100.77         59.89        25.61 o                         
   6  14   3        116.78         72.24        33.71 o                         
  -5  15   3        116.69         91.79        23.90 o                         
  -4  15   3        271.50        281.27        32.97 o                         
  -3  15   3        258.51        290.79        50.08 o                         
  -2  15   3        161.55        127.75        29.74 o                         
  -1  15   3         89.50        133.88        26.96 o                         
   0  15   3         69.67         39.86        36.22 o                         
   1  15   3         35.48         15.42        69.64 o                         
   2  15   3        523.80        439.72        37.32 o                         
   3  15   3        397.41        452.23        33.25 o                         
   4  15   3        257.09        325.90        35.43 o                         
  -3  16   3         94.31         61.14        42.30 o                         
  -2  16   3         97.21         37.98        30.78 o                         
  -1  16   3         13.54         11.17        28.22 o                         
   0  16   3         67.55         56.95        25.23 o                         
   1  16   3         41.80         17.45        32.10 o                         
   2  16   3          8.58         30.12        24.93 o                         
 -13   0   4        114.38        135.42        33.08 o                         
 -12   0   4         69.14         75.40        27.21 o                         
 -11   0   4         37.87         59.48        23.77 o                         
 -10   0   4        464.46        538.11        28.62 o                         
  -9   0   4        860.69        879.66        33.24 o                         
  -8   0   4        408.11        478.41        23.42 o                         
  -7   0   4        584.43        579.09        27.42 o                         
  -6   0   4        415.02        466.64        22.73 o                         
  -5   0   4         12.09        132.55        31.08 o                         
  -4   0   4       5975.39       5773.80        72.43 o                         
  -3   0   4       6587.92       6512.70        60.19 o                         
  -2   0   4       2611.33       3003.07        27.71 o                         
  -1   0   4       8245.75       7929.87       123.03 o                         
   0   0   4      47749.59      49325.18       205.05 o                         
   1   0   4      45843.12      48049.27       190.04 o                         
   2   0   4      16320.57      18134.88       172.65 o                         
   3   0   4        107.26        134.78        15.42 o                         
   4   0   4       7564.35       7032.00        92.54 o                         
   5   0   4       3364.97       3242.76        70.15 o                         
   6   0   4       1673.73       1660.64        46.29 o                         
   7   0   4        966.70        930.93        38.76 o                         
   8   0   4       1320.27       1277.10        56.59 o                         
   9   0   4        398.31        416.08        30.47 o                         
  10   0   4          7.27          2.57        17.80 o                         
  11   0   4        518.26        498.14        64.77 o                         
  12   0   4        331.48        258.73        40.50 o                         
 -13   1   4          4.55          9.44        20.33 o                         
 -12   1   4         80.24         82.12        19.80 o                         
 -11   1   4        100.86         95.64        18.40 o                         
 -10   1   4        182.21        207.22        16.36 o                         
  -9   1   4       1071.98       1094.26        27.21 o                         
  -8   1   4        158.99        148.69        12.07 o                         
  -7   1   4        403.15        394.04        15.23 o                         
  -6   1   4       4544.93       4432.21        41.83 o                         
  -5   1   4       5152.44       4694.86        42.15 o                         
  -4   1   4       3323.49       3136.32        75.34 o                         
  -3   1   4      11609.84      11739.48        51.40 o                         
  -2   1   4       1359.29       1440.74        15.09 o                         
  -1   1   4        965.55        989.73        14.04 o                         
   0   1   4       2532.21       2557.33        31.54 o                         
   1   1   4      10954.76      11152.56        92.83 o                         
   2   1   4      10068.26      10446.55        90.29 o                         
   3   1   4       6655.22       6992.83       116.46 o                         
   4   1   4         16.61         14.43        13.08 o                         
   5   1   4         14.52         12.10         9.64 o                         
   6   1   4          0.61         15.31        10.56 o                         
   7   1   4          2.69         17.08        11.79 o                         
   8   1   4         58.08         73.36        13.28 o                         
   9   1   4        358.60        358.32        21.29 o                         
  10   1   4         18.55         18.93        12.79 o                         
  11   1   4        225.72        210.34        22.94 o                         
  12   1   4         91.38         66.48        17.80 o                         
 -13   2   4          7.77          0.00        23.22 o                         
 -12   2   4          2.32          0.00        21.93 o                         
 -11   2   4        210.01        198.06        18.32 o                         
 -10   2   4       1027.42       1053.65        36.10 o                         
  -9   2   4        870.04        923.87        27.49 o                         
  -8   2   4        279.88        277.22        13.37 o                         
  -7   2   4        355.51        367.34        16.54 o                         
  -6   2   4       1882.18       1815.42        32.08 o                         
  -5   2   4       1398.32       1519.83        29.36 o                         
  -4   2   4        213.04        289.55        15.87 o                         
  -3   2   4        896.38        854.00        17.35 o                         
  -2   2   4        315.67        350.66        11.30 o                         
  -1   2   4        191.69        154.39         8.67 o                         
   0   2   4       3225.05       3306.44        42.54 o                         
   1   2   4       8104.90       8278.55        48.84 o                         
   2   2   4       2214.45       2463.76        34.89 o                         
   3   2   4       2704.25       2865.11        59.98 o                         
   4   2   4        258.49        253.20        18.32 o                         
   5   2   4       3545.84       3658.14        46.77 o                         
   6   2   4       2938.68       3040.21        43.45 o                         
   7   2   4        802.63        827.85        23.99 o                         
   8   2   4          0.17          0.00        10.88 o                         
   9   2   4         46.12         41.37        12.10 o                         
  10   2   4        108.80        127.26        16.87 o                         
  11   2   4         62.95         70.82        15.79 o                         
  12   2   4          0.33         24.39        19.41 o                         
 -13   3   4         59.12         73.07        22.80 o                         
 -12   3   4         55.43         58.42        23.88 o                         
 -11   3   4         69.34         61.84        18.62 o                         
 -10   3   4        128.23        112.21        20.74 o                         
  -9   3   4         99.75         71.79        13.89 o                         
  -8   3   4         90.54         88.03        13.55 o                         
  -7   3   4          8.95          5.82         5.04 o                         
  -6   3   4          7.52         21.87        10.65 o                         
  -5   3   4       1685.38       1682.34        23.58 o                         
  -4   3   4         49.44         57.44         6.55 o                         
  -3   3   4          3.23          2.52         7.14 o                         
  -2   3   4          4.30         18.00         6.19 o                         
  -1   3   4       2122.34       2153.17        28.03 o                         
   0   3   4        799.06        817.85        15.59 o                         
   1   3   4        736.73        829.49        20.80 o                         
   2   3   4        854.35        891.02        19.64 o                         
   3   3   4       3174.73       3313.90        43.50 o                         
   4   3   4        644.49        569.77        20.05 o                         
   5   3   4         44.67         31.92        10.37 o                         
   6   3   4        232.29        248.47        16.59 o                         
   7   3   4          9.33         19.05        11.69 o                         
   8   3   4         77.72         91.53        14.07 o                         
   9   3   4          0.84         13.37        13.67 o                         
  10   3   4          0.06          7.01        13.08 o                         
  11   3   4         25.51         33.31        19.15 o                         
  12   3   4         69.50         80.30        21.24 o                         
 -13   4   4          4.82          0.00        20.65 o                         
 -12   4   4          2.40          1.20        16.05 o                         
 -11   4   4         10.09         19.48        16.06 o                         
 -10   4   4          6.40          0.85        12.68 o                         
  -9   4   4         11.34          5.82        13.02 o                         
  -8   4   4        983.76        979.37        31.24 o                         
  -7   4   4       1249.12       1115.76        35.50 o                         
  -6   4   4        995.58       1075.44        19.32 o                         
  -5   4   4        261.04        270.70         9.66 o                         
  -4   4   4       1955.20       1878.62        36.87 o                         
  -3   4   4       6210.56       6170.26        60.79 o                         
  -2   4   4       7054.97       7191.21        56.37 o                         
  -1   4   4       3330.39       3183.15        39.54 o                         
   0   4   4       1495.26       1467.34        32.99 o                         
   1   4   4        764.89        845.44        21.84 o                         
   2   4   4        177.10        190.12        12.79 o                         
   3   4   4        587.53        608.17        22.64 o                         
   4   4   4        359.42        329.52        15.28 o                         
   5   4   4        134.42        139.97        14.38 o                         
   6   4   4       1078.37       1102.54        36.65 o                         
   7   4   4        375.46        389.27        20.13 o                         
   8   4   4          0.40         21.33        16.84 o                         
   9   4   4         19.92          0.00        16.23 o                         
  10   4   4         14.05          0.00        13.36 o                         
  11   4   4        103.62         84.12        24.59 o                         
 -13   5   4        138.93        133.68        26.81 o                         
 -12   5   4        301.16        336.38        26.19 o                         
 -11   5   4        117.32        116.20        17.93 o                         
 -10   5   4         67.31         42.11        14.77 o                         
  -9   5   4        146.29        147.63        20.22 o                         
  -8   5   4         20.74         25.94        14.98 o                         
  -7   5   4       1061.82       1036.38        35.30 o                         
  -6   5   4       2041.66       1884.46        38.71 o                         
  -5   5   4       2468.29       2284.78        52.99 o                         
  -4   5   4       5077.73       5149.42        50.23 o                         
  -3   5   4        941.12        895.52        24.22 o                         
  -2   5   4        276.81        343.00        17.88 o                         
  -1   5   4        381.82        398.04        35.94 o                         
   0   5   4       1146.52       1102.55        47.57 o                         
   1   5   4       5010.22       4758.90        46.97 o                         
   2   5   4       7579.19       7111.32        64.82 o                         
   3   5   4       3175.20       3041.24        44.00 o                         
   4   5   4       2785.48       2861.70        72.22 o                         
   5   5   4        710.20        676.36        29.27 o                         
   6   5   4        519.65        492.56        23.66 o                         
   7   5   4       1429.37       1400.08        43.36 o                         
   8   5   4       1098.57       1165.26        42.08 o                         
   9   5   4        837.49        872.08        38.48 o                         
  10   5   4        277.63        291.55        53.70 o                         
  11   5   4          7.67         17.27        19.10 o                         
 -12   6   4         39.62         52.64        18.69 o                         
 -11   6   4         40.42         42.04        15.74 o                         
 -10   6   4        679.09        660.90        31.21 o                         
  -9   6   4        546.76        534.91        30.04 o                         
  -8   6   4       1099.37       1042.40        39.26 o                         
  -7   6   4       1243.72       1219.02        39.39 o                         
  -6   6   4        299.08        288.28        36.29 o                         
  -5   6   4        257.13        218.83        10.65 o                         
  -4   6   4       1071.17       1014.79        23.88 o                         
  -3   6   4       2415.92       2270.06        39.98 o                         
  -2   6   4       7469.08       7229.20        75.13 o                         
  -1   6   4       5601.85       5560.59        86.77 o                         
   0   6   4       7004.56       6869.82        78.05 o                         
   1   6   4        511.00        480.22        19.49 o                         
   2   6   4       2045.73       2206.66        38.68 o                         
   3   6   4        322.95        299.98        16.71 o                         
   4   6   4       1323.21       1305.87        32.16 o                         
   5   6   4       3328.12       3194.31        77.80 o                         
   6   6   4        713.90        710.19        31.08 o                         
   7   6   4        451.70        455.11        27.61 o                         
   8   6   4        714.72        723.95        36.68 o                         
   9   6   4         10.45          4.86        14.62 o                         
  10   6   4        119.12        173.92        28.46 o                         
  11   6   4         95.24        123.31        29.97 o                         
 -12   7   4         31.08         19.35        17.49 o                         
 -11   7   4        138.83        133.91        21.54 o                         
 -10   7   4        639.51        629.44        30.73 o                         
  -9   7   4         26.45         19.83        17.62 o                         
  -8   7   4        309.07        321.63        30.92 o                         
  -7   7   4        253.15        231.14        32.32 o                         
  -6   7   4       1035.84       1017.92        51.91 o                         
  -5   7   4       2431.65       2410.56        38.06 o                         
  -4   7   4       1263.99       1240.09        26.57 o                         
  -3   7   4        115.04         85.06        13.53 o                         
  -2   7   4        564.32        545.56        21.17 o                         
  -1   7   4        212.71        239.34        28.21 o                         
   0   7   4       1038.05       1023.22        33.68 o                         
   1   7   4       3469.47       3777.55        61.84 o                         
   2   7   4       1708.36       1754.29        36.71 o                         
   3   7   4        196.26        168.60        14.28 o                         
   4   7   4         33.26         44.84        11.51 o                         
   5   7   4         48.91         63.87        15.72 o                         
   6   7   4          0.36         36.83        16.62 o                         
   7   7   4          7.05         14.53        17.67 o                         
   8   7   4         20.26         26.57        18.54 o                         
   9   7   4         52.79         43.22        24.48 o                         
  10   7   4        121.27         84.33        41.69 o                         
  11   7   4         48.82         22.59        21.93 o                         
 -12   8   4         13.11         22.96        28.39 o                         
 -11   8   4          0.88          0.00        22.15 o                         
 -10   8   4          0.59          0.00        20.74 o                         
  -9   8   4         59.20         64.89        15.52 o                         
  -8   8   4        389.84        327.41        31.15 o                         
  -7   8   4          5.15         57.80        24.62 o                         
  -6   8   4        149.44        182.82        24.99 o                         
  -5   8   4        108.62        142.21        17.61 o                         
  -4   8   4          0.47          0.00         8.01 o                         
  -3   8   4        144.89        151.32        15.57 o                         
  -2   8   4        104.45         90.19        13.27 o                         
  -1   8   4        143.48         87.92        27.46 o                         
   0   8   4        142.34        124.23        16.55 o                         
   1   8   4         98.82        182.97        60.79 o                         
   2   8   4       1281.65       1286.94        33.82 o                         
   3   8   4        159.47        165.42        15.89 o                         
   4   8   4        855.82        855.29        32.16 o                         
   5   8   4         38.46         42.27        20.18 o                         
   6   8   4         31.68         31.63        17.16 o                         
   7   8   4          1.30          0.00        18.01 o                         
   8   8   4          0.93          0.00        14.93 o                         
   9   8   4         48.16         96.78        31.90 o                         
  10   8   4          0.20          0.00        24.30 o                         
 -11   9   4          2.38          0.00        23.17 o                         
 -10   9   4         66.57         57.97        24.01 o                         
  -9   9   4          0.20          5.80        18.10 o                         
  -8   9   4          9.75         12.22        20.17 o                         
  -7   9   4        155.92        160.14        25.05 o                         
  -6   9   4        402.93        400.12        26.62 o                         
  -5   9   4        146.01        115.41        16.41 o                         
  -4   9   4          3.56          7.73         9.42 o                         
  -3   9   4        109.92        114.11        15.02 o                         
  -2   9   4         57.36         50.39        12.00 o                         
  -1   9   4        225.00        211.55        19.26 o                         
   0   9   4          0.52          0.00        14.24 o                         
   1   9   4         76.41        152.41        27.11 o                         
   2   9   4         54.63         55.64        13.74 o                         
   3   9   4       1270.83       1248.85        35.41 o                         
   4   9   4        312.16        262.10        31.73 o                         
   5   9   4          1.12         18.65        39.01 o                         
   6   9   4         21.56         22.08        56.40 o                         
   7   9   4         16.38         37.19        20.06 o                         
   8   9   4         35.92         65.27        49.09 o                         
   9   9   4         90.62        138.26        50.11 o                         
  10   9   4          9.20          0.00        27.29 o                         
 -11  10   4         64.78         73.47        28.36 o                         
 -10  10   4          6.58          0.00        21.09 o                         
  -9  10   4         30.16         36.40        19.09 o                         
  -8  10   4        415.01        430.42        36.27 o                         
  -7  10   4       1098.67       1083.99        42.86 o                         
  -6  10   4        182.52        152.68        19.51 o                         
  -5  10   4        146.41        146.42        18.71 o                         
  -4  10   4       1401.13       1305.86        40.71 o                         
  -3  10   4       1394.37       1312.15        39.24 o                         
  -2  10   4       1627.09       1656.65        41.41 o                         
  -1  10   4       1884.86       1894.25        54.31 o                         
   0  10   4        688.29        633.75        33.04 o                         
   1  10   4        433.30        409.16        24.60 o                         
   2  10   4        148.62        188.93        18.55 o                         
   3  10   4        198.98        164.21        20.93 o                         
   4  10   4         69.04         92.30        20.29 o                         
   5  10   4        104.03         52.92        18.89 o                         
   6  10   4         66.23         32.17        18.46 o                         
   7  10   4          5.25          0.00        27.42 o                         
   8  10   4        123.28        136.88        33.45 o                         
   9  10   4         61.56         81.44        34.15 o                         
 -10  11   4         39.71         26.55        21.75 o                         
  -9  11   4          3.52         24.84        24.03 o                         
  -8  11   4         32.80         23.41        17.39 o                         
  -7  11   4        300.84        331.89        27.55 o                         
  -6  11   4        467.89        422.88        28.52 o                         
  -5  11   4        296.61        273.97        23.40 o                         
  -4  11   4        105.09         92.46        16.77 o                         
  -3  11   4        197.31        214.38        20.27 o                         
  -2  11   4        416.40        434.26        27.94 o                         
  -1  11   4        118.97        136.69        31.73 o                         
   0  11   4       1087.58       1060.75        43.03 o                         
   1  11   4       1059.47       1122.06        37.89 o                         
   2  11   4        599.24        634.20        29.05 o                         
   3  11   4       1408.74       1480.72        53.18 o                         
   4  11   4        129.78        139.15        22.98 o                         
   5  11   4          2.42         26.69        25.43 o                         
   6  11   4          7.13          0.00        16.20 o                         
   7  11   4         59.64         62.51        55.05 o                         
   8  11   4        186.23        200.61        85.65 o                         
  -9  12   4        164.31        110.29        21.77 o                         
  -8  12   4        507.89        534.39        36.14 o                         
  -7  12   4        767.52        858.83        43.29 o                         
  -6  12   4        376.19        351.19        27.48 o                         
  -5  12   4          6.22          0.77        16.05 o                         
  -4  12   4        264.10        295.26        27.21 o                         
  -3  12   4        728.68        718.11        32.91 o                         
  -2  12   4       2021.23       2110.71        77.99 o                         
  -1  12   4       1862.47       1833.18        58.50 o                         
   0  12   4          8.84         11.44        16.52 o                         
   1  12   4        200.34        169.92        19.53 o                         
   2  12   4        186.24        187.88        25.92 o                         
   3  12   4         91.84        114.17        22.76 o                         
   4  12   4        176.88        181.89        22.86 o                         
   5  12   4        195.93        162.47        22.90 o                         
   6  12   4         26.53          0.00        22.10 o                         
   7  12   4        168.31        150.73        34.01 o                         
   8  12   4        102.59         56.72        23.58 o                         
  -8  13   4          6.32          0.00        17.20 o                         
  -7  13   4         48.36         41.64        17.54 o                         
  -6  13   4        106.16         66.42        17.94 o                         
  -5  13   4         80.19         88.76        18.34 o                         
  -4  13   4        128.95        148.95        19.25 o                         
  -3  13   4         45.14         96.41        46.27 o                         
  -2  13   4         65.23         54.93        22.91 o                         
  -1  13   4          3.58         37.03        19.60 o                         
   0  13   4         35.69         30.12        19.74 o                         
   1  13   4        256.88        238.42        27.18 o                         
   2  13   4         84.76         80.97        21.57 o                         
   3  13   4        384.69        388.42        29.78 o                         
   4  13   4        751.22        740.84        38.45 o                         
   5  13   4        239.99        223.26        24.18 o                         
   6  13   4         50.48         23.93        21.43 o                         
   7  13   4        250.38        235.11        37.19 o                         
  -7  14   4         52.11         26.98        31.95 o                         
  -6  14   4        107.59         56.44        18.43 o                         
  -5  14   4         85.21         80.73        28.51 o                         
  -4  14   4          1.44          0.00        20.16 o                         
  -3  14   4        118.65        127.02        30.72 o                         
  -2  14   4        156.22        173.33        31.74 o                         
  -1  14   4          2.57         34.90        26.78 o                         
   0  14   4         84.40         96.48        26.59 o                         
   1  14   4         26.56         15.78        22.19 o                         
   2  14   4         55.00         46.49        18.29 o                         
   3  14   4          0.32          8.56        18.81 o                         
   4  14   4         33.52         36.74        19.81 o                         
   5  14   4          7.30          0.00        23.10 o                         
  -5  15   4        165.19         94.65        21.28 o                         
  -4  15   4         65.10        103.67        30.14 o                         
  -3  15   4          8.95          0.00        28.27 o                         
  -2  15   4         17.84          9.65        30.58 o                         
  -1  15   4         75.31         51.85        33.08 o                         
   0  15   4        275.97        248.44        39.09 o                         
   1  15   4        405.71        472.57        49.12 o                         
   2  15   4         87.78         92.06        31.72 o                         
   3  15   4         14.05         17.72        20.48 o                         
   4  15   4         23.95          0.00        26.85 o                         
  -3  16   4         91.97        121.05        34.13 o                         
  -2  16   4        179.58        167.41        27.24 o                         
  -1  16   4        241.66        222.78        37.76 o                         
   0  16   4        183.71        220.16        33.05 o                         
   1  16   4         46.19         61.41        30.91 o                         
 -13   1   5         34.01         47.67        28.33 o                         
 -12   1   5          4.06         34.24        17.82 o                         
 -11   1   5         22.24          6.52        14.30 o                         
 -10   1   5          0.95          7.12        15.02 o                         
  -9   1   5        526.25        524.25        19.90 o                         
  -8   1   5        284.88        242.35        13.85 o                         
  -7   1   5        749.02        756.87        20.16 o                         
  -6   1   5       1658.18       1679.40        29.82 o                         
  -5   1   5        250.46        166.09        19.20 o                         
  -4   1   5        707.40        670.21        13.62 o                         
  -3   1   5        323.72        299.61         7.98 o                         
  -2   1   5        164.90        146.78         7.20 o                         
  -1   1   5         67.10        159.03        20.08 o                         
   0   1   5       7238.58       7574.46        59.26 o                         
   1   1   5        130.75        206.36        18.28 o                         
   2   1   5          4.55          0.00         6.06 o                         
   3   1   5        573.10        625.72        18.29 o                         
   4   1   5        903.96        921.29        24.83 o                         
   5   1   5        825.53        743.87        45.44 o                         
   6   1   5        104.30         94.92        12.83 o                         
   7   1   5         49.04         40.92        11.90 o                         
   8   1   5          1.57          0.00        12.61 o                         
   9   1   5          0.85         13.46        12.20 o                         
  10   1   5          7.42          5.73        12.11 o                         
  11   1   5         51.25         47.03        16.35 o                         
 -13   2   5         47.80         31.82        19.82 o                         
 -12   2   5        103.26         95.91        32.52 o                         
 -11   2   5        235.94        279.76        22.30 o                         
 -10   2   5       1992.83       1992.00        44.54 o                         
  -9   2   5       2419.69       2398.44        45.54 o                         
  -8   2   5        769.88        752.99        25.43 o                         
  -7   2   5       1052.62       1049.01        27.14 o                         
  -6   2   5         80.07         81.45        11.55 o                         
  -5   2   5       9317.51       9346.19        77.07 o                         
  -4   2   5       7422.69       7397.22        52.25 o                         
  -3   2   5         98.01         83.56         5.01 o                         
  -2   2   5        288.11        391.66         8.39 o                         
  -1   2   5       4769.39       4773.50        40.68 o                         
   0   2   5       2621.25       2578.03        41.41 o                         
   1   2   5       2653.43       2400.47        31.45 o                         
   2   2   5       1787.69       1623.40        28.45 o                         
   3   2   5       2677.25       2591.85        61.10 o                         
   4   2   5       4746.60       4465.76        75.72 o                         
   5   2   5       1434.61       1426.80        41.77 o                         
   6   2   5        410.47        365.59        17.62 o                         
   7   2   5         74.72         66.34        11.52 o                         
   8   2   5        275.13        273.12        17.25 o                         
   9   2   5         20.16         23.78        12.29 o                         
  10   2   5        250.15        239.46        34.99 o                         
  11   2   5        180.82        217.87        26.35 o                         
 -13   3   5        162.20        133.84        22.29 o                         
 -12   3   5         83.81         45.37        21.72 o                         
 -11   3   5         78.64         52.10        19.74 o                         
 -10   3   5        173.47        139.70        18.67 o                         
  -9   3   5          3.09          0.00        13.45 o                         
  -8   3   5          9.91          0.00        11.99 o                         
  -7   3   5       1223.70       1218.66        36.02 o                         
  -6   3   5       3592.83       3706.07        55.72 o                         
  -5   3   5       1095.20       1117.18        25.71 o                         
  -4   3   5         83.37         52.47        11.15 o                         
  -3   3   5       1785.20       1954.76        23.41 o                         
  -2   3   5      10673.39      11606.20        76.42 o                         
  -1   3   5      20668.54      20813.59       170.43 o                         
   0   3   5       8675.74       8519.03        64.97 o                         
   1   3   5       6131.27       5977.51        53.14 o                         
   2   3   5       8034.80       7818.45        58.70 o                         
   3   3   5        998.86        985.93        25.93 o                         
   4   3   5        692.75        665.51        35.08 o                         
   5   3   5       4285.72       4438.43        59.28 o                         
   6   3   5       2970.69       3033.51        53.10 o                         
   7   3   5        338.22        355.99        20.68 o                         
   8   3   5        580.27        617.06        32.13 o                         
   9   3   5        140.57         97.81        17.16 o                         
  10   3   5          9.58          9.53        12.93 o                         
  11   3   5          4.06          9.52        18.94 o                         
 -13   4   5          5.03         30.76        26.77 o                         
 -12   4   5         18.53          6.28        20.00 o                         
 -11   4   5        639.64        737.99        36.36 o                         
 -10   4   5        391.72        456.76        28.34 o                         
  -9   4   5         55.69         70.87        15.92 o                         
  -8   4   5        378.24        353.77        20.96 o                         
  -7   4   5          2.55          0.00        11.57 o                         
  -6   4   5       1582.15       1517.58        24.00 o                         
  -5   4   5       5638.11       5803.38        46.15 o                         
  -4   4   5       7299.97       7205.97        82.81 o                         
  -3   4   5       8050.23       8173.21       105.77 o                         
  -2   4   5       3142.96       3386.80        36.24 o                         
  -1   4   5        760.55        815.77        20.32 o                         
   0   4   5        194.92        186.66         9.91 o                         
   1   4   5       1321.01       1336.30        27.82 o                         
   2   4   5       4380.64       4681.65        52.88 o                         
   3   4   5         15.08         55.18        11.52 o                         
   4   4   5       1432.99       1422.54        39.96 o                         
   5   4   5       3431.21       3447.97        51.30 o                         
   6   4   5        319.48        304.64        18.98 o                         
   7   4   5        272.13        266.19        22.65 o                         
   8   4   5        175.18        152.71        19.77 o                         
   9   4   5        324.08        377.45        27.98 o                         
  10   4   5        678.62        671.38        35.53 o                         
  11   4   5        282.72        287.49        28.80 o                         
 -13   5   5          0.43          0.00        23.75 o                         
 -12   5   5          4.37          8.90        16.63 o                         
 -11   5   5         36.36         45.30        15.16 o                         
 -10   5   5        335.66        348.06        23.45 o                         
  -9   5   5          0.37          0.00        12.84 o                         
  -8   5   5        415.33        370.04        24.10 o                         
  -7   5   5          0.78          0.00        14.29 o                         
  -6   5   5         14.02          0.00        10.32 o                         
  -5   5   5        637.32        640.39        29.99 o                         
  -4   5   5       2225.09       1943.59       123.35 o                         
  -3   5   5        872.04        883.85        33.39 o                         
  -2   5   5        291.48        254.86        17.81 o                         
  -1   5   5       1381.57       1667.38        39.10 o                         
   0   5   5       4892.48       5039.26        74.37 o                         
   1   5   5        508.78        479.75        20.06 o                         
   2   5   5         47.21         53.67        11.01 o                         
   3   5   5         18.08         13.61         9.95 o                         
   4   5   5        178.68        180.04        12.60 o                         
   5   5   5        116.32        105.23        16.50 o                         
   6   5   5        907.48        873.34        38.75 o                         
   7   5   5        584.34        566.77        29.82 o                         
   8   5   5          0.92          1.25        15.07 o                         
   9   5   5         10.94          0.00        15.27 o                         
  10   5   5          0.18          0.00        20.80 o                         
  11   5   5        108.15         71.62        25.38 o                         
 -12   6   5         18.30         43.69        22.65 o                         
 -11   6   5         48.08         52.27        14.79 o                         
 -10   6   5         19.62         19.86        14.17 o                         
  -9   6   5        146.61        146.04        17.21 o                         
  -8   6   5        193.75        178.16        19.43 o                         
  -7   6   5          0.20         10.39        16.68 o                         
  -6   6   5        509.21        507.82        35.15 o                         
  -5   6   5          0.61          0.00        14.89 o                         
  -4   6   5        836.83        921.53        28.20 o                         
  -3   6   5          6.70         20.33        11.80 o                         
  -2   6   5         95.09         88.77        12.75 o                         
  -1   6   5        496.01        495.84        24.49 o                         
   0   6   5        314.53        312.99        34.84 o                         
   1   6   5        500.73        545.60        22.38 o                         
   2   6   5       3308.29       3218.25        48.59 o                         
   3   6   5       3093.15       3080.65        49.01 o                         
   4   6   5       2162.03       2075.12        42.03 o                         
   5   6   5        118.10        112.65        23.32 o                         
   6   6   5        249.75        242.07        23.23 o                         
   7   6   5        115.46        128.90        19.62 o                         
   8   6   5          4.43         20.77        22.76 o                         
   9   6   5         51.10         32.89        15.07 o                         
  10   6   5         44.53         45.06        22.15 o                         
  11   6   5          4.12          7.54        26.08 o                         
 -12   7   5        128.59         88.33        26.32 o                         
 -11   7   5        143.37        177.65        20.45 o                         
 -10   7   5         32.77         19.96        15.98 o                         
  -9   7   5        269.76        290.04        30.07 o                         
  -8   7   5        612.00        663.46        34.78 o                         
  -7   7   5        944.12        922.25        43.20 o                         
  -6   7   5       1492.12       1367.70        49.47 o                         
  -5   7   5        222.26        193.73        21.10 o                         
  -4   7   5        136.96        134.13        15.54 o                         
  -3   7   5       3885.67       3667.56        62.48 o                         
  -2   7   5       4969.21       4905.72        69.08 o                         
  -1   7   5        678.94        652.67        29.50 o                         
   0   7   5        607.71        568.25        34.36 o                         
   1   7   5        906.93        939.59        28.88 o                         
   2   7   5        658.16        687.47        25.14 o                         
   3   7   5        109.07        101.52        13.65 o                         
   4   7   5         40.97         23.72        11.75 o                         
   5   7   5        176.54        189.14        21.22 o                         
   6   7   5        973.72        876.45        47.37 o                         
   7   7   5        222.67        216.38        21.54 o                         
   8   7   5        241.49        291.30        28.80 o                         
   9   7   5        251.17        191.52        27.09 o                         
  10   7   5         19.69          1.56        23.15 o                         
 -12   8   5         42.89         52.68        22.76 o                         
 -11   8   5        317.66        325.47        49.55 o                         
 -10   8   5        257.55        241.46        25.31 o                         
  -9   8   5         42.23         40.92        17.71 o                         
  -8   8   5         15.92         13.66        17.15 o                         
  -7   8   5         16.45         29.54        17.60 o                         
  -6   8   5        213.30        222.97        25.29 o                         
  -5   8   5         10.20          0.00        13.42 o                         
  -4   8   5        764.50        754.64        29.17 o                         
  -3   8   5       3816.90       3740.99        57.18 o                         
  -2   8   5       3602.92       3455.46        62.59 o                         
  -1   8   5       1682.64       1624.19        46.15 o                         
   0   8   5        556.41        587.90        37.13 o                         
   1   8   5        332.03        358.28        21.11 o                         
   2   8   5       2929.85       2901.01        51.41 o                         
   3   8   5       3183.60       3066.55        79.39 o                         
   4   8   5       1950.69       1900.70        43.32 o                         
   5   8   5        320.67        315.83        25.30 o                         
   6   8   5          7.00         32.44        18.08 o                         
   7   8   5        145.07        165.67        24.23 o                         
   8   8   5        349.40        336.53        67.86 o                         
   9   8   5        175.55        234.43        85.20 o                         
  10   8   5        114.03         81.69        64.35 o                         
 -11   9   5         95.34        122.38        27.67 o                         
 -10   9   5          2.60         12.02        19.19 o                         
  -9   9   5        407.77        391.91        30.67 o                         
  -8   9   5       1278.52       1287.82        55.38 o                         
  -7   9   5        837.45        874.41        45.74 o                         
  -6   9   5        375.00        394.13        25.68 o                         
  -5   9   5         57.88         59.48        15.37 o                         
  -4   9   5        151.89        167.88        17.69 o                         
  -3   9   5         26.37          8.69        12.06 o                         
  -2   9   5        662.40        648.74        40.69 o                         
  -1   9   5        864.88        809.47        36.49 o                         
   0   9   5        626.22        599.31        30.65 o                         
   1   9   5        959.54        994.68        33.15 o                         
   2   9   5        495.42        528.22        25.63 o                         
   3   9   5        191.31        195.22        18.12 o                         
   4   9   5        194.97        174.20        27.05 o                         
   5   9   5          4.90         22.31        19.73 o                         
   6   9   5        410.92        396.48        32.22 o                         
   7   9   5        786.74        860.70        53.50 o                         
   8   9   5        347.46        403.76        36.98 o                         
   9   9   5         34.64          0.00        26.30 o                         
 -11  10   5         64.20         50.00        23.97 o                         
 -10  10   5          3.88          0.00        20.32 o                         
  -9  10   5         66.12         35.10        18.00 o                         
  -8  10   5        171.16        146.69        24.88 o                         
  -7  10   5          5.43         10.82        19.34 o                         
  -6  10   5         12.79         16.23        15.42 o                         
  -5  10   5          5.30         14.21        14.88 o                         
  -4  10   5         10.77          7.29        13.16 o                         
  -3  10   5         86.96         80.66        14.71 o                         
  -2  10   5       1020.14        933.45        48.77 o                         
  -1  10   5         79.18         65.07        21.82 o                         
   0  10   5         61.76         95.34        18.16 o                         
   1  10   5          9.71          0.00        13.27 o                         
   2  10   5        702.85        701.28        29.85 o                         
   3  10   5       2172.89       2150.36        49.15 o                         
   4  10   5        906.28        858.66        41.48 o                         
   5  10   5        103.97        125.78        26.21 o                         
   6  10   5         27.57          8.06        20.75 o                         
   7  10   5          4.05          5.35        74.23 o                         
   8  10   5        221.60        202.14        39.09 o                         
   9  10   5         72.87         17.24        53.45 o                         
 -10  11   5          0.10          0.00        20.15 o                         
  -9  11   5          6.50          6.95        18.26 o                         
  -8  11   5         36.28         25.63        18.97 o                         
  -7  11   5         51.02         55.94        17.24 o                         
  -6  11   5         92.84        101.11        19.35 o                         
  -5  11   5         51.29         52.18        15.36 o                         
  -4  11   5         74.89         44.94        15.41 o                         
  -3  11   5        442.12        453.42        25.66 o                         
  -2  11   5        111.64        151.03        26.43 o                         
  -1  11   5         48.37         52.00        18.07 o                         
   0  11   5        156.16        149.98        21.23 o                         
   1  11   5        269.44        284.78        22.42 o                         
   2  11   5          0.39          2.70        12.86 o                         
   3  11   5         65.16         77.29        20.44 o                         
   4  11   5         73.83         52.25        19.26 o                         
   5  11   5          1.68          6.02        20.84 o                         
   6  11   5         49.26         33.98        23.49 o                         
   7  11   5          8.13          0.00        32.47 o                         
   8  11   5          4.85          9.04        47.64 o                         
  -9  12   5         32.20         31.13        18.46 o                         
  -8  12   5         41.78         51.30        18.30 o                         
  -7  12   5          6.36          0.00        16.71 o                         
  -6  12   5          1.65          3.30        20.32 o                         
  -5  12   5          2.84          0.00        15.14 o                         
  -4  12   5         21.95          0.90        13.85 o                         
  -3  12   5        114.20         84.32        25.68 o                         
  -2  12   5          8.17         32.51        25.01 o                         
  -1  12   5        184.24        138.55        24.93 o                         
   0  12   5          0.03          0.00        15.43 o                         
   1  12   5          0.50         14.31        14.78 o                         
   2  12   5        287.38        249.27        27.74 o                         
   3  12   5        202.90        171.80        25.69 o                         
   4  12   5         41.44         40.92        19.86 o                         
   5  12   5         91.77         98.24        19.81 o                         
   6  12   5        152.45        127.95        31.19 o                         
   7  12   5          0.04         24.18        25.42 o                         
  -8  13   5         48.87         31.34        17.02 o                         
  -7  13   5        140.62        130.18        22.18 o                         
  -6  13   5        165.02        167.79        22.50 o                         
  -5  13   5         24.92         24.81        15.50 o                         
  -4  13   5         17.86          0.00        17.78 o                         
  -3  13   5         46.76         40.42        25.31 o                         
  -2  13   5        476.48        436.52        35.20 o                         
  -1  13   5        411.06        411.17        33.66 o                         
   0  13   5        321.81        373.10        35.67 o                         
   1  13   5        590.37        603.89        39.87 o                         
   2  13   5        434.86        436.35        35.22 o                         
   3  13   5          8.15         16.96        18.70 o                         
   4  13   5         19.22         53.57        19.65 o                         
   5  13   5         67.62         98.87        22.68 o                         
   6  13   5        169.73        124.85        27.35 o                         
  -7  14   5          0.09          0.00        23.27 o                         
  -6  14   5          6.63          0.00        21.24 o                         
  -5  14   5         48.92         69.20        31.02 o                         
  -4  14   5        340.88        424.18        70.51 o                         
  -3  14   5        525.19        608.04        53.38 o                         
  -2  14   5        243.07        241.53        29.31 o                         
  -1  14   5         90.75         68.06        19.17 o                         
   0  14   5          0.98          0.00        22.71 o                         
   1  14   5        149.71        154.53        27.20 o                         
   2  14   5        448.33        513.80        38.82 o                         
   3  14   5        908.91        982.09        45.62 o                         
   4  14   5        432.49        464.74        33.05 o                         
   5  14   5         69.13         79.67        32.66 o                         
  -5  15   5        100.74         70.81        27.70 o                         
  -4  15   5          8.77         35.77        30.06 o                         
  -3  15   5        147.46         99.05        34.81 o                         
  -2  15   5        177.12        184.54        28.36 o                         
  -1  15   5        149.96        112.55        28.43 o                         
   0  15   5        168.83        126.18        38.31 o                         
   1  15   5        181.06        238.93        39.17 o                         
   2  15   5         59.75         46.96        19.17 o                         
   3  15   5         19.26         59.94        44.27 o                         
  -2  16   5         63.37         34.56        22.98 o                         
  -1  16   5        136.35        141.27        36.88 o                         
   0  16   5         56.23         87.17        27.25 o                         
 -13   0   6        300.12        357.48        43.12 o                         
 -12   0   6          3.59         10.31        21.22 o                         
 -11   0   6          6.33          0.00        21.63 o                         
 -10   0   6        344.98        286.47        21.74 o                         
  -9   0   6        961.80        930.75        33.99 o                         
  -8   0   6         17.05          0.00        11.73 o                         
  -7   0   6        113.98         93.94        15.94 o                         
  -6   0   6         29.09        102.41        72.38 o                         
  -5   0   6       9326.30       6916.40      1375.01 o                         
  -4   0   6       4149.68       3720.50        79.89 o                         
  -3   0   6         94.89         68.55         7.47 o                         
  -2   0   6        847.99        763.50        21.37 o                         
  -1   0   6       8135.95       7506.86        61.55 o                         
   0   0   6        308.01        212.26        12.04 o                         
   1   0   6       1786.16       1671.98        51.04 o                         
   2   0   6       8292.47       8305.12        74.35 o                         
   3   0   6       1560.66       1566.38        39.72 o                         
   4   0   6       2455.43       2383.42        54.87 o                         
   5   0   6       1124.57       1066.79        42.36 o                         
   6   0   6       1007.35        969.24        45.56 o                         
   7   0   6       6628.04       6898.18       101.62 o                         
   8   0   6        815.02        822.16        39.91 o                         
   9   0   6          8.42          0.00        17.50 o                         
  10   0   6        248.12        208.84        33.74 o                         
  11   0   6        208.53        163.13        55.22 o                         
 -13   1   6        130.27         96.78        19.25 o                         
 -12   1   6         25.76         61.40        16.06 o                         
 -11   1   6        480.66        573.27        28.19 o                         
 -10   1   6        810.71        900.76        28.19 o                         
  -9   1   6       2486.64       2599.69        46.56 o                         
  -8   1   6        973.52       1041.77        28.74 o                         
  -7   1   6         78.33         90.02        11.93 o                         
  -6   1   6        990.11        988.27        19.73 o                         
  -5   1   6       4117.99       3861.20        37.45 o                         
  -4   1   6         72.92         52.64         5.41 o                         
  -3   1   6        137.67         88.98        10.17 o                         
  -2   1   6        872.77        865.26        15.72 o                         
  -1   1   6        758.24        818.91        17.17 o                         
   0   1   6          6.15          9.96         5.92 o                         
   1   1   6       3748.93       3757.45        56.22 o                         
   2   1   6       1967.06       1967.97        30.87 o                         
   3   1   6       2054.48       2011.15        29.78 o                         
   4   1   6       3252.69       3235.02        52.66 o                         
   5   1   6       3547.82       3336.38        52.18 o                         
   6   1   6       1099.68       1026.98        33.05 o                         
   7   1   6        522.85        518.96        21.88 o                         
   8   1   6         19.05         19.76        11.92 o                         
   9   1   6        625.94        650.76        25.07 o                         
  10   1   6        177.59        132.36        22.93 o                         
  11   1   6        159.88        220.27        22.31 o                         
 -13   2   6          4.64         18.50        17.94 o                         
 -12   2   6          9.17          0.00        17.01 o                         
 -11   2   6         95.96        112.05        24.79 o                         
 -10   2   6         67.82         61.85        14.36 o                         
  -9   2   6         21.29         39.85        12.50 o                         
  -8   2   6        185.50        183.01        15.50 o                         
  -7   2   6       1398.78       1435.38        34.10 o                         
  -6   2   6        291.90        258.36        26.00 o                         
  -5   2   6        631.70        547.95        17.06 o                         
  -4   2   6       3902.93       3647.00        43.98 o                         
  -3   2   6       4588.86       4790.93        37.84 o                         
  -2   2   6       1173.39       1195.24        17.00 o                         
  -1   2   6        556.25        475.61        12.20 o                         
   0   2   6       4090.29       3820.78        37.66 o                         
   1   2   6      12567.47      12916.40        76.37 o                         
   2   2   6       2157.67       2158.91        43.66 o                         
   3   2   6        160.45        170.02        15.38 o                         
   4   2   6         17.90         21.78        13.08 o                         
   5   2   6        488.71        464.60        23.44 o                         
   6   2   6          2.91          0.00        12.05 o                         
   7   2   6         16.60          0.00        12.43 o                         
   8   2   6          7.96          0.00        12.21 o                         
   9   2   6          9.67          8.15        14.45 o                         
  10   2   6          2.53          1.57        13.13 o                         
  11   2   6          0.27          0.00        15.32 o                         
 -13   3   6         10.05          1.08        16.26 o                         
 -12   3   6         11.77          0.00        15.33 o                         
 -11   3   6         33.81         28.83        14.69 o                         
 -10   3   6        599.38        591.97        28.59 o                         
  -9   3   6        743.29        721.71        28.96 o                         
  -8   3   6         22.14         19.77         9.66 o                         
  -7   3   6        139.12        115.03        12.33 o                         
  -6   3   6         48.90         31.23         8.35 o                         
  -5   3   6        152.25        125.10        13.72 o                         
  -4   3   6        475.87        529.25        17.88 o                         
  -3   3   6        261.67        262.05         9.55 o                         
  -2   3   6       1356.75       1271.84        29.33 o                         
  -1   3   6         40.56         31.60         7.41 o                         
   0   3   6         80.12        101.51        10.92 o                         
   1   3   6        233.22        302.61        19.54 o                         
   2   3   6          4.52          0.00         9.09 o                         
   3   3   6         89.30         71.03        10.99 o                         
   4   3   6        203.10        185.46        17.94 o                         
   5   3   6        146.72        115.50        16.93 o                         
   6   3   6        229.89        209.36        18.25 o                         
   7   3   6         57.70         58.24        11.74 o                         
   8   3   6        159.86        154.88        18.15 o                         
   9   3   6          0.64          0.00        14.26 o                         
  10   3   6         25.61          9.93        16.43 o                         
  11   3   6         17.24         30.40        16.64 o                         
 -13   4   6         22.42          0.00        17.24 o                         
 -12   4   6        195.35        195.80        22.60 o                         
 -11   4   6        197.21        200.12        22.77 o                         
 -10   4   6         38.84         43.47        15.23 o                         
  -9   4   6         41.24         46.57        14.80 o                         
  -8   4   6        639.74        654.73        30.41 o                         
  -7   4   6        252.27        271.53        20.24 o                         
  -6   4   6       2170.50       2058.14        31.06 o                         
  -5   4   6       1040.77       1016.35        31.04 o                         
  -4   4   6        794.84        743.92        28.79 o                         
  -3   4   6        418.64        351.11        31.12 o                         
  -2   4   6        646.53        722.92        24.28 o                         
  -1   4   6        448.28        447.20        13.96 o                         
   0   4   6        714.79        639.39        17.00 o                         
   1   4   6        479.89        542.84        13.52 o                         
   2   4   6       1008.19       1013.17        26.88 o                         
   3   4   6       1232.67       1155.33        29.93 o                         
   4   4   6        314.35        323.79        22.08 o                         
   5   4   6          1.14         12.90        11.55 o                         
   6   4   6        118.57        120.66        24.18 o                         
   7   4   6        427.64        409.17        27.17 o                         
   8   4   6        814.93        843.34        37.95 o                         
   9   4   6        310.68        289.27        40.62 o                         
  10   4   6        134.67        159.05        20.04 o                         
  11   4   6         33.71         35.08        19.48 o                         
 -13   5   6          0.07         39.20        17.08 o                         
 -12   5   6         89.16         84.39        19.44 o                         
 -11   5   6        155.86        177.55        22.43 o                         
 -10   5   6        769.81        851.36        37.32 o                         
  -9   5   6       1371.27       1377.26        43.52 o                         
  -8   5   6       1480.41       1433.45        48.42 o                         
  -7   5   6       1216.82       1154.31        35.80 o                         
  -6   5   6         92.79         84.60        16.39 o                         
  -5   5   6         83.97         84.19        17.13 o                         
  -4   5   6         88.39         85.90        17.67 o                         
  -3   5   6       1976.76       1887.16        43.65 o                         
  -2   5   6       7568.88       7617.52        81.52 o                         
  -1   5   6       6928.77       6895.37        67.68 o                         
   0   5   6        393.32        351.70        18.16 o                         
   1   5   6         80.39         92.91        12.48 o                         
   2   5   6       1657.79       1559.08        34.61 o                         
   3   5   6       2479.03       2403.00        43.84 o                         
   4   5   6       1964.30       1947.36        59.05 o                         
   5   5   6       1713.97       1689.01        49.17 o                         
   6   5   6       1067.13       1036.73        42.47 o                         
   7   5   6        561.93        575.32        32.28 o                         
   8   5   6        152.82        123.61        20.08 o                         
   9   5   6         13.41          8.33        14.97 o                         
  10   5   6        132.82        189.12        31.90 o                         
 -12   6   6        230.33        236.20        34.44 o                         
 -11   6   6        500.48        488.80        31.39 o                         
 -10   6   6         57.90         25.49        15.35 o                         
  -9   6   6         88.32         89.36        20.17 o                         
  -8   6   6        806.06        811.52        52.85 o                         
  -7   6   6       1709.58       1746.76        54.60 o                         
  -6   6   6       1700.12       1717.47        64.14 o                         
  -5   6   6       1620.82       1445.70        55.89 o                         
  -4   6   6       3677.89       3507.43        59.05 o                         
  -3   6   6       1589.50       1553.31        37.91 o                         
  -2   6   6         33.06         28.66        13.05 o                         
  -1   6   6        380.60        366.61        38.17 o                         
   0   6   6       6205.47       6312.97        81.36 o                         
   1   6   6       5426.20       5490.42        58.17 o                         
   2   6   6       1309.53       1280.99        32.93 o                         
   3   6   6        656.77        641.64        25.47 o                         
   4   6   6        121.49         76.63        13.63 o                         
   5   6   6          2.71         19.73        17.66 o                         
   6   6   6        192.88        234.90        28.20 o                         
   7   6   6        241.34        238.84        23.21 o                         
   8   6   6        328.63        357.53        28.13 o                         
   9   6   6        428.18        361.13        31.78 o                         
  10   6   6         61.17         62.45        32.71 o                         
 -12   7   6         46.01          0.00        19.79 o                         
 -11   7   6          2.86         11.10        17.50 o                         
 -10   7   6        340.73        369.01        32.70 o                         
  -9   7   6        799.27        873.49        56.43 o                         
  -8   7   6        224.30        251.40        23.74 o                         
  -7   7   6         70.28         54.72        17.20 o                         
  -6   7   6        282.26        303.00        32.63 o                         
  -5   7   6        169.68        169.70        19.47 o                         
  -4   7   6       1015.03       1107.97        36.67 o                         
  -3   7   6       1649.81       1697.18        42.84 o                         
  -2   7   6        405.51        419.02        25.20 o                         
  -1   7   6         89.53         94.05        38.16 o                         
   0   7   6         20.40         12.11        13.75 o                         
   1   7   6        232.46        249.03        17.87 o                         
   2   7   6        786.10        776.79        25.51 o                         
   3   7   6        835.37        851.77        29.50 o                         
   4   7   6        590.96        635.82        26.87 o                         
   5   7   6        782.83        859.40        46.11 o                         
   6   7   6        884.92        892.72        49.28 o                         
   7   7   6         12.32         16.09        16.89 o                         
   8   7   6         70.95         49.69        16.62 o                         
   9   7   6         10.17          0.00        16.61 o                         
  10   7   6         49.63         59.35        45.52 o                         
 -12   8   6          3.66         64.38        30.30 o                         
 -11   8   6         69.28         67.51        31.21 o                         
 -10   8   6          0.08          4.65        19.01 o                         
  -9   8   6        141.63        128.47        20.93 o                         
  -8   8   6         80.65         68.75        18.57 o                         
  -7   8   6        108.24         71.54        20.55 o                         
  -6   8   6         91.22        102.43        16.40 o                         
  -5   8   6        568.89        577.11        31.01 o                         
  -4   8   6        306.28        344.17        24.22 o                         
  -3   8   6          2.65          9.05        12.82 o                         
  -2   8   6        400.55        443.88        27.80 o                         
  -1   8   6        953.59        865.23        35.92 o                         
   0   8   6        351.54        363.47        25.41 o                         
   1   8   6         98.92         85.21        14.72 o                         
   2   8   6          3.21          7.75        12.31 o                         
   3   8   6         97.35         82.67        14.06 o                         
   4   8   6          4.40          0.00        13.29 o                         
   5   8   6        162.13        148.52        20.47 o                         
   6   8   6        124.09        129.73        29.96 o                         
   7   8   6         38.45          0.00        35.34 o                         
   8   8   6         35.72         24.96        30.16 o                         
   9   8   6         19.95         19.99        55.75 o                         
 -11   9   6         55.01         60.22        73.83 o                         
 -10   9   6          6.40          0.00        21.82 o                         
  -9   9   6          5.16         29.46        17.55 o                         
  -8   9   6        128.58        154.72        22.45 o                         
  -7   9   6        760.86        690.26        33.45 o                         
  -6   9   6        535.13        471.92        27.55 o                         
  -5   9   6        378.55        356.76        26.86 o                         
  -4   9   6        164.70        155.67        20.23 o                         
  -3   9   6         27.96         30.79        15.46 o                         
  -2   9   6         42.94         31.34        16.90 o                         
  -1   9   6        312.85        312.66        25.44 o                         
   0   9   6        605.59        575.31        40.68 o                         
   1   9   6       1938.78       1932.73        58.53 o                         
   2   9   6        345.56        360.33        22.92 o                         
   3   9   6        668.30        659.59        31.54 o                         
   4   9   6        299.95        273.25        32.12 o                         
   5   9   6        278.14        255.21        25.78 o                         
   6   9   6         91.67         90.87        23.48 o                         
   7   9   6          2.01          0.64        16.84 o                         
   8   9   6         61.83         16.56        22.15 o                         
   9   9   6         25.12         47.18        30.04 o                         
 -10  10   6          2.82          1.49        18.86 o                         
  -9  10   6         42.69         36.36        18.90 o                         
  -8  10   6         91.14        105.02        19.35 o                         
  -7  10   6         70.50         60.32        15.86 o                         
  -6  10   6        335.19        364.27        25.71 o                         
  -5  10   6       1161.90       1249.51        48.20 o                         
  -4  10   6        237.17        232.41        24.23 o                         
  -3  10   6          3.22          0.00        22.95 o                         
  -2  10   6        388.96        422.31        30.49 o                         
  -1  10   6        802.37        813.59        39.09 o                         
   0  10   6        193.40        176.27        28.84 o                         
   1  10   6        248.21        231.75        28.42 o                         
   2  10   6         29.44         34.69        14.40 o                         
   3  10   6         74.13         61.71        18.76 o                         
   4  10   6        657.38        671.81        38.46 o                         
   5  10   6          5.80          0.00        21.68 o                         
   6  10   6        256.27        289.64        41.25 o                         
   7  10   6        463.71        501.30        50.73 o                         
   8  10   6        194.94        100.67        26.42 o                         
 -10  11   6         21.33          0.00        18.66 o                         
  -9  11   6        130.11        138.18        19.38 o                         
  -8  11   6         45.31         74.62        18.44 o                         
  -7  11   6        161.52        160.61        20.98 o                         
  -6  11   6        363.94        362.72        26.80 o                         
  -5  11   6          1.56          3.86        17.94 o                         
  -4  11   6       1015.16       1020.90        44.51 o                         
  -3  11   6       2570.05       2572.29        85.57 o                         
  -2  11   6       2455.84       2443.56        79.17 o                         
  -1  11   6       2298.59       2340.12        64.57 o                         
   0  11   6        213.70        195.45        31.08 o                         
   1  11   6        368.90        354.91        24.61 o                         
   2  11   6        475.67        508.31        28.21 o                         
   3  11   6        386.49        403.89        32.15 o                         
   4  11   6        136.27        151.06        35.39 o                         
   5  11   6        181.91        238.74        27.43 o                         
   6  11   6         46.25         34.59        20.53 o                         
   7  11   6          1.94          0.00        44.62 o                         
   8  11   6         30.36          0.00        60.14 o                         
  -9  12   6         14.94         15.08        21.29 o                         
  -8  12   6        317.92        314.50        32.56 o                         
  -7  12   6        391.58        380.98        29.02 o                         
  -6  12   6        447.95        409.74        28.92 o                         
  -5  12   6        513.67        515.67        35.43 o                         
  -4  12   6         31.52         43.35        19.13 o                         
  -3  12   6         64.03         63.41        24.88 o                         
  -2  12   6         11.99          2.86        23.59 o                         
  -1  12   6        421.99        414.97        32.88 o                         
   0  12   6        331.09        300.82        35.48 o                         
   1  12   6        400.24        390.10        26.37 o                         
   2  12   6        312.22        303.37        30.48 o                         
   3  12   6        192.60        214.70        27.48 o                         
   4  12   6         92.36         88.51        37.04 o                         
   5  12   6         13.38          4.49        30.06 o                         
   6  12   6          4.37         22.63        17.86 o                         
   7  12   6        230.75        141.11        34.63 o                         
  -8  13   6         29.56         29.25        28.71 o                         
  -7  13   6        173.88        163.81        22.40 o                         
  -6  13   6         62.82         61.64        21.57 o                         
  -5  13   6          0.13         43.68        21.10 o                         
  -4  13   6        144.58        138.79        31.63 o                         
  -3  13   6        621.08        584.58        39.25 o                         
  -2  13   6        563.18        617.44        39.93 o                         
  -1  13   6        924.07       1077.31        49.70 o                         
   0  13   6        336.11        396.64        61.26 o                         
   1  13   6         16.85          3.66        20.77 o                         
   2  13   6         53.15         60.49        20.53 o                         
   3  13   6        101.71        114.87        24.82 o                         
   4  13   6         20.18          4.60        25.78 o                         
   5  13   6         11.79         33.56        19.67 o                         
   6  13   6         21.46         47.56        24.60 o                         
  -7  14   6          0.04          0.00        28.09 o                         
  -6  14   6         28.54         63.38        22.61 o                         
  -5  14   6         24.28         30.64        19.71 o                         
  -4  14   6        136.88        102.33        65.82 o                         
  -3  14   6         11.86         12.22        19.58 o                         
  -2  14   6         14.25         35.82        24.38 o                         
  -1  14   6         14.92          8.63        31.61 o                         
   0  14   6         46.41         39.47        25.61 o                         
   1  14   6         15.75         12.22        20.40 o                         
   2  14   6          2.19          0.00        21.33 o                         
   3  14   6         45.85         56.89        21.29 o                         
   4  14   6         36.23         58.63        20.67 o                         
  -5  15   6         35.45         69.61        27.86 o                         
  -4  15   6        108.47         92.31        26.64 o                         
  -3  15   6        115.49        107.50        37.63 o                         
  -2  15   6        104.41        201.62        40.67 o                         
  -1  15   6        190.13        197.47        35.96 o                         
   0  15   6        150.52        194.07        31.42 o                         
   1  15   6         15.50         16.80        26.12 o                         
   2  15   6          0.78          0.00        21.41 o                         
   3  15   6          1.62          0.00        19.67 o                         
 -13   1   7          2.78          0.00        16.92 o                         
 -12   1   7          1.75          0.00        17.33 o                         
 -11   1   7         27.25         33.15        14.03 o                         
 -10   1   7        114.65         91.67        12.74 o                         
  -9   1   7        712.39        734.23        26.74 o                         
  -8   1   7         47.37         25.68        11.25 o                         
  -7   1   7       2050.15       1979.75        32.75 o                         
  -6   1   7       1091.91        957.43        25.89 o                         
  -5   1   7        803.89        628.05        47.03 o                         
  -4   1   7       2021.11       1650.48       150.05 o                         
  -3   1   7          5.84          7.58         5.37 o                         
  -2   1   7       1214.28       1185.00        19.05 o                         
  -1   1   7        312.28        361.13        11.99 o                         
   0   1   7       2394.31       2305.61        30.72 o                         
   1   1   7       3134.25       3176.81        41.07 o                         
   2   1   7       5193.65       5212.04        50.71 o                         
   3   1   7        586.12        531.62        19.89 o                         
   4   1   7        106.27        114.68        11.58 o                         
   5   1   7         78.25         64.79        11.52 o                         
   6   1   7         73.43         56.12        12.18 o                         
   7   1   7         26.35         22.78        11.81 o                         
   8   1   7          7.29         28.05        10.86 o                         
   9   1   7        131.93        110.15        14.56 o                         
  10   1   7        103.56        133.70        19.20 o                         
  11   1   7         68.77         38.36        22.52 o                         
 -13   2   7         32.65          0.00        22.28 o                         
 -12   2   7          5.63         21.78        21.75 o                         
 -11   2   7          8.35          0.00        13.74 o                         
 -10   2   7         55.85         46.13        13.30 o                         
  -9   2   7       1247.99       1302.74        37.41 o                         
  -8   2   7       2460.02       2466.92        47.03 o                         
  -7   2   7        188.47        211.15        14.36 o                         
  -6   2   7        945.22        989.09        24.61 o                         
  -5   2   7        678.40        664.96        39.47 o                         
  -4   2   7        738.14        657.28        20.34 o                         
  -3   2   7        335.76        332.30        12.35 o                         
  -2   2   7        213.44        199.00         8.30 o                         
  -1   2   7       3561.83       3545.05        29.84 o                         
   0   2   7       7723.01       7347.97        46.02 o                         
   1   2   7       2903.99       2855.04        41.52 o                         
   2   2   7        592.14        716.87        23.19 o                         
   3   2   7       3807.98       4088.87        53.08 o                         
   4   2   7       1493.62       1489.68        35.78 o                         
   5   2   7        762.83        800.09        29.74 o                         
   6   2   7       2315.53       2267.62        53.17 o                         
   7   2   7        813.61        869.75        30.71 o                         
   8   2   7         77.05         66.48        12.81 o                         
   9   2   7         59.72         44.36        13.94 o                         
  10   2   7          4.27         18.56        14.15 o                         
  11   2   7        126.11        110.72        22.05 o                         
 -13   3   7         23.89         18.26        25.81 o                         
 -12   3   7        138.60        130.36        20.34 o                         
 -11   3   7        279.23        301.82        23.85 o                         
 -10   3   7        662.71        701.44        30.51 o                         
  -9   3   7        559.51        577.64        26.97 o                         
  -8   3   7        701.93        563.99        37.71 o                         
  -7   3   7         82.93         80.19        13.07 o                         
  -6   3   7       4159.77       4044.40        56.82 o                         
  -5   3   7       8309.65       8142.89        95.73 o                         
  -4   3   7      14166.53      14102.66       142.76 o                         
  -3   3   7       5080.84       5075.57        36.24 o                         
  -2   3   7       1583.98       1608.34        27.43 o                         
  -1   3   7       1634.96       1675.51        26.70 o                         
   0   3   7       1586.73       1472.99        31.87 o                         
   1   3   7       4579.23       4152.96        65.51 o                         
   2   3   7        654.29        567.75        38.89 o                         
   3   3   7        298.19        301.28        22.40 o                         
   4   3   7        552.15        484.69        26.53 o                         
   5   3   7         10.11          0.00        14.55 o                         
   6   3   7         96.33         82.98        14.00 o                         
   7   3   7         71.78         46.94        20.38 o                         
   8   3   7        174.50        153.05        18.09 o                         
   9   3   7        205.78        179.88        20.54 o                         
  10   3   7        433.60        478.28        29.34 o                         
 -13   4   7         55.66          0.00        54.42 o                         
 -12   4   7         17.26         39.27        16.68 o                         
 -11   4   7        220.58        209.52        22.09 o                         
 -10   4   7        605.26        625.13        31.97 o                         
  -9   4   7        518.81        528.42        26.54 o                         
  -8   4   7        472.58        467.64        26.46 o                         
  -7   4   7       1105.51       1093.30        27.11 o                         
  -6   4   7       1194.55       1206.97        33.39 o                         
  -5   4   7         61.54         57.52        10.42 o                         
  -4   4   7        338.93        324.54        11.78 o                         
  -3   4   7         50.88         17.82         6.49 o                         
  -2   4   7        935.33        921.79        29.05 o                         
  -1   4   7        315.73        292.16        11.94 o                         
   0   4   7       5880.02       5730.60        51.02 o                         
   1   4   7       4149.50       4193.44        82.79 o                         
   2   4   7        887.32        830.71        51.22 o                         
   3   4   7        969.34       1037.47        34.11 o                         
   4   4   7        261.13        225.89        27.67 o                         
   5   4   7       1625.60       1687.24        50.76 o                         
   6   4   7        829.34        881.72        40.30 o                         
   7   4   7        199.00        189.67        23.04 o                         
   8   4   7         17.14          6.13        14.73 o                         
   9   4   7         20.72         42.82        15.05 o                         
  10   4   7         59.62         87.79        18.15 o                         
 -13   5   7         36.05         48.25        19.53 o                         
 -12   5   7         13.29          0.00        18.07 o                         
 -11   5   7         51.64         21.60        15.95 o                         
 -10   5   7          7.34         33.66        15.75 o                         
  -9   5   7          5.28          0.00        15.15 o                         
  -8   5   7        327.34        361.60        24.74 o                         
  -7   5   7        383.22        339.50        22.61 o                         
  -6   5   7         40.40         32.06        14.16 o                         
  -5   5   7       1596.17       1517.82        38.86 o                         
  -4   5   7       1710.06       1571.72        37.30 o                         
  -3   5   7        730.86        738.95        37.64 o                         
  -2   5   7        117.02        103.18        13.20 o                         
  -1   5   7       1427.50       1435.96        27.03 o                         
   0   5   7       3364.32       3414.36        55.48 o                         
   1   5   7        214.71        198.35        15.05 o                         
   2   5   7          9.12         15.18        12.19 o                         
   3   5   7          1.58          0.00        11.47 o                         
   4   5   7          1.81         11.66        22.27 o                         
   5   5   7        135.01        143.39        41.16 o                         
   6   5   7        282.34        247.32        24.97 o                         
   7   5   7         58.49         47.63        17.24 o                         
   8   5   7          2.75          0.00        16.34 o                         
   9   5   7         39.90         20.03        13.45 o                         
  10   5   7         61.83         49.07        17.97 o                         
 -12   6   7         29.00         11.10        14.98 o                         
 -11   6   7        254.99        264.18        24.67 o                         
 -10   6   7        105.12         87.64        19.57 o                         
  -9   6   7         72.34         66.02        19.72 o                         
  -8   6   7       1268.23       1223.30        59.97 o                         
  -7   6   7       1919.80       1915.41        57.00 o                         
  -6   6   7        834.95        823.47        37.70 o                         
  -5   6   7        239.92        217.55        18.46 o                         
  -4   6   7        114.10        137.39        15.33 o                         
  -3   6   7        922.01        971.51        35.62 o                         
  -2   6   7         19.66          0.00        16.46 o                         
  -1   6   7        139.01        135.87        14.72 o                         
   0   6   7        213.33        206.14        17.09 o                         
   1   6   7         30.16         47.91        10.81 o                         
   2   6   7          3.12          7.02        11.57 o                         
   3   6   7         46.99         30.21        12.49 o                         
   4   6   7        234.28        224.00        24.82 o                         
   5   6   7          1.32          0.30        17.03 o                         
   6   6   7         28.48         19.11        20.21 o                         
   7   6   7         39.79         73.25        26.06 o                         
   8   6   7         72.13         59.34        16.07 o                         
   9   6   7         18.50         18.37        17.33 o                         
  10   6   7         26.97          5.39        19.79 o                         
 -12   7   7        384.85        472.49        40.39 o                         
 -11   7   7        104.67         88.66        22.92 o                         
 -10   7   7          4.56          0.00        20.11 o                         
  -9   7   7         33.02         51.33        25.24 o                         
  -8   7   7          2.20         21.11        18.92 o                         
  -7   7   7        506.07        462.32        32.36 o                         
  -6   7   7       1143.07       1153.56        55.11 o                         
  -5   7   7        296.07        323.05        23.45 o                         
  -4   7   7        356.84        329.53        22.28 o                         
  -3   7   7       1213.72       1267.24        33.05 o                         
  -2   7   7       1161.77       1197.23        49.05 o                         
  -1   7   7        425.29        413.48        25.25 o                         
   0   7   7        446.67        457.20        26.68 o                         
   1   7   7        163.03        161.60        14.81 o                         
   2   7   7       1225.59       1233.55        32.22 o                         
   3   7   7       2092.64       2140.40        46.79 o                         
   4   7   7        982.80        962.70        33.41 o                         
   5   7   7        156.60        174.30        25.51 o                         
   6   7   7        137.85        116.16        24.14 o                         
   7   7   7        208.90        198.46        65.52 o                         
   8   7   7        436.38        281.73        32.51 o                         
   9   7   7        318.98        310.65        32.29 o                         
 -11   8   7          4.83          3.01        19.79 o                         
 -10   8   7         40.09         32.15        24.22 o                         
  -9   8   7         79.74         77.71        28.24 o                         
  -8   8   7       1206.42       1222.62        53.10 o                         
  -7   8   7       1520.79       1529.23        68.69 o                         
  -6   8   7        499.83        498.23        29.72 o                         
  -5   8   7         28.67         32.02        13.96 o                         
  -4   8   7        302.12        318.65        23.67 o                         
  -3   8   7       1181.16       1162.52        42.68 o                         
  -2   8   7       2715.12       2671.65        61.21 o                         
  -1   8   7       2904.22       2953.92        63.51 o                         
   0   8   7       1903.92       1805.17        51.31 o                         
   1   8   7        260.97        242.63        19.46 o                         
   2   8   7          1.55          9.71        13.38 o                         
   3   8   7          0.76          0.00        12.49 o                         
   4   8   7        406.73        432.22        25.40 o                         
   5   8   7        305.21        284.39        32.92 o                         
   6   8   7         92.40         87.20        22.42 o                         
   7   8   7        283.41        163.32        27.00 o                         
   8   8   7        237.91        180.32        26.32 o                         
   9   8   7          4.52          0.00        30.27 o                         
 -11   9   7        104.57        157.42        44.85 o                         
 -10   9   7        209.05        172.52        35.05 o                         
  -9   9   7          7.45          0.00        20.34 o                         
  -8   9   7        358.78        312.34        38.12 o                         
  -7   9   7        402.23        391.95        30.49 o                         
  -6   9   7        249.54        227.75        23.98 o                         
  -5   9   7        113.60        101.50        19.29 o                         
  -4   9   7        114.08        143.97        19.91 o                         
  -3   9   7        231.58        221.86        24.50 o                         
  -2   9   7        354.78        357.22        27.84 o                         
  -1   9   7        251.84        221.22        24.28 o                         
   0   9   7         29.37          0.00        19.07 o                         
   1   9   7        825.45        838.93        32.32 o                         
   2   9   7       2138.57       2124.53        49.37 o                         
   3   9   7       1667.56       1704.42        45.48 o                         
   4   9   7        699.52        706.48        30.94 o                         
   5   9   7        231.42        204.46        24.88 o                         
   6   9   7          2.36          0.00        19.63 o                         
   7   9   7         98.69        119.58        34.71 o                         
   8   9   7        436.60        477.06        39.25 o                         
 -10  10   7         20.81         32.78        28.15 o                         
  -9  10   7        125.71         92.66        24.82 o                         
  -8  10   7        158.98        141.92        19.89 o                         
  -7  10   7        243.94        227.92        24.91 o                         
  -6  10   7        325.86        301.57        27.10 o                         
  -5  10   7        107.69         96.47        22.30 o                         
  -4  10   7          7.70         24.01        16.70 o                         
  -3  10   7         63.71          0.32        22.27 o                         
  -2  10   7        533.92        574.25        34.60 o                         
  -1  10   7        951.14        936.66        42.32 o                         
   0  10   7         86.54         75.42        18.70 o                         
   1  10   7         34.43         67.33        16.17 o                         
   2  10   7          0.40          0.00        15.29 o                         
   3  10   7          1.45         12.08        13.81 o                         
   4  10   7        239.14        238.75        26.51 o                         
   5  10   7        197.34        181.70        30.50 o                         
   6  10   7        117.01         82.36        36.27 o                         
   7  10   7        185.73        139.93        25.35 o                         
   8  10   7         51.31         49.81        32.63 o                         
 -10  11   7         12.90         22.67        21.25 o                         
  -9  11   7          9.41         36.00        21.83 o                         
  -8  11   7          6.79         17.04        24.46 o                         
  -7  11   7          8.38          0.00        17.38 o                         
  -6  11   7         30.87         43.28        18.17 o                         
  -5  11   7          1.59          0.00        17.18 o                         
  -4  11   7        152.90        132.14        28.20 o                         
  -3  11   7         75.46         66.20        20.54 o                         
  -2  11   7         17.04          2.97        20.25 o                         
  -1  11   7         43.82         11.23        37.56 o                         
   0  11   7        176.73        167.18        22.75 o                         
   1  11   7         44.90         39.33        17.15 o                         
   2  11   7          2.15          3.84        14.33 o                         
   3  11   7         53.58         51.19        19.35 o                         
   4  11   7         51.70         55.47        20.35 o                         
   5  11   7         62.12         34.74        21.76 o                         
   6  11   7          1.13         11.16        42.48 o                         
   7  11   7         33.65         66.75        31.71 o                         
  -9  12   7         28.08         55.88        24.54 o                         
  -8  12   7         40.08          0.00        30.40 o                         
  -7  12   7          9.40          0.00        25.49 o                         
  -6  12   7         10.28          8.32        23.08 o                         
  -5  12   7         38.04         35.34        19.00 o                         
  -4  12   7         58.84         40.77        29.00 o                         
  -3  12   7         30.54         33.85        20.86 o                         
  -2  12   7        108.79        116.01        23.24 o                         
  -1  12   7         25.92         12.01        24.13 o                         
   0  12   7         79.48         94.01        27.52 o                         
   1  12   7          5.55          0.00        14.73 o                         
   2  12   7         25.86          8.39        19.08 o                         
   3  12   7         12.24         37.56        35.92 o                         
   4  12   7         21.85         43.35        32.71 o                         
   5  12   7          1.26         18.84        20.85 o                         
   6  12   7         53.50         14.57        45.47 o                         
  -8  13   7          0.01         46.82        30.18 o                         
  -7  13   7         26.88          0.00        24.30 o                         
  -6  13   7         88.79        100.29        31.02 o                         
  -5  13   7        163.75        228.11        36.34 o                         
  -4  13   7        308.19        317.33        32.91 o                         
  -3  13   7        239.02        303.15        32.51 o                         
  -2  13   7        248.64        306.35        40.94 o                         
  -1  13   7         25.65         12.52        27.30 o                         
   0  13   7         12.32          7.52        16.83 o                         
   1  13   7         16.05          0.00        26.38 o                         
   2  13   7        159.20        181.66        26.33 o                         
   3  13   7        227.13        222.05        28.00 o                         
   4  13   7        159.40        156.80        25.56 o                         
   5  13   7         16.28         16.07        16.64 o                         
  -6  14   7        106.76        131.83        32.25 o                         
  -5  14   7         13.21         35.40        32.65 o                         
  -4  14   7          9.66          5.67        23.04 o                         
  -3  14   7         89.17         59.60        20.26 o                         
  -2  14   7        338.33        340.70        33.52 o                         
  -1  14   7        351.64        385.00        44.63 o                         
   0  14   7        116.84        157.41        27.71 o                         
   1  14   7        153.91        166.20        27.76 o                         
   2  14   7        236.94        231.40        31.93 o                         
   3  14   7          3.73          0.00        30.43 o                         
   4  14   7        189.83        194.87        28.84 o                         
  -4  15   7        149.43        198.35        30.54 o                         
  -3  15   7        129.07        165.38        27.95 o                         
  -2  15   7         69.80         56.13        50.56 o                         
  -1  15   7         15.54         19.11        34.57 o                         
   0  15   7          0.57          0.00        23.51 o                         
   1  15   7         89.94        105.11        24.81 o                         
   2  15   7        223.79        229.69        32.11 o                         
 -13   0   8         35.43         30.84        23.24 o                         
 -12   0   8         16.56         19.59        19.21 o                         
 -11   0   8        239.78        315.35        31.09 o                         
 -10   0   8       1448.48       1498.08        55.29 o                         
  -9   0   8        939.49        994.74        42.67 o                         
  -8   0   8         10.96          6.82        15.38 o                         
  -7   0   8        951.66        885.56        30.40 o                         
  -6   0   8       2947.28       2068.39       494.74 o                         
  -5   0   8      11119.27      11176.10       262.60 o                         
  -4   0   8       7247.47       7328.57        72.05 o                         
  -3   0   8       5635.96       5537.29        89.30 o                         
  -2   0   8       6142.67       5929.30       117.37 o                         
  -1   0   8       1115.85       1058.29        23.06 o                         
   0   0   8         35.21         40.57        22.05 o                         
   1   0   8        121.92        131.58        26.24 o                         
   2   0   8         37.33         24.25         8.32 o                         
   3   0   8       2012.09       1854.51       188.09 o                         
   4   0   8       1174.17       1086.62        39.12 o                         
   5   0   8        546.88        576.10        32.70 o                         
   6   0   8       1501.35       1460.89        74.33 o                         
   7   0   8        126.63        110.04        23.13 o                         
   8   0   8          1.20          0.00        23.85 o                         
   9   0   8        295.51        337.76        39.77 o                         
  10   0   8        373.56        358.42        45.20 o                         
 -13   1   8         69.45         86.18        19.36 o                         
 -12   1   8         13.88         30.99        20.02 o                         
 -11   1   8          7.78         36.19        14.29 o                         
 -10   1   8         86.16        119.54        15.43 o                         
  -9   1   8        458.04        457.43        24.89 o                         
  -8   1   8        117.97        121.45        12.53 o                         
  -7   1   8        859.05        906.83        22.99 o                         
  -6   1   8       1731.84       1843.54        33.03 o                         
  -5   1   8        446.12        391.72        55.89 o                         
  -4   1   8        620.68        604.97        18.11 o                         
  -3   1   8        665.90        678.59        20.35 o                         
  -2   1   8        409.46        362.21        19.49 o                         
  -1   1   8       2553.00       2447.93        30.07 o                         
   0   1   8       4514.99       4382.23        43.73 o                         
   1   1   8       4381.90       4118.96        36.59 o                         
   2   1   8       4909.76       4899.53        49.79 o                         
   3   1   8       1131.89       1133.21        28.37 o                         
   4   1   8         33.68         36.25        10.69 o                         
   5   1   8       2562.88       2541.47        42.75 o                         
   6   1   8        891.80        916.54        29.23 o                         
   7   1   8        118.88        135.11        14.35 o                         
   8   1   8        316.71        305.24        20.11 o                         
   9   1   8         20.35          0.00        17.03 o                         
  10   1   8          5.27          0.00        27.54 o                         
 -13   2   8         18.59          0.00        19.52 o                         
 -12   2   8          4.12          0.00        15.38 o                         
 -11   2   8        110.48        111.63        16.39 o                         
 -10   2   8        262.72        303.55        21.27 o                         
  -9   2   8       1261.89       1272.50        44.52 o                         
  -8   2   8       3290.88       3214.95        49.69 o                         
  -7   2   8         31.10         60.11        13.98 o                         
  -6   2   8        869.74        807.59        25.93 o                         
  -5   2   8        506.58        432.26        19.03 o                         
  -4   2   8        698.32        549.00        16.26 o                         
  -3   2   8       1019.42       1014.64        19.86 o                         
  -2   2   8        822.60        897.11        15.98 o                         
  -1   2   8       1532.29       1418.36        19.99 o                         
   0   2   8        519.07        529.94        10.71 o                         
   1   2   8         53.89         39.13        10.41 o                         
   2   2   8         76.70         57.64        10.80 o                         
   3   2   8        250.30        274.03        19.79 o                         
   4   2   8        448.89        443.03        21.31 o                         
   5   2   8         75.43         73.29        13.00 o                         
   6   2   8        499.70        549.78        27.37 o                         
   7   2   8         38.82         36.10        12.96 o                         
   8   2   8          6.70          0.00        17.12 o                         
   9   2   8         13.85          2.13        19.54 o                         
  10   2   8         43.30         30.19        17.70 o                         
 -13   3   8          1.73         11.10        18.54 o                         
 -12   3   8          0.22          0.00        17.31 o                         
 -11   3   8         84.32        100.33        16.06 o                         
 -10   3   8         47.42         29.04        14.89 o                         
  -9   3   8        399.50        372.67        22.64 o                         
  -8   3   8        570.14        574.27        22.21 o                         
  -7   3   8        490.24        429.85        19.07 o                         
  -6   3   8         69.79         69.61        10.55 o                         
  -5   3   8         50.46         56.75        10.57 o                         
  -4   3   8        336.16        314.56         9.64 o                         
  -3   3   8        233.43        197.47         9.20 o                         
  -2   3   8         88.96         97.99         8.32 o                         
  -1   3   8         12.34          8.30         9.07 o                         
   0   3   8        156.86        151.82        13.45 o                         
   1   3   8        248.35        159.83        22.39 o                         
   2   3   8        254.26        266.03        27.88 o                         
   3   3   8         71.10        253.40       147.29 o                         
   4   3   8         26.00         21.45        11.32 o                         
   5   3   8         10.13         23.94        13.10 o                         
   6   3   8         83.47         62.71        15.21 o                         
   7   3   8          5.08          0.00        19.64 o                         
   8   3   8         31.89         65.84        15.90 o                         
   9   3   8         53.08         45.67        16.47 o                         
  10   3   8         25.26         29.16        19.02 o                         
 -13   4   8         50.03         94.90        35.38 o                         
 -12   4   8          2.68          0.00        19.17 o                         
 -11   4   8          5.12          7.72        19.07 o                         
 -10   4   8        204.10        246.30        27.30 o                         
  -9   4   8          7.48         27.48        13.39 o                         
  -8   4   8        287.94        203.64        21.27 o                         
  -7   4   8         87.94         99.80        11.89 o                         
  -6   4   8          0.56          0.00        10.03 o                         
  -5   4   8        381.22        362.60        19.44 o                         
  -4   4   8        761.48        667.19        16.26 o                         
  -3   4   8       1646.80       1485.92        37.03 o                         
  -2   4   8        719.48        698.23        22.69 o                         
  -1   4   8       3796.50       3640.11        38.67 o                         
   0   4   8       1396.56       1302.41        33.25 o                         
   1   4   8        106.41         94.19        11.01 o                         
   2   4   8        639.35        640.59        31.70 o                         
   3   4   8       1522.38       1463.34        40.09 o                         
   4   4   8        408.35        401.99        33.20 o                         
   5   4   8        139.91        137.27        19.48 o                         
   6   4   8        161.30        153.70        21.64 o                         
   7   4   8          3.04         13.81        15.90 o                         
   8   4   8          5.53          0.00        12.84 o                         
   9   4   8          4.84          0.00        16.94 o                         
  10   4   8         61.43         59.02        17.26 o                         
 -12   5   8        245.71        191.16        33.48 o                         
 -11   5   8        141.24        123.87        23.20 o                         
 -10   5   8          5.02          0.00        14.52 o                         
  -9   5   8         22.16          0.00        13.31 o                         
  -8   5   8         38.95         35.03        13.81 o                         
  -7   5   8       2070.24       2113.30        61.10 o                         
  -6   5   8       1612.87       1696.39        44.00 o                         
  -5   5   8        785.66        732.57        24.76 o                         
  -4   5   8        342.98        360.02        13.08 o                         
  -3   5   8          2.17          0.00        12.17 o                         
  -2   5   8       1640.95       1677.56        35.83 o                         
  -1   5   8       2096.14       2021.58        31.05 o                         
   0   5   8       1261.58       1258.45        23.81 o                         
   1   5   8       2582.43       2538.99        30.14 o                         
   2   5   8       1127.18       1065.23        31.41 o                         
   3   5   8        369.25        317.24        19.91 o                         
   4   5   8         30.33         23.72        16.09 o                         
   5   5   8         22.43         17.52        18.98 o                         
   6   5   8         69.09         79.29        18.47 o                         
   7   5   8        297.30        310.50        28.08 o                         
   8   5   8        403.57        360.65        34.04 o                         
   9   5   8        287.39        265.00        33.88 o                         
  10   5   8         22.00         32.46        21.74 o                         
 -12   6   8         84.96         48.42        27.95 o                         
 -11   6   8        557.57        623.02        62.87 o                         
 -10   6   8        163.32        129.26        23.70 o                         
  -9   6   8        515.34        449.01        41.71 o                         
  -8   6   8       1407.61       1354.23        64.45 o                         
  -7   6   8        690.50        630.03        40.75 o                         
  -6   6   8         42.72         41.81        15.68 o                         
  -5   6   8        688.85        697.06        23.51 o                         
  -4   6   8       1952.86       1973.92        35.65 o                         
  -3   6   8       3984.83       4115.02        67.54 o                         
  -2   6   8       1532.52       1503.75        40.20 o                         
  -1   6   8        437.20        451.79        17.95 o                         
   0   6   8        355.55        396.55        22.21 o                         
   1   6   8         10.70         13.60        11.29 o                         
   2   6   8        580.49        538.57        24.72 o                         
   3   6   8        795.06        798.09        39.31 o                         
   4   6   8       1767.27       1720.83        49.49 o                         
   5   6   8       1003.21        993.85        48.12 o                         
   6   6   8          2.02         17.81        26.24 o                         
   7   6   8          0.09          0.00        25.99 o                         
   8   6   8         19.87         27.68        19.00 o                         
   9   6   8        215.78        206.19        22.08 o                         
 -12   7   8          9.08          0.00        21.85 o                         
 -11   7   8          0.39          4.51        18.37 o                         
 -10   7   8          0.32          0.00        42.10 o                         
  -9   7   8          0.68          0.00        21.16 o                         
  -8   7   8        309.76        317.09        30.02 o                         
  -7   7   8        446.65        488.15        33.74 o                         
  -6   7   8        492.72        492.03        28.18 o                         
  -5   7   8       1353.73       1287.69        40.52 o                         
  -4   7   8        383.66        370.49        20.27 o                         
  -3   7   8         37.20         15.78        19.65 o                         
  -2   7   8       1828.30       1767.51        68.19 o                         
  -1   7   8       1875.44       1891.91        58.47 o                         
   0   7   8        601.67        607.49        31.67 o                         
   1   7   8       2388.14       2393.91        44.04 o                         
   2   7   8       1357.19       1424.41        39.65 o                         
   3   7   8         61.89         64.27        14.82 o                         
   4   7   8          5.01          0.30        15.52 o                         
   5   7   8        101.87        137.30        23.53 o                         
   6   7   8        560.95        595.28        63.60 o                         
   7   7   8        241.42        146.96        25.51 o                         
   8   7   8         16.11          4.00        16.91 o                         
   9   7   8          7.04          0.00        30.08 o                         
 -11   8   8          9.07          0.00        18.60 o                         
 -10   8   8         13.94         28.40        24.18 o                         
  -9   8   8         45.25         77.91        26.82 o                         
  -8   8   8          2.50          0.00        18.66 o                         
  -7   8   8         39.32         29.82        14.27 o                         
  -6   8   8        166.72        152.61        18.89 o                         
  -5   8   8         80.38         66.34        14.81 o                         
  -4   8   8        470.93        502.08        24.47 o                         
  -3   8   8        497.63        545.07        38.80 o                         
  -2   8   8         62.24        113.73        40.26 o                         
  -1   8   8         24.69         26.93        18.87 o                         
   0   8   8        269.42        291.12        25.62 o                         
   1   8   8        125.59        139.31        19.15 o                         
   2   8   8          3.00          9.71        12.00 o                         
   3   8   8         43.00         33.36        16.32 o                         
   4   8   8         73.16         64.00        14.82 o                         
   5   8   8        101.41         66.86        23.04 o                         
   6   8   8         32.70         22.85        18.13 o                         
   7   8   8          2.65          0.00        18.10 o                         
   8   8   8         20.30         39.03        22.05 o                         
 -11   9   8          5.22          0.00        21.41 o                         
 -10   9   8         36.56         48.86        27.05 o                         
  -9   9   8         13.66          0.00        20.79 o                         
  -8   9   8          1.02          0.00        20.85 o                         
  -7   9   8         93.72         73.52        36.52 o                         
  -6   9   8        285.86        269.84        40.91 o                         
  -5   9   8        111.15         76.85        17.57 o                         
  -4   9   8         35.99         49.97        17.78 o                         
  -3   9   8        255.67        249.97        25.40 o                         
  -2   9   8        355.55        365.37        35.36 o                         
  -1   9   8        755.64        796.26        32.71 o                         
   0   9   8         74.28         94.50        19.39 o                         
   1   9   8         24.50         38.71        14.53 o                         
   2   9   8         81.81         77.56        16.35 o                         
   3   9   8         52.60         46.92        18.20 o                         
   4   9   8        339.18        359.40        22.33 o                         
   5   9   8         28.64         36.10        19.02 o                         
   6   9   8          3.62          0.00        46.39 o                         
   7   9   8          0.39         48.59        20.49 o                         
   8   9   8         24.74         54.37        23.45 o                         
 -10  10   8         17.97          0.00        26.84 o                         
  -9  10   8          2.31          0.00        21.93 o                         
  -8  10   8         10.25         29.37        21.41 o                         
  -7  10   8          0.42         12.69        23.39 o                         
  -6  10   8        132.45        116.06        29.56 o                         
  -5  10   8         18.52         49.10        24.36 o                         
  -4  10   8       1119.18       1079.60        48.43 o                         
  -3  10   8       2974.97       2954.86        74.30 o                         
  -2  10   8       1292.02       1287.36        60.37 o                         
  -1  10   8        362.02        405.70        27.00 o                         
   0  10   8        374.67        420.52        37.49 o                         
   1  10   8        240.27        234.30        20.72 o                         
   2  10   8        675.78        682.20        31.96 o                         
   3  10   8        324.07        419.47        31.04 o                         
   4  10   8        201.95        191.62        24.48 o                         
   5  10   8        165.67        164.04        24.70 o                         
   6  10   8         26.75         12.21        18.26 o                         
   7  10   8        116.69        195.02       108.18 o                         
  -9  11   8         67.03         31.67        31.43 o                         
  -8  11   8        244.57        344.70        43.87 o                         
  -7  11   8        675.73        625.57        52.01 o                         
  -6  11   8        706.09        748.42        61.06 o                         
  -5  11   8        750.91        784.75        44.40 o                         
  -4  11   8        154.00        120.95        22.86 o                         
  -3  11   8        775.78        826.72        43.16 o                         
  -2  11   8        527.78        555.84        44.43 o                         
  -1  11   8        333.31        364.15        30.69 o                         
   0  11   8        821.08        774.71        34.90 o                         
   1  11   8        562.21        563.41        30.53 o                         
   2  11   8        186.20        174.14        20.36 o                         
   3  11   8          1.11         21.72        19.55 o                         
   4  11   8          0.50          0.00        19.66 o                         
   5  11   8         35.37         39.14        19.16 o                         
   6  11   8        302.08        301.08        38.76 o                         
  -8  12   8         25.96         39.38        25.88 o                         
  -7  12   8        107.84        109.44        32.82 o                         
  -6  12   8         50.82         57.59        26.78 o                         
  -5  12   8        103.65         62.00        20.12 o                         
  -4  12   8        162.94        133.99        25.56 o                         
  -3  12   8        468.04        473.13        35.74 o                         
  -2  12   8       1028.44       1092.76        61.32 o                         
  -1  12   8        445.00        553.66        51.45 o                         
   0  12   8         74.99         79.21        17.70 o                         
   1  12   8        131.44        111.88        19.34 o                         
   2  12   8        639.88        695.76        42.07 o                         
   3  12   8        739.83        815.48        46.11 o                         
   4  12   8        364.51        392.84        41.54 o                         
   5  12   8        158.95        151.12        25.42 o                         
   6  12   8         24.91         58.12        27.37 o                         
  -7  13   8        171.92        176.22        68.62 o                         
  -6  13   8        209.24        266.06        75.08 o                         
  -5  13   8        173.26        226.40        31.08 o                         
  -4  13   8         65.97         63.63        22.80 o                         
  -3  13   8          0.85          0.83        19.54 o                         
  -2  13   8          0.83         19.74        26.10 o                         
  -1  13   8         32.19          2.14        19.77 o                         
   0  13   8         54.61         36.39        25.05 o                         
   1  13   8          8.89         15.26        20.35 o                         
   2  13   8          2.91         19.15        19.84 o                         
   3  13   8         18.01         28.79        25.87 o                         
   4  13   8         15.68         35.67        19.03 o                         
  -6  14   8         28.19         50.20        24.18 o                         
  -5  14   8         33.74         36.40        22.34 o                         
  -4  14   8        101.76         89.34        25.54 o                         
  -3  14   8         23.72          0.00        31.69 o                         
  -2  14   8         61.37         48.71        30.19 o                         
  -1  14   8         37.19         21.64        28.56 o                         
   0  14   8          9.78          0.24        22.29 o                         
   1  14   8          4.00          0.00        22.41 o                         
   2  14   8          7.25         24.81        20.33 o                         
   3  14   8          1.30          0.00        22.78 o                         
  -3  15   8         14.62         49.09        44.75 o                         
  -2  15   8          0.17         23.77        29.91 o                         
  -1  15   8          1.05         13.56        23.02 o                         
   0  15   8         23.87         79.19        26.83 o                         
 -13   1   9          4.87         17.28        20.46 o                         
 -12   1   9         53.66         75.95        21.18 o                         
 -11   1   9          9.75         24.15        12.56 o                         
 -10   1   9        226.13        229.22        18.21 o                         
  -9   1   9       1148.96       1192.33        38.00 o                         
  -8   1   9        957.64        924.24        23.49 o                         
  -7   1   9        965.72        910.35        23.15 o                         
  -6   1   9        535.06        550.98        16.87 o                         
  -5   1   9        120.25        116.28         9.45 o                         
  -4   1   9        419.69        440.20        19.97 o                         
  -3   1   9         53.80         33.32         6.93 o                         
  -2   1   9        264.47        271.76        16.27 o                         
  -1   1   9        840.73        844.90        19.86 o                         
   0   1   9       1068.07       1057.04        24.09 o                         
   1   1   9          3.92          4.57         7.70 o                         
   2   1   9        196.73        107.77        22.89 o                         
   3   1   9        209.49        188.36        13.91 o                         
   4   1   9       1674.23       1584.41        42.78 o                         
   5   1   9        962.18        947.07        32.36 o                         
   6   1   9        183.88        206.97        23.61 o                         
   7   1   9        101.95        111.08        21.34 o                         
   8   1   9          9.48          9.33        14.27 o                         
   9   1   9          0.88         23.24        18.39 o                         
  10   1   9         12.50         26.22        17.60 o                         
 -13   2   9         98.58         98.18        24.00 o                         
 -12   2   9         50.94         23.01        19.74 o                         
 -11   2   9        117.89        114.98        26.52 o                         
 -10   2   9       1019.94       1013.87        40.68 o                         
  -9   2   9         99.15        108.11        17.55 o                         
  -8   2   9        199.71        199.46        14.20 o                         
  -7   2   9         26.20         14.18         8.38 o                         
  -6   2   9        715.01        731.94        20.88 o                         
  -5   2   9       1889.30       1894.75        27.00 o                         
  -4   2   9       2066.39       2001.86        31.36 o                         
  -3   2   9       2985.22       2969.08        34.68 o                         
  -2   2   9         18.39         37.42        10.19 o                         
  -1   2   9       3080.68       2987.27        29.04 o                         
   0   2   9       6039.68       5888.51        39.29 o                         
   1   2   9       9200.87       9196.50       110.67 o                         
   2   2   9       7801.08       7702.59        63.24 o                         
   3   2   9       1336.41       1349.13        32.30 o                         
   4   2   9          3.28          0.01        10.24 o                         
   5   2   9        240.04        223.94        18.92 o                         
   6   2   9          1.09          3.01        19.43 o                         
   7   2   9        236.22        246.99        26.15 o                         
   8   2   9         81.07         75.24        18.51 o                         
   9   2   9         38.83         55.38        21.35 o                         
  10   2   9         71.76         30.16        17.97 o                         
 -13   3   9        251.98        237.17        32.68 o                         
 -12   3   9         83.36         69.79        19.71 o                         
 -11   3   9        161.86        180.40        22.55 o                         
 -10   3   9        990.37        986.75        41.81 o                         
  -9   3   9        618.58        627.17        34.87 o                         
  -8   3   9        682.23        718.80        23.91 o                         
  -7   3   9         32.36         13.75        11.24 o                         
  -6   3   9         70.86         62.69         8.77 o                         
  -5   3   9         45.47         44.18        10.69 o                         
  -4   3   9        212.95        198.95        11.10 o                         
  -3   3   9       1836.77       1860.70        27.50 o                         
  -2   3   9       5778.23       5848.00        45.32 o                         
  -1   3   9       5041.87       5171.96        36.35 o                         
   0   3   9       1040.47       1120.23        18.94 o                         
   1   3   9        401.12        384.62        14.48 o                         
   2   3   9         23.07         27.63        12.93 o                         
   3   3   9        333.54        327.64        18.66 o                         
   4   3   9        433.29        424.51        23.67 o                         
   5   3   9        762.74        795.95        31.52 o                         
   6   3   9       1179.66       1165.90        39.70 o                         
   7   3   9        632.84        614.92        39.04 o                         
   8   3   9         20.24         19.69        17.70 o                         
   9   3   9          6.33          0.00        21.80 o                         
  10   3   9         96.63         85.18        20.98 o                         
 -13   4   9          3.93         45.46        31.17 o                         
 -12   4   9         55.21         59.33        20.73 o                         
 -11   4   9         72.81         51.66        24.24 o                         
 -10   4   9          8.01          9.81        29.91 o                         
  -9   4   9         51.93         45.49        38.65 o                         
  -8   4   9         83.24         64.18        31.73 o                         
  -7   4   9          2.62         20.27         9.19 o                         
  -6   4   9        163.93        170.09        17.27 o                         
  -5   4   9       1437.33       1422.19        24.92 o                         
  -4   4   9       5471.00       5422.71        53.22 o                         
  -3   4   9       2912.05       2931.73        49.15 o                         
  -2   4   9          3.34         15.99         8.65 o                         
  -1   4   9        657.61        598.79        19.34 o                         
   0   4   9       1656.82       1665.04        31.31 o                         
   1   4   9       1786.90       1748.90        50.02 o                         
   2   4   9        718.00        718.67        33.83 o                         
   3   4   9         36.14          2.04        21.88 o                         
   4   4   9          5.97          0.00        18.44 o                         
   5   4   9         16.49         13.17        12.52 o                         
   6   4   9         76.84        107.98        17.41 o                         
   7   4   9         74.52         26.46        23.09 o                         
   8   4   9        120.93        121.73        21.97 o                         
   9   4   9         42.47          6.22        20.86 o                         
 -12   5   9          0.63          0.00        24.14 o                         
 -11   5   9         27.13         47.69        21.22 o                         
 -10   5   9        460.71        469.93        32.19 o                         
  -9   5   9        163.92        199.70        38.22 o                         
  -8   5   9         50.85         25.82        18.63 o                         
  -7   5   9         99.06         97.44        16.95 o                         
  -6   5   9          2.03          0.00        13.06 o                         
  -5   5   9         86.30         80.84        19.49 o                         
  -4   5   9        802.30        814.29        24.31 o                         
  -3   5   9         95.82        115.49        15.51 o                         
  -2   5   9         98.23         98.37        12.64 o                         
  -1   5   9          4.42          0.00        14.14 o                         
   0   5   9        226.73        207.69        14.59 o                         
   1   5   9        220.67        236.53        18.88 o                         
   2   5   9         61.70         70.28        13.30 o                         
   3   5   9        151.86        146.11        22.80 o                         
   4   5   9          6.33          0.00        30.68 o                         
   5   5   9        163.70        204.56        27.86 o                         
   6   5   9        261.31        253.29        25.50 o                         
   7   5   9         90.00         84.41        19.17 o                         
   8   5   9         19.84         13.48        16.11 o                         
   9   5   9          5.15          8.78        18.80 o                         
 -12   6   9        115.87        116.66        25.43 o                         
 -11   6   9        194.76        208.72        27.83 o                         
 -10   6   9         30.06          0.00        33.15 o                         
  -9   6   9          0.30         39.07        23.17 o                         
  -8   6   9        202.02        188.26        26.73 o                         
  -7   6   9        500.95        519.33        29.69 o                         
  -6   6   9          5.81         11.00        12.58 o                         
  -5   6   9        379.44        362.93        22.52 o                         
  -4   6   9         19.78          0.00        16.73 o                         
  -3   6   9          2.20          0.00        13.12 o                         
  -2   6   9         81.55         80.81        13.32 o                         
  -1   6   9         72.27         79.22        11.29 o                         
   0   6   9          1.49          9.15        11.16 o                         
   1   6   9          5.06         18.79        11.14 o                         
   2   6   9        122.38        117.63        16.45 o                         
   3   6   9        286.66        284.06        21.30 o                         
   4   6   9        292.81        326.77        25.07 o                         
   5   6   9        426.85        472.61        55.72 o                         
   6   6   9         26.27         13.38        18.71 o                         
   7   6   9        112.45         44.86        16.82 o                         
   8   6   9         68.31         50.21        21.44 o                         
   9   6   9          2.10          0.00        26.83 o                         
 -12   7   9         33.48         55.39        49.26 o                         
 -11   7   9          1.97          0.00        27.50 o                         
 -10   7   9          2.90          0.00        25.92 o                         
  -9   7   9          2.87         39.51        27.39 o                         
  -8   7   9         58.01         76.39        26.54 o                         
  -7   7   9        227.58        257.10        26.57 o                         
  -6   7   9         42.93         45.20        14.89 o                         
  -5   7   9         13.45         19.90        20.95 o                         
  -4   7   9          2.94         19.29        18.98 o                         
  -3   7   9       1114.55       1115.75        49.38 o                         
  -2   7   9       5675.17       5950.80        94.06 o                         
  -1   7   9       2401.79       2555.50        67.06 o                         
   0   7   9        202.06        243.03        19.81 o                         
   1   7   9         41.97         24.82        11.85 o                         
   2   7   9        239.89        250.91        20.70 o                         
   3   7   9        119.41        121.27        16.87 o                         
   4   7   9         97.98        138.02        19.60 o                         
   5   7   9        260.46        278.97        30.16 o                         
   6   7   9         24.33         61.40        24.04 o                         
   7   7   9         28.08          4.55        37.59 o                         
   8   7   9         10.14          3.16        23.19 o                         
 -11   8   9        356.82        447.75        48.11 o                         
 -10   8   9        205.98        252.69        81.26 o                         
  -9   8   9          2.44         17.88        23.07 o                         
  -8   8   9        233.50        229.52        26.50 o                         
  -7   8   9        832.69        806.69        42.78 o                         
  -6   8   9       1293.04       1272.79        50.05 o                         
  -5   8   9        893.78        894.28        41.78 o                         
  -4   8   9        233.33        211.65        28.78 o                         
  -3   8   9          2.68         25.77        21.59 o                         
  -2   8   9          2.47         32.19        23.47 o                         
  -1   8   9         40.17         22.67        14.01 o                         
   0   8   9         71.88         62.90        14.55 o                         
   1   8   9        137.54        131.78        17.62 o                         
   2   8   9        221.68        262.31        19.38 o                         
   3   8   9       1423.45       1418.39        38.66 o                         
   4   8   9        679.00        639.07        31.11 o                         
   5   8   9          0.91          1.85        29.03 o                         
   6   8   9        183.63         75.68        30.33 o                         
   7   8   9        274.20        201.55        31.73 o                         
   8   8   9        364.76        400.40        60.59 o                         
 -11   9   9          6.03          0.00        24.72 o                         
 -10   9   9         24.21         45.42        27.43 o                         
  -9   9   9        313.91        278.33        31.54 o                         
  -8   9   9        570.77        554.63        57.32 o                         
  -7   9   9        916.15        915.74        56.96 o                         
  -6   9   9        484.65        507.33        35.69 o                         
  -5   9   9         67.85         44.22        19.76 o                         
  -4   9   9       1168.82       1135.77        57.29 o                         
  -3   9   9       1007.51       1064.00        53.67 o                         
  -2   9   9        761.47        842.63        40.30 o                         
  -1   9   9        627.22        646.29        32.94 o                         
   0   9   9        201.56        220.45        23.49 o                         
   1   9   9        336.79        300.42        22.77 o                         
   2   9   9         44.91         51.59        16.24 o                         
   3   9   9        428.84        402.31        26.00 o                         
   4   9   9        964.04        960.50        34.34 o                         
   5   9   9        751.45        810.49        81.11 o                         
   6   9   9        237.34        166.62        39.51 o                         
   7   9   9         48.33         25.19        52.50 o                         
 -10  10   9         37.14         46.17        24.09 o                         
  -9  10   9         30.55         18.05        21.63 o                         
  -8  10   9         63.95         82.50        23.39 o                         
  -7  10   9         52.12         50.13        25.86 o                         
  -6  10   9        342.33        330.63        31.37 o                         
  -5  10   9        387.53        387.25        31.75 o                         
  -4  10   9         23.48         13.65        23.33 o                         
  -3  10   9         70.73         48.61        23.42 o                         
  -2  10   9          4.17          0.00        18.39 o                         
  -1  10   9         58.07         32.59        15.57 o                         
   0  10   9        292.52        317.57        24.46 o                         
   1  10   9        133.25        139.92        19.40 o                         
   2  10   9        248.27        280.01        23.54 o                         
   3  10   9        756.53        764.32        34.97 o                         
   4  10   9        430.43        435.71        34.13 o                         
   5  10   9        107.59         62.24        21.62 o                         
   6  10   9          2.08         11.27        33.17 o                         
   7  10   9         24.05         13.97        80.47 o                         
  -9  11   9         13.00         32.89        22.41 o                         
  -8  11   9          2.30          6.60        33.61 o                         
  -7  11   9          0.80         29.28        26.09 o                         
  -6  11   9         27.55         71.08        27.15 o                         
  -5  11   9        197.09        222.07        44.69 o                         
  -4  11   9        147.69         73.08        25.98 o                         
  -3  11   9         18.73          0.00        24.88 o                         
  -2  11   9         10.21          0.00        27.60 o                         
  -1  11   9          2.28         31.77        18.33 o                         
   0  11   9         16.00         20.75        14.42 o                         
   1  11   9          4.25          0.00        14.91 o                         
   2  11   9         57.63         42.08        21.38 o                         
   3  11   9         22.48         14.44        19.60 o                         
   4  11   9         11.00          0.00        18.81 o                         
   5  11   9          5.09         21.38        44.60 o                         
   6  11   9          1.59          0.00        42.80 o                         
  -8  12   9         21.48         10.84        23.14 o                         
  -7  12   9         10.53          0.00        29.86 o                         
  -6  12   9         34.31         19.11        20.67 o                         
  -5  12   9         70.20         48.84        20.97 o                         
  -4  12   9         19.35          9.33        48.86 o                         
  -3  12   9         19.74         29.78        24.85 o                         
  -2  12   9         11.38         20.98        20.29 o                         
  -1  12   9         30.13         15.48        19.93 o                         
   0  12   9        238.51        278.08        22.38 o                         
   1  12   9         68.64         46.56        18.14 o                         
   2  12   9        144.98        131.39        26.82 o                         
   3  12   9        218.98        228.43        28.94 o                         
   4  12   9         37.15         78.27        29.22 o                         
   5  12   9          1.42         32.43        50.21 o                         
  -7  13   9         42.41         64.42        24.78 o                         
  -6  13   9        126.09        140.18        25.90 o                         
  -5  13   9          0.53         10.04        21.53 o                         
  -4  13   9        171.67        142.56        33.69 o                         
  -3  13   9         89.36         12.20        22.50 o                         
  -2  13   9        181.02        226.11        39.29 o                         
  -1  13   9        203.68        226.96        28.50 o                         
   0  13   9         53.17         55.52        17.79 o                         
   1  13   9          0.44         12.95        22.41 o                         
   2  13   9          3.03          0.00        20.46 o                         
   3  13   9          1.04          0.00        22.03 o                         
   4  13   9        120.45        140.04        33.47 o                         
  -5  14   9         53.44         57.76        24.20 o                         
  -4  14   9         53.40         44.38        28.17 o                         
  -3  14   9        146.23        155.96        86.38 o                         
  -2  14   9          1.17         15.48        20.47 o                         
  -1  14   9        118.43        118.31        28.16 o                         
   0  14   9        139.11         91.03        26.21 o                         
   1  14   9         52.18         30.84        22.06 o                         
   2  14   9        173.93        103.07        32.27 o                         
 -13   0  10        269.43        357.89       108.05 o                         
 -12   0  10         38.39         12.55        55.75 o                         
 -11   0  10          2.49          0.00        30.77 o                         
 -10   0  10        330.65        407.20        43.28 o                         
  -9   0  10       2357.53       2466.50        54.42 o                         
  -8   0  10       1138.24       1130.34        35.16 o                         
  -7   0  10         19.45          0.00        12.56 o                         
  -6   0  10        365.12        376.75        16.49 o                         
  -5   0  10         80.67         57.92        14.93 o                         
  -4   0  10         84.13         64.68        11.94 o                         
  -3   0  10         50.97        128.16        22.64 o                         
  -2   0  10        647.89        812.51        39.04 o                         
  -1   0  10       4168.72       4169.46       110.61 o                         
   0   0  10       6207.22       6155.46       108.01 o                         
   1   0  10       1091.40       1124.29        40.33 o                         
   2   0  10        752.98        720.52        36.60 o                         
   3   0  10        103.01        100.21        23.10 o                         
   4   0  10        147.47        143.21        24.68 o                         
   5   0  10        344.74        370.07        35.68 o                         
   6   0  10       1623.16       1737.46        72.32 o                         
   7   0  10       1405.39       1495.85        88.90 o                         
   8   0  10        524.76        553.76        40.57 o                         
   9   0  10         53.26         81.00        25.76 o                         
 -13   1  10          2.21          0.00        28.35 o                         
 -12   1  10         33.30         28.31        36.04 o                         
 -11   1  10        180.54        220.34        31.66 o                         
 -10   1  10        924.29        975.44        40.16 o                         
  -9   1  10       1168.00       1197.85        41.38 o                         
  -8   1  10        587.60        576.67        32.34 o                         
  -7   1  10         62.79         48.25        12.66 o                         
  -6   1  10        459.06        455.03        17.20 o                         
  -5   1  10       4123.00       4054.25        56.08 o                         
  -4   1  10       3035.41       2844.55        48.73 o                         
  -3   1  10        454.04        431.87        18.13 o                         
  -2   1  10       1339.12       1345.97        30.55 o                         
  -1   1  10         46.25         39.87        10.28 o                         
   0   1  10       2230.03       2165.59        37.56 o                         
   1   1  10       1845.56       1839.23        39.25 o                         
   2   1  10        200.52        199.64        15.75 o                         
   3   1  10         54.44         43.49        13.74 o                         
   4   1  10       1378.26       1326.45        45.33 o                         
   5   1  10        361.07        320.32        26.38 o                         
   6   1  10         50.85         53.11        18.48 o                         
   7   1  10         38.76         23.14        21.78 o                         
   8   1  10         21.87         29.81        17.93 o                         
   9   1  10        127.00        115.98        20.77 o                         
 -13   2  10         13.59         14.35        30.85 o                         
 -12   2  10         10.09          0.00        29.11 o                         
 -11   2  10        154.77        240.84        31.40 o                         
 -10   2  10         62.81         96.21        25.09 o                         
  -9   2  10         45.68         32.20        20.18 o                         
  -8   2  10        436.16        429.88        22.97 o                         
  -7   2  10        655.64        621.42        25.88 o                         
  -6   2  10          4.80          0.00        10.61 o                         
  -5   2  10         55.13         57.94        12.56 o                         
  -4   2  10         18.11         22.95         9.18 o                         
  -3   2  10         45.84         61.86         8.91 o                         
  -2   2  10        186.24        192.16        14.76 o                         
  -1   2  10         22.63         31.45         9.38 o                         
   0   2  10        109.22        110.02        11.73 o                         
   1   2  10        427.93        420.14        22.67 o                         
   2   2  10       1741.69       1678.75        49.84 o                         
   3   2  10        143.55        131.38        16.75 o                         
   4   2  10        312.65        285.92        23.96 o                         
   5   2  10        459.21        545.81        32.82 o                         
   6   2  10        370.77        346.36        29.64 o                         
   7   2  10         21.16         61.43        20.02 o                         
   8   2  10         10.30          3.38        18.38 o                         
   9   2  10         31.59         52.63        19.45 o                         
 -13   3  10        122.89        181.76        34.21 o                         
 -12   3  10        112.04         70.29        29.45 o                         
 -11   3  10        110.23         85.67        26.12 o                         
 -10   3  10          0.13          0.00        21.24 o                         
  -9   3  10         96.84        109.33        27.63 o                         
  -8   3  10        486.62        452.77        24.70 o                         
  -7   3  10         14.75          0.00        16.79 o                         
  -6   3  10        492.09        462.08        22.69 o                         
  -5   3  10          6.54          5.27         7.30 o                         
  -4   3  10         35.34         60.19         8.85 o                         
  -3   3  10          1.27          0.00         7.34 o                         
  -2   3  10        404.56        388.02        12.62 o                         
  -1   3  10        207.70        215.22        10.51 o                         
   0   3  10        220.64        225.84         9.97 o                         
   1   3  10        274.43        248.52        18.59 o                         
   2   3  10         89.96        113.55        16.67 o                         
   3   3  10         29.71          9.74        13.21 o                         
   4   3  10        149.14        136.70        19.16 o                         
   5   3  10         66.66         72.91        17.94 o                         
   6   3  10         98.74         75.53        19.61 o                         
   7   3  10          0.19          0.00        17.46 o                         
   8   3  10         63.17         36.82        27.52 o                         
   9   3  10         61.95         64.53        19.10 o                         
 -12   4  10          2.84          0.00        25.37 o                         
 -11   4  10         33.66         80.23        24.80 o                         
 -10   4  10          0.32          0.00        21.68 o                         
  -9   4  10        547.92        461.17        32.34 o                         
  -8   4  10        551.83        553.52        33.29 o                         
  -7   4  10        274.82        294.26        19.80 o                         
  -6   4  10        697.91        697.11        27.29 o                         
  -5   4  10        771.74        748.28        27.29 o                         
  -4   4  10         35.41         31.45         7.27 o                         
  -3   4  10        242.03        274.27        13.16 o                         
  -2   4  10        277.81        268.01        13.78 o                         
  -1   4  10       2027.69       1939.65        26.72 o                         
   0   4  10        587.51        621.48        14.99 o                         
   1   4  10        165.51        216.41        18.57 o                         
   2   4  10         12.53         19.42        12.42 o                         
   3   4  10        203.78        176.22        31.20 o                         
   4   4  10         33.97         37.09        14.48 o                         
   5   4  10         16.71         19.69        18.94 o                         
   6   4  10         56.70         55.01        18.21 o                         
   7   4  10         17.51          3.64        18.30 o                         
   8   4  10        122.86        129.24        24.67 o                         
   9   4  10         49.31         34.37        18.14 o                         
 -12   5  10        174.91        151.85        29.23 o                         
 -11   5  10        465.80        461.48        49.19 o                         
 -10   5  10        187.41        208.59        28.33 o                         
  -9   5  10        467.79        414.40        31.79 o                         
  -8   5  10        263.79        245.34        35.69 o                         
  -7   5  10        216.77        198.61        33.27 o                         
  -6   5  10        260.63        254.52        24.49 o                         
  -5   5  10        235.87        228.16        22.29 o                         
  -4   5  10        131.72        127.24        10.65 o                         
  -3   5  10        429.95        401.53        19.05 o                         
  -2   5  10        719.83        709.19        25.10 o                         
  -1   5  10        327.38        318.44        14.84 o                         
   0   5  10         19.80         24.50         6.56 o                         
   1   5  10        695.32        750.80        24.45 o                         
   2   5  10       1841.40       1895.92        57.36 o                         
   3   5  10       1350.95       1375.61        62.20 o                         
   4   5  10        507.33        487.03        59.61 o                         
   5   5  10         92.06         71.92        20.99 o                         
   6   5  10          0.25          0.00        19.47 o                         
   7   5  10          5.54          0.00        19.30 o                         
   8   5  10          2.95          0.00        19.15 o                         
 -12   6  10         54.78         35.75        22.71 o                         
 -11   6  10          9.00          0.00        18.62 o                         
 -10   6  10         26.99          0.00        62.68 o                         
  -9   6  10         32.76         82.07        32.38 o                         
  -8   6  10        608.13        649.10        33.52 o                         
  -7   6  10       1833.46       1868.60        58.00 o                         
  -6   6  10        488.37        481.24        26.17 o                         
  -5   6  10        292.81        293.51        25.21 o                         
  -4   6  10        206.84        180.51        15.98 o                         
  -3   6  10        733.36        811.29        30.14 o                         
  -2   6  10        302.08        386.90        22.01 o                         
  -1   6  10        368.47        400.94        17.27 o                         
   0   6  10       1907.28       1954.49        34.40 o                         
   1   6  10        933.91        979.35        29.12 o                         
   2   6  10        133.90        134.23        22.59 o                         
   3   6  10         12.80          0.00        31.08 o                         
   4   6  10        491.12        521.65        60.66 o                         
   5   6  10        746.77        710.77        71.24 o                         
   6   6  10        461.86        441.68        59.41 o                         
   7   6  10        348.33        339.51        37.61 o                         
   8   6  10         66.59         32.73        20.85 o                         
 -11   7  10         44.04         70.42        26.57 o                         
 -10   7  10        128.89        151.45        31.60 o                         
  -9   7  10        263.57        220.53        33.88 o                         
  -8   7  10        199.13        180.26        26.38 o                         
  -7   7  10         17.88         35.28        17.20 o                         
  -6   7  10        259.01        295.63        22.48 o                         
  -5   7  10        632.05        689.45        29.74 o                         
  -4   7  10        681.66        719.09        34.64 o                         
  -3   7  10       1709.65       1892.69        45.17 o                         
  -2   7  10        424.74        462.97        28.98 o                         
  -1   7  10         13.67          4.95        12.52 o                         
   0   7  10         43.51         34.64        10.51 o                         
   1   7  10        260.57        265.32        19.59 o                         
   2   7  10        572.36        600.20        30.97 o                         
   3   7  10       1065.42        994.63        46.17 o                         
   4   7  10        413.97        426.08        71.09 o                         
   5   7  10        158.15        177.79        43.35 o                         
   6   7  10        109.88        109.25        41.55 o                         
   7   7  10         15.20          0.00        30.38 o                         
   8   7  10         96.31         63.27        26.77 o                         
 -11   8  10          2.86          0.00        23.35 o                         
 -10   8  10         86.59        107.31        57.89 o                         
  -9   8  10         38.16         36.32        23.91 o                         
  -8   8  10          4.72          0.00        15.23 o                         
  -7   8  10         17.29          5.32        14.66 o                         
  -6   8  10        104.60        139.81        20.52 o                         
  -5   8  10         20.81         54.57        21.98 o                         
  -4   8  10          0.78          0.00        20.55 o                         
  -3   8  10        173.01        183.36        22.93 o                         
  -2   8  10          2.15          0.12        16.28 o                         
  -1   8  10       1095.62       1023.17        42.91 o                         
   0   8  10        267.59        260.17        18.23 o                         
   1   8  10         41.92         50.62        14.39 o                         
   2   8  10        166.11        189.32        20.87 o                         
   3   8  10        116.65        126.54        19.34 o                         
   4   8  10         13.58         10.55        20.36 o                         
   5   8  10        127.60        125.56        37.81 o                         
   6   8  10         37.48         67.94        32.53 o                         
   7   8  10         20.52          0.00        33.97 o                         
 -10   9  10         37.06          2.29        25.11 o                         
  -9   9  10          0.42          0.00        32.55 o                         
  -8   9  10          0.12         29.52        16.53 o                         
  -7   9  10          7.08         20.27        16.02 o                         
  -6   9  10          0.20         27.01        22.22 o                         
  -5   9  10        157.86        168.40        29.59 o                         
  -4   9  10         35.50         26.46        20.86 o                         
  -3   9  10          0.66          0.00        17.29 o                         
  -2   9  10         12.73         30.10        18.15 o                         
  -1   9  10         47.24         25.34        17.15 o                         
   0   9  10          0.17          7.50        12.98 o                         
   1   9  10        299.19        291.55        27.86 o                         
   2   9  10        402.98        426.28        32.28 o                         
   3   9  10        197.64        216.23        22.97 o                         
   4   9  10        146.97        169.46        20.27 o                         
   5   9  10         39.87         84.76        39.46 o                         
   6   9  10         31.77          0.00        28.63 o                         
   7   9  10          8.72         30.23        34.37 o                         
 -10  10  10         14.19         66.50        31.50 o                         
  -9  10  10         65.70         47.37        21.86 o                         
  -8  10  10        329.16        350.04        28.56 o                         
  -7  10  10        315.33        312.18        26.66 o                         
  -6  10  10        433.81        471.54        54.02 o                         
  -5  10  10        258.17        240.87        33.22 o                         
  -4  10  10         59.65         87.79        26.00 o                         
  -3  10  10         87.37        104.91        27.74 o                         
  -2  10  10        571.72        638.46        40.64 o                         
  -1  10  10        923.32        969.67        38.78 o                         
   0  10  10        694.29        702.35        30.24 o                         
   1  10  10         65.58        111.95        18.20 o                         
   2  10  10          1.61         56.53        19.93 o                         
   3  10  10        131.96        159.50        24.45 o                         
   4  10  10        149.96        125.53        31.45 o                         
   5  10  10         46.82         50.03        25.33 o                         
   6  10  10        101.72          0.00        30.78 o                         
  -9  11  10         14.51         20.87        22.90 o                         
  -8  11  10          0.33         28.65        18.36 o                         
  -7  11  10         10.03          9.51        24.64 o                         
  -6  11  10          5.39         11.42        20.50 o                         
  -5  11  10        330.39        390.52        81.04 o                         
  -4  11  10        848.02        868.76        55.90 o                         
  -3  11  10        509.82        485.66        43.44 o                         
  -2  11  10        901.29        968.03        46.50 o                         
  -1  11  10        304.92        372.97        40.14 o                         
   0  11  10         11.82          1.08        14.65 o                         
   1  11  10         49.88         64.40        16.20 o                         
   2  11  10        569.04        607.60        39.23 o                         
   3  11  10        616.82        551.33        49.21 o                         
   4  11  10        352.87        365.99        43.83 o                         
   5  11  10         69.89         36.77        42.80 o                         
  -8  12  10        134.98        142.16        22.02 o                         
  -7  12  10        292.06        319.06        34.26 o                         
  -6  12  10        682.74        744.52        47.34 o                         
  -5  12  10        179.34        219.60        35.74 o                         
  -4  12  10          1.07         73.38        30.46 o                         
  -3  12  10         62.15         73.51        27.41 o                         
  -2  12  10        492.94        515.56        37.59 o                         
  -1  12  10        496.92        524.36        37.63 o                         
   0  12  10        403.85        412.51        26.02 o                         
   1  12  10        221.43        232.64        24.19 o                         
   2  12  10         37.50         41.20        56.45 o                         
   3  12  10         12.63         78.32        32.50 o                         
   4  12  10         24.30         37.38        27.35 o                         
  -6  13  10         13.40          0.00        22.72 o                         
  -5  13  10         86.24         73.19        30.62 o                         
  -4  13  10         11.80          3.56        26.27 o                         
  -3  13  10         24.85          4.09        24.22 o                         
  -2  13  10         14.47          2.25        18.67 o                         
  -1  13  10        140.09        177.18        23.54 o                         
   0  13  10         63.60         41.60        33.72 o                         
   1  13  10         54.49         30.57        19.35 o                         
   2  13  10        188.64        210.96        38.64 o                         
   3  13  10        103.19         60.88        57.22 o                         
  -4  14  10          1.33          6.01        28.21 o                         
  -3  14  10         25.83         27.79        21.84 o                         
  -2  14  10         42.54         72.93        23.98 o                         
  -1  14  10          0.86          0.00        18.71 o                         
   0  14  10          0.12          0.00        21.69 o                         
 -13   1  11         86.56        149.71        34.28 o                         
 -12   1  11        106.22         82.53        46.80 o                         
 -11   1  11         42.56         31.26        22.37 o                         
 -10   1  11         95.05        132.75        26.29 o                         
  -9   1  11          0.17         17.63        13.24 o                         
  -8   1  11        160.77        142.70        19.10 o                         
  -7   1  11          2.15          3.12        10.97 o                         
  -6   1  11        468.50        437.40        21.79 o                         
  -5   1  11       1337.44       1180.73        32.17 o                         
  -4   1  11        749.54        742.79        23.52 o                         
  -3   1  11        258.83        274.06        16.70 o                         
  -2   1  11         11.29          0.00        13.68 o                         
  -1   1  11       1482.10       1447.14        29.98 o                         
   0   1  11       1603.20       1613.50        49.19 o                         
   1   1  11        390.38        385.14        23.62 o                         
   2   1  11       1088.86       1065.72        38.51 o                         
   3   1  11       1193.03       1147.65        36.12 o                         
   4   1  11          0.21          0.00        12.52 o                         
   5   1  11          7.42         18.28        13.54 o                         
   6   1  11          6.49          0.00        16.44 o                         
   7   1  11        201.79        227.20        23.89 o                         
   8   1  11         76.34         78.61        19.68 o                         
   9   1  11         11.24         38.59        16.67 o                         
 -12   2  11         15.67          8.14        28.28 o                         
 -11   2  11        250.55        229.64        30.87 o                         
 -10   2  11       1016.12       1037.72        52.09 o                         
  -9   2  11        628.09        601.86        47.07 o                         
  -8   2  11        428.61        445.60        25.76 o                         
  -7   2  11        740.22        721.85        25.80 o                         
  -6   2  11         28.90         36.15        11.22 o                         
  -5   2  11        184.11        161.69        12.44 o                         
  -4   2  11        872.32        810.33        22.74 o                         
  -3   2  11       2569.15       2602.98        43.67 o                         
  -2   2  11       3716.76       3728.15        53.58 o                         
  -1   2  11       1307.80       1280.72        29.90 o                         
   0   2  11        116.95        127.18        14.06 o                         
   1   2  11        492.86        468.70        22.55 o                         
   2   2  11         76.27         88.75        16.79 o                         
   3   2  11       1204.49       1175.97        40.97 o                         
   4   2  11        319.58        319.66        24.71 o                         
   5   2  11        355.88        372.87        28.63 o                         
   6   2  11        277.46        270.45        27.20 o                         
   7   2  11        104.31         66.45        23.68 o                         
   8   2  11          1.86          0.00        20.64 o                         
 -12   3  11        115.25         64.62        33.25 o                         
 -11   3  11         37.34          0.00        28.34 o                         
 -10   3  11         19.64         20.80        20.29 o                         
  -9   3  11          0.14          0.00        23.85 o                         
  -8   3  11         96.14        149.26        17.16 o                         
  -7   3  11        356.43        344.68        21.39 o                         
  -6   3  11        803.29        752.53        25.85 o                         
  -5   3  11       2056.30       1997.66        32.82 o                         
  -4   3  11       2170.33       2083.91        35.66 o                         
  -3   3  11       1351.54       1308.21        27.22 o                         
  -2   3  11         86.24        116.59        15.47 o                         
  -1   3  11        257.50        262.50        16.24 o                         
   0   3  11       1743.82       1734.94        41.82 o                         
   1   3  11       2869.58       2933.85        57.42 o                         
   2   3  11        619.49        629.35        31.34 o                         
   3   3  11        102.47         65.15        25.92 o                         
   4   3  11         59.35         43.87        15.34 o                         
   5   3  11        499.92        528.91        33.56 o                         
   6   3  11        523.99        568.32        36.75 o                         
   7   3  11        381.07        355.66        31.90 o                         
   8   3  11        171.96        147.54        25.28 o                         
 -12   4  11         10.61         53.66        25.92 o                         
 -11   4  11         37.06         40.31        22.40 o                         
 -10   4  11        119.94         94.59        27.38 o                         
  -9   4  11        950.76        976.34        44.07 o                         
  -8   4  11        831.77        803.76        39.43 o                         
  -7   4  11          9.17          5.23        12.32 o                         
  -6   4  11        156.49        143.02        14.93 o                         
  -5   4  11         84.70        108.93        13.90 o                         
  -4   4  11       1009.56       1045.05        26.73 o                         
  -3   4  11       1692.95       1676.45        28.42 o                         
  -2   4  11         11.98         20.00         9.32 o                         
  -1   4  11          8.49          0.00        11.64 o                         
   0   4  11        110.91         97.60        16.34 o                         
   1   4  11         21.09         19.54        19.60 o                         
   2   4  11        336.48        329.17        24.17 o                         
   3   4  11        123.26        116.96        20.68 o                         
   4   4  11        145.00        141.26        40.13 o                         
   5   4  11        345.92        310.42        37.49 o                         
   6   4  11        144.52        105.74        19.61 o                         
   7   4  11         99.21         83.35        21.04 o                         
   8   4  11          1.77         10.13        18.43 o                         
 -12   5  11         61.72         93.96        31.31 o                         
 -11   5  11         79.98        103.22        30.48 o                         
 -10   5  11          3.75          0.00        24.68 o                         
  -9   5  11         16.86          6.60        17.35 o                         
  -8   5  11        235.02        217.73        25.12 o                         
  -7   5  11         59.30         41.91        16.78 o                         
  -6   5  11         42.60         32.60        21.68 o                         
  -5   5  11         98.13         99.98        13.60 o                         
  -4   5  11        868.51        863.60        26.45 o                         
  -3   5  11        149.01        155.11        11.17 o                         
  -2   5  11          0.34          0.00        11.43 o                         
  -1   5  11        187.18        187.01        14.71 o                         
   0   5  11        197.87        213.96        20.23 o                         
   1   5  11       1601.97       1652.18        45.44 o                         
   2   5  11        451.34        527.96        50.98 o                         
   3   5  11          7.71         12.92        13.43 o                         
   4   5  11        140.03        144.40        23.84 o                         
   5   5  11         24.39         27.21        19.08 o                         
   6   5  11         14.11         11.00        20.33 o                         
   7   5  11          2.28          0.00        22.29 o                         
   8   5  11         33.38         13.53        22.34 o                         
 -11   6  11          1.75         16.06        26.73 o                         
 -10   6  11         44.58          0.75        20.98 o                         
  -9   6  11         85.46         65.64        21.50 o                         
  -8   6  11         10.42          0.00        17.54 o                         
  -7   6  11        116.63        111.96        20.67 o                         
  -6   6  11        232.22        224.86        20.36 o                         
  -5   6  11        377.07        347.27        20.35 o                         
  -4   6  11         12.54         23.45        10.51 o                         
  -3   6  11        179.84        191.04        17.65 o                         
  -2   6  11        149.00        193.23        16.58 o                         
  -1   6  11         56.02         63.40        12.01 o                         
   0   6  11          0.80          7.91        14.26 o                         
   1   6  11         19.15         38.57        15.96 o                         
   2   6  11         59.36         52.15        18.55 o                         
   3   6  11         77.93         96.68        28.01 o                         
   4   6  11         50.53         45.25        30.98 o                         
   5   6  11         74.21         47.09        27.94 o                         
   6   6  11         11.14          0.00        21.70 o                         
   7   6  11         39.23         42.31        23.17 o                         
   8   6  11        128.32        135.51        30.93 o                         
 -11   7  11         76.33         74.18        42.25 o                         
 -10   7  11          4.58         13.26        21.50 o                         
  -9   7  11          0.41          0.00        46.99 o                         
  -8   7  11        351.12        374.46        37.88 o                         
  -7   7  11       1992.14       2066.44        54.37 o                         
  -6   7  11       1626.15       1750.58        47.67 o                         
  -5   7  11        280.80        289.74        21.26 o                         
  -4   7  11         83.98        100.41        16.48 o                         
  -3   7  11          0.89          0.00        12.95 o                         
  -2   7  11        165.81        216.06        22.04 o                         
  -1   7  11          2.02          6.63        12.03 o                         
   0   7  11          7.39         40.74        16.02 o                         
   1   7  11         59.41         69.37        17.13 o                         
   2   7  11         11.61          0.00        15.95 o                         
   3   7  11         37.59         66.70        26.61 o                         
   4   7  11         30.73         34.02        35.87 o                         
   5   7  11         16.01         10.43        28.98 o                         
   6   7  11        117.57         95.23        41.21 o                         
   7   7  11        157.18        141.75        49.06 o                         
 -10   8  11         13.77         26.86        24.92 o                         
  -9   8  11        104.24         62.28        23.36 o                         
  -8   8  11        323.85        313.62        71.61 o                         
  -7   8  11        138.87        173.77        22.73 o                         
  -6   8  11          0.99         38.00        16.88 o                         
  -5   8  11         50.72         72.54        17.27 o                         
  -4   8  11        886.86        920.53        42.19 o                         
  -3   8  11       1083.65       1110.65        44.93 o                         
  -2   8  11        273.60        363.43        27.81 o                         
  -1   8  11       1036.77       1130.07        37.98 o                         
   0   8  11        711.74        705.28        38.54 o                         
   1   8  11          2.32          2.94        15.21 o                         
   2   8  11        127.41        139.41        20.96 o                         
   3   8  11        553.55        598.15        33.47 o                         
   4   8  11        850.26        883.06        56.72 o                         
   5   8  11        513.72        504.84        69.29 o                         
   6   8  11         94.49        111.39        39.46 o                         
   7   8  11          1.23          5.44        31.43 o                         
 -10   9  11         60.66         21.87        29.19 o                         
  -9   9  11          4.79         30.36        28.07 o                         
  -8   9  11        233.70        198.99        27.23 o                         
  -7   9  11        706.80        706.86        41.01 o                         
  -6   9  11       1444.85       1446.06        54.05 o                         
  -5   9  11        958.51        955.69        54.43 o                         
  -4   9  11         29.75          4.72        18.18 o                         
  -3   9  11         46.05         23.94        17.74 o                         
  -2   9  11        163.22        127.81        20.95 o                         
  -1   9  11        254.13        260.47        22.06 o                         
   0   9  11        124.16        159.37        22.64 o                         
   1   9  11        305.31        327.87        41.62 o                         
   2   9  11        320.83        316.76        30.35 o                         
   3   9  11        308.86        314.14        27.55 o                         
   4   9  11        233.08        266.08        29.45 o                         
   5   9  11          2.73         53.38        39.51 o                         
   6   9  11         11.34          0.00        30.03 o                         
  -9  10  11        124.80        124.98        22.22 o                         
  -8  10  11         49.31         20.18        18.39 o                         
  -7  10  11         91.66         72.30        20.76 o                         
  -6  10  11         41.81         41.08        23.79 o                         
  -5  10  11         87.63         48.59        32.53 o                         
  -4  10  11         56.95         45.97        19.17 o                         
  -3  10  11         13.85         27.84        19.28 o                         
  -2  10  11        335.02        345.00        37.97 o                         
  -1  10  11        531.88        518.68        29.96 o                         
   0  10  11        126.91        130.25        23.38 o                         
   1  10  11          0.78         16.72        21.03 o                         
   2  10  11         28.01         48.14        24.42 o                         
   3  10  11         45.44         71.91        22.14 o                         
   4  10  11         90.15         45.05        42.43 o                         
   5  10  11        104.93         61.71        86.35 o                         
  -8  11  11          0.31          0.00        21.14 o                         
  -7  11  11         13.60         10.74        22.15 o                         
  -6  11  11         40.79         17.48        21.44 o                         
  -5  11  11         64.12         69.11        25.65 o                         
  -4  11  11          4.42         51.43        25.68 o                         
  -3  11  11         29.40         34.76        21.46 o                         
  -2  11  11         31.98         45.66        19.40 o                         
  -1  11  11         46.79         44.55        19.17 o                         
   0  11  11          5.45         17.87        19.39 o                         
   1  11  11          1.04          0.00        18.49 o                         
   2  11  11          2.76         14.88        19.91 o                         
   3  11  11          2.32          0.00        28.70 o                         
   4  11  11          4.90          0.00        37.91 o                         
  -7  12  11         34.45          0.00        24.40 o                         
  -6  12  11          1.04          0.00        24.87 o                         
  -5  12  11         27.11          3.16        24.26 o                         
  -4  12  11         41.44         75.51        22.95 o                         
  -3  12  11          0.80         63.07        22.29 o                         
  -2  12  11          9.96         29.53        22.04 o                         
  -1  12  11         75.79         58.78        24.12 o                         
   0  12  11          5.27          0.00        18.90 o                         
   1  12  11          0.60          1.10        18.62 o                         
   2  12  11         17.26          0.00        35.22 o                         
   3  12  11         51.29         63.09        50.26 o                         
  -5  13  11        133.53        140.58        33.65 o                         
  -4  13  11          1.02          0.00        30.28 o                         
  -3  13  11          8.63          6.47        21.52 o                         
  -2  13  11          6.57          3.63        28.91 o                         
  -1  13  11         22.32         28.46        24.02 o                         
   0  13  11        113.22        159.98        26.36 o                         
   1  13  11        116.54         84.31        29.75 o                         
 -12   0  12         11.51         10.78        44.20 o                         
 -11   0  12        174.07        177.49        55.27 o                         
 -10   0  12        406.22        347.67        37.18 o                         
  -9   0  12         81.89         72.14        24.57 o                         
  -8   0  12         33.37          3.06        20.57 o                         
  -7   0  12        414.75        390.00        46.59 o                         
  -6   0  12       3570.40       3359.64        76.89 o                         
  -5   0  12       3955.47       3920.78        90.69 o                         
  -4   0  12       4993.58       5207.47       212.99 o                         
  -3   0  12       4511.77       4656.52        95.18 o                         
  -2   0  12       2149.94       2228.81        69.88 o                         
  -1   0  12         12.15         13.69        22.25 o                         
   0   0  12        265.42        285.31        33.02 o                         
   1   0  12          8.03         17.31        31.03 o                         
   2   0  12        736.24        836.32        41.46 o                         
   3   0  12        253.34        295.32        32.90 o                         
   4   0  12         16.21          8.92        27.86 o                         
   5   0  12         11.59          1.44        19.07 o                         
   6   0  12         30.84         74.00        25.17 o                         
   7   0  12         28.83         17.62        23.93 o                         
   8   0  12         40.19         50.75        26.26 o                         
 -12   1  12         48.28         79.76        27.34 o                         
 -11   1  12         20.22         79.04        19.51 o                         
 -10   1  12        590.43        588.22        34.57 o                         
  -9   1  12        778.08        803.94        32.21 o                         
  -8   1  12        452.20        463.81        26.66 o                         
  -7   1  12        361.45        378.78        19.94 o                         
  -6   1  12        233.61        216.77        17.18 o                         
  -5   1  12         82.41         92.73        13.44 o                         
  -4   1  12        737.09        704.31        24.38 o                         
  -3   1  12        391.34        369.40        19.91 o                         
  -2   1  12        700.52        745.63        30.17 o                         
  -1   1  12        619.57        572.85        28.75 o                         
   0   1  12        584.57        624.52        47.47 o                         
   1   1  12        281.60        261.00        27.42 o                         
   2   1  12        207.05        207.26        20.21 o                         
   3   1  12        317.81        280.50        20.22 o                         
   4   1  12         17.70         20.52        12.17 o                         
   5   1  12        405.86        392.04        26.83 o                         
   6   1  12        698.25        690.79        35.96 o                         
   7   1  12        209.28        278.55        26.81 o                         
   8   1  12         22.50         11.76        15.41 o                         
 -12   2  12         16.10         15.10        41.92 o                         
 -11   2  12          7.42          5.01        22.82 o                         
 -10   2  12          7.69         24.93        16.47 o                         
  -9   2  12        113.66         95.20        21.48 o                         
  -8   2  12        321.65        291.63        23.13 o                         
  -7   2  12        318.04        275.04        18.21 o                         
  -6   2  12          5.95         13.87        10.75 o                         
  -5   2  12        479.10        472.29        18.94 o                         
  -4   2  12       1327.03       1347.26        32.92 o                         
  -3   2  12        246.93        239.65        17.08 o                         
  -2   2  12        292.82        289.78        19.59 o                         
  -1   2  12        451.20        419.57        22.76 o                         
   0   2  12       1157.60       1232.99        35.17 o                         
   1   2  12        871.61        820.02        41.18 o                         
   2   2  12        110.12        107.77        27.06 o                         
   3   2  12        102.92        105.07        16.75 o                         
   4   2  12        183.16        171.35        21.02 o                         
   5   2  12         25.98         38.87        16.44 o                         
   6   2  12          5.62          0.00        15.89 o                         
   7   2  12         15.73         11.20        19.75 o                         
   8   2  12         43.37         35.81        17.42 o                         
 -12   3  12          6.69          0.00        26.06 o                         
 -11   3  12          1.47          0.00        22.70 o                         
 -10   3  12          0.03          0.00        22.80 o                         
  -9   3  12          0.41         15.05        22.42 o                         
  -8   3  12          0.10          0.00        16.24 o                         
  -7   3  12         49.49         66.22        13.51 o                         
  -6   3  12        148.84        109.76        13.50 o                         
  -5   3  12         69.53         86.64        12.89 o                         
  -4   3  12         77.52         66.92        12.88 o                         
  -3   3  12         30.48          2.44        11.50 o                         
  -2   3  12        308.79        308.73        22.42 o                         
  -1   3  12        663.06        630.69        24.04 o                         
   0   3  12          4.78          5.72        11.09 o                         
   1   3  12        108.70         88.99        27.36 o                         
   2   3  12         21.54         24.08        36.82 o                         
   3   3  12         65.78         81.21        32.67 o                         
   4   3  12          9.15         24.84        17.47 o                         
   5   3  12        119.06         96.81        19.23 o                         
   6   3  12         24.60         13.33        18.43 o                         
   7   3  12          0.29          9.84        16.05 o                         
   8   3  12          4.92         30.62        26.85 o                         
 -12   4  12        102.59         96.59        27.93 o                         
 -11   4  12         53.65         57.99        22.52 o                         
 -10   4  12        172.80        176.36        81.86 o                         
  -9   4  12         53.45         41.29        23.43 o                         
  -8   4  12        314.97        309.19        26.64 o                         
  -7   4  12        279.15        305.54        20.21 o                         
  -6   4  12        194.69        173.06        16.16 o                         
  -5   4  12        368.15        383.94        24.45 o                         
  -4   4  12       1149.44       1054.90        33.13 o                         
  -3   4  12        542.84        563.39        25.49 o                         
  -2   4  12         29.08          3.30        16.81 o                         
  -1   4  12         41.01         49.76        12.10 o                         
   0   4  12         96.05         82.75        15.36 o                         
   1   4  12        101.57         96.63        18.03 o                         
   2   4  12        204.31        185.13        32.88 o                         
   3   4  12         19.70         93.44        38.66 o                         
   4   4  12        140.92        130.40        42.30 o                         
   5   4  12         55.51         47.34        34.37 o                         
   6   4  12          0.92          0.00        24.57 o                         
   7   4  12         96.19         78.03        22.39 o                         
 -11   5  12         59.61         75.59        26.69 o                         
 -10   5  12         34.17         12.63        24.95 o                         
  -9   5  12        101.82        119.04        20.84 o                         
  -8   5  12        188.37        197.86        24.51 o                         
  -7   5  12        261.82        276.78        25.82 o                         
  -6   5  12        369.53        347.18        23.90 o                         
  -5   5  12         20.23         31.31        17.41 o                         
  -4   5  12         84.28         73.65        14.42 o                         
  -3   5  12       1764.63       1700.06        42.75 o                         
  -2   5  12       2160.25       2215.01        46.97 o                         
  -1   5  12        716.06        820.60        45.59 o                         
   0   5  12        928.61        973.71        36.25 o                         
   1   5  12        148.00        181.89        19.59 o                         
   2   5  12          0.78         54.29        27.34 o                         
   3   5  12         28.91          0.00        23.15 o                         
   4   5  12        294.97        259.55        51.08 o                         
   5   5  12        523.75        544.70        67.64 o                         
   6   5  12        280.65        356.88        57.67 o                         
   7   5  12         15.62         99.97        45.20 o                         
 -11   6  12        188.39        186.52        49.24 o                         
 -10   6  12         73.76         59.25        28.83 o                         
  -9   6  12         46.30         40.11        19.04 o                         
  -8   6  12         15.75          0.00        18.23 o                         
  -7   6  12         86.71         86.05        27.37 o                         
  -6   6  12         63.17         69.14        16.65 o                         
  -5   6  12        710.07        711.39        31.62 o                         
  -4   6  12       1454.01       1482.22        41.73 o                         
  -3   6  12        272.41        287.63        20.33 o                         
  -2   6  12         95.17        103.61        27.88 o                         
  -1   6  12         69.43         37.99        14.68 o                         
   0   6  12        598.61        639.28        31.40 o                         
   1   6  12        856.58        844.15        36.25 o                         
   2   6  12        855.74        926.27        44.03 o                         
   3   6  12        622.17        633.23        49.36 o                         
   4   6  12        503.04        528.83        66.70 o                         
   5   6  12         91.64         80.42        35.42 o                         
   6   6  12          0.68         42.40        35.12 o                         
   7   6  12         37.59         75.23        44.40 o                         
 -11   7  12          1.34         62.21        40.66 o                         
 -10   7  12        140.41        139.85        29.79 o                         
  -9   7  12        239.43        241.68        33.53 o                         
  -8   7  12        322.95        415.31        33.62 o                         
  -7   7  12        424.54        470.15        34.66 o                         
  -6   7  12        219.50        260.84        26.76 o                         
  -5   7  12          0.99         10.51        18.58 o                         
  -4   7  12         27.69         16.48        19.10 o                         
  -3   7  12         24.01          0.00        23.65 o                         
  -2   7  12        364.06        345.87        38.64 o                         
  -1   7  12        969.60        970.20        43.65 o                         
   0   7  12        646.84        666.74        33.32 o                         
   1   7  12        568.47        539.07        30.99 o                         
   2   7  12        184.97        194.23        22.81 o                         
   3   7  12         41.85         27.32        17.85 o                         
   4   7  12         46.25         87.90        38.96 o                         
   5   7  12         42.86         45.74        30.68 o                         
   6   7  12         50.57          0.00        29.88 o                         
 -10   8  12         79.12         76.22        26.52 o                         
  -9   8  12          8.83         53.50        21.50 o                         
  -8   8  12         78.18         78.44        21.97 o                         
  -7   8  12          3.16         20.47        20.71 o                         
  -6   8  12        319.28        304.14        51.61 o                         
  -5   8  12        206.77        227.35        24.85 o                         
  -4   8  12         17.65         15.14        16.26 o                         
  -3   8  12         51.27         22.98        26.94 o                         
  -2   8  12        691.04        700.01        51.15 o                         
  -1   8  12        199.62        189.78        23.77 o                         
   0   8  12          2.47          0.00        20.24 o                         
   1   8  12         72.98         97.83        18.80 o                         
   2   8  12         48.03         23.95        16.24 o                         
   3   8  12         47.73         65.55        20.16 o                         
   4   8  12          1.98          0.00        21.75 o                         
   5   8  12         14.97         70.04        44.25 o                         
   6   8  12          0.99         78.37        41.45 o                         
  -9   9  12         33.25          0.00        23.71 o                         
  -8   9  12         99.20         99.46        30.83 o                         
  -7   9  12         29.08         63.87        24.68 o                         
  -6   9  12         35.31         34.72        22.61 o                         
  -5   9  12        103.13         84.11        20.39 o                         
  -4   9  12          0.69         16.84        16.33 o                         
  -3   9  12         46.99        101.71        46.42 o                         
  -2   9  12        221.90        242.97        35.93 o                         
  -1   9  12        210.68        207.72        25.96 o                         
   0   9  12        198.08        232.42        27.91 o                         
   1   9  12         70.22         61.26        21.02 o                         
   2   9  12          9.95          5.94        17.41 o                         
   3   9  12          9.37          8.75        17.53 o                         
   4   9  12          0.44         17.46        19.80 o                         
   5   9  12          4.63         66.43        27.13 o                         
  -9  10  12         11.70         34.22        44.90 o                         
  -8  10  12        111.82         94.82        27.07 o                         
  -7  10  12        210.65        243.46        35.21 o                         
  -6  10  12        247.27        201.39        32.48 o                         
  -5  10  12         41.35         47.47        19.99 o                         
  -4  10  12         18.67         19.80        17.99 o                         
  -3  10  12        222.89        210.16        35.73 o                         
  -2  10  12        432.86        481.67        46.04 o                         
  -1  10  12        163.86        173.45        24.80 o                         
   0  10  12          3.26          6.59        18.15 o                         
   1  10  12         64.30         52.55        19.79 o                         
   2  10  12        533.59        530.26        38.69 o                         
   3  10  12        390.87        384.70        35.85 o                         
   4  10  12         58.35         88.55        29.59 o                         
  -7  11  12        189.47        122.67        44.65 o                         
  -6  11  12        229.76        269.73        37.53 o                         
  -5  11  12         74.10         81.04        34.40 o                         
  -4  11  12         18.27         24.19        20.03 o                         
  -3  11  12         54.56         83.55        26.66 o                         
  -2  11  12        796.19        859.24        60.78 o                         
  -1  11  12        873.78        971.60        62.85 o                         
   0  11  12        474.54        497.68        38.39 o                         
   1  11  12        146.14        138.60        25.27 o                         
   2  11  12          4.78          0.00        19.24 o                         
   3  11  12        118.44         88.48        31.89 o                         
  -6  12  12        178.93        171.95        35.76 o                         
  -5  12  12        102.00         83.70        24.01 o                         
  -4  12  12         74.93         89.05        30.83 o                         
  -3  12  12        169.44        122.34        33.65 o                         
  -2  12  12         86.76         64.37        32.77 o                         
  -1  12  12          0.50         17.46        27.22 o                         
   0  12  12         16.38         22.56        19.92 o                         
   1  12  12         23.84          0.00        27.68 o                         
   2  12  12        209.67        226.89        51.11 o                         
  -3  13  12        182.84        193.37        38.27 o                         
  -2  13  12        129.77        120.15        31.50 o                         
  -1  13  12         53.49         21.65        26.01 o                         
 -12   1  13         14.39         93.12        27.28 o                         
 -11   1  13         74.87         99.37        35.12 o                         
 -10   1  13         69.24         62.86        17.37 o                         
  -9   1  13         46.30         45.54        14.36 o                         
  -8   1  13        101.02         94.60        16.41 o                         
  -7   1  13        646.46        564.45        41.84 o                         
  -6   1  13        133.86        144.12        19.91 o                         
  -5   1  13        390.59        395.90        22.34 o                         
  -4   1  13        190.86        210.84        16.29 o                         
  -3   1  13        187.74        196.24        19.04 o                         
  -2   1  13        623.52        604.77        29.51 o                         
  -1   1  13         16.50         17.40        15.51 o                         
   0   1  13        226.24        245.65        26.92 o                         
   1   1  13          3.21          4.47        20.59 o                         
   2   1  13         18.33         17.85        23.21 o                         
   3   1  13        265.07        284.18        28.91 o                         
   4   1  13        302.51        247.12        26.30 o                         
   5   1  13        169.41        134.83        21.77 o                         
   6   1  13         60.60         60.00        19.81 o                         
   7   1  13          0.58          0.00        27.41 o                         
 -12   2  13         12.58         57.48        36.70 o                         
 -11   2  13         47.93         58.78        20.56 o                         
 -10   2  13         13.33          0.57        16.76 o                         
  -9   2  13         17.70         49.46        24.85 o                         
  -8   2  13          9.27         11.94        14.19 o                         
  -7   2  13        248.02        232.79        17.93 o                         
  -6   2  13        705.29        662.52        38.79 o                         
  -5   2  13        224.95        235.07        24.88 o                         
  -4   2  13         96.90        107.78        13.66 o                         
  -3   2  13        155.49        157.47        15.87 o                         
  -2   2  13        209.35        189.67        20.30 o                         
  -1   2  13        824.11        787.25        38.77 o                         
   0   2  13        209.72        178.55        24.28 o                         
   1   2  13       1152.44       1120.96        48.24 o                         
   2   2  13       1653.11       1686.58        72.98 o                         
   3   2  13        337.13        305.15        37.89 o                         
   4   2  13         10.45          0.00        30.03 o                         
   5   2  13        305.53        296.55        30.05 o                         
   6   2  13        211.98        227.22        42.50 o                         
   7   2  13        203.86        206.93        29.97 o                         
 -12   3  13          1.68          0.00        19.95 o                         
 -11   3  13         36.00         13.26        18.70 o                         
 -10   3  13        228.45        256.90        29.78 o                         
  -9   3  13        552.06        557.83        37.22 o                         
  -8   3  13        167.91        154.83        22.63 o                         
  -7   3  13          1.98          0.00        14.06 o                         
  -6   3  13        356.43        375.96        24.86 o                         
  -5   3  13        985.46       1062.01        37.51 o                         
  -4   3  13       1365.05       1390.86        39.68 o                         
  -3   3  13       1786.13       1915.52        46.92 o                         
  -2   3  13        844.08        829.48        33.44 o                         
  -1   3  13        584.22        624.77        35.21 o                         
   0   3  13         13.09         36.06        19.88 o                         
   1   3  13        499.27        528.12        35.42 o                         
   2   3  13        389.84        415.06        68.72 o                         
   3   3  13        870.45        935.50        82.31 o                         
   4   3  13        524.88        417.69        60.06 o                         
   5   3  13        127.88        145.76        44.95 o                         
   6   3  13         90.62        104.83        28.77 o                         
   7   3  13          9.06          4.49        19.25 o                         
 -11   4  13         31.26         52.11        22.51 o                         
 -10   4  13         81.32        124.74        26.12 o                         
  -9   4  13        361.95        337.90        32.07 o                         
  -8   4  13        718.02        772.49        41.69 o                         
  -7   4  13         83.00         81.68        17.34 o                         
  -6   4  13        135.53        120.52        18.99 o                         
  -5   4  13         49.58         74.57        17.19 o                         
  -4   4  13        257.67        224.70        23.72 o                         
  -3   4  13         34.08         33.48        11.13 o                         
  -2   4  13         17.86         22.33        15.70 o                         
  -1   4  13        965.98        899.96        36.41 o                         
   0   4  13       2403.80       2483.27        54.48 o                         
   1   4  13       1849.96       1977.55        57.81 o                         
   2   4  13        342.07        374.07        49.66 o                         
   3   4  13          4.02         17.71        32.53 o                         
   4   4  13         48.33         15.07        30.83 o                         
   5   4  13        111.08         97.97        42.00 o                         
   6   4  13         24.61         15.71        26.19 o                         
   7   4  13         77.28         50.28        35.47 o                         
 -11   5  13         21.31          0.00        29.36 o                         
 -10   5  13        141.49        167.69        35.37 o                         
  -9   5  13        539.08        570.68        47.88 o                         
  -8   5  13        194.86        240.70        37.24 o                         
  -7   5  13        106.55         78.93        20.82 o                         
  -6   5  13         54.77         52.22        19.55 o                         
  -5   5  13          3.98         17.59        17.40 o                         
  -4   5  13        289.20        247.62        25.72 o                         
  -3   5  13        327.29        318.75        23.58 o                         
  -2   5  13         21.32         34.50        17.44 o                         
  -1   5  13          2.36          7.23        12.63 o                         
   0   5  13          6.45          0.00        16.54 o                         
   1   5  13         90.49         54.63        17.76 o                         
   2   5  13        213.47        230.98        25.57 o                         
   3   5  13          4.96          0.00        44.50 o                         
   4   5  13         66.55         91.29        37.01 o                         
   5   5  13          5.77         22.65        32.28 o                         
   6   5  13          3.94          7.68        29.73 o                         
 -11   6  13         19.43         10.58        30.92 o                         
 -10   6  13         45.46         75.47        32.23 o                         
  -9   6  13          0.63          0.00        34.92 o                         
  -8   6  13         42.26         14.20        20.16 o                         
  -7   6  13         85.47         84.14        22.55 o                         
  -6   6  13        110.89        133.40        24.24 o                         
  -5   6  13         79.66         82.84        20.69 o                         
  -4   6  13         16.80          0.00        16.87 o                         
  -3   6  13        327.19        335.02        39.14 o                         
  -2   6  13        265.06        252.36        35.22 o                         
  -1   6  13        213.95        207.39        20.48 o                         
   0   6  13        328.23        357.04        26.26 o                         
   1   6  13         41.78         48.56        16.53 o                         
   2   6  13         17.08          9.20        19.38 o                         
   3   6  13          2.08          0.00        27.81 o                         
   4   6  13         28.87          0.00        33.57 o                         
   5   6  13         19.58         56.67        39.41 o                         
   6   6  13          1.56         71.88        39.91 o                         
  -9   7  13         24.37          0.00        50.76 o                         
  -8   7  13          3.69          0.00        30.43 o                         
  -7   7  13         32.93         11.30        28.12 o                         
  -6   7  13         57.50         38.59        20.91 o                         
  -5   7  13        209.12        183.49        24.95 o                         
  -4   7  13        145.30         98.46        28.83 o                         
  -3   7  13         60.99         65.26        26.73 o                         
  -2   7  13        333.60        347.94        40.03 o                         
  -1   7  13        662.32        674.87        46.36 o                         
   0   7  13        145.18        167.48        21.95 o                         
   1   7  13        110.61        101.05        19.21 o                         
   2   7  13        237.24        254.88        27.70 o                         
   3   7  13        131.62        158.13        25.33 o                         
   4   7  13        331.35        386.51        58.76 o                         
   5   7  13        246.52        354.24        62.36 o                         
 -10   8  13         72.22          0.60        28.78 o                         
  -9   8  13          1.17          3.04        24.29 o                         
  -8   8  13        354.86        321.31        53.23 o                         
  -7   8  13        513.48        571.50        77.07 o                         
  -6   8  13        476.88        525.98        48.45 o                         
  -5   8  13        698.87        792.15        64.25 o                         
  -4   8  13         10.99          0.00        24.26 o                         
  -3   8  13        303.04        315.49        39.16 o                         
  -2   8  13        337.53        317.44        39.09 o                         
  -1   8  13        715.01        762.06        41.42 o                         
   0   8  13        482.12        501.00        46.33 o                         
   1   8  13        128.35        136.37        20.41 o                         
   2   8  13         24.62         27.20        16.41 o                         
   3   8  13          0.95          0.00        25.57 o                         
   4   8  13         11.49          0.00        21.86 o                         
   5   8  13          4.02          0.00        36.62 o                         
  -9   9  13        113.17         12.52        28.78 o                         
  -8   9  13         86.75         61.31        38.86 o                         
  -7   9  13         48.44         13.95        35.72 o                         
  -6   9  13          1.65          0.00        27.67 o                         
  -5   9  13         24.55          0.00        26.94 o                         
  -4   9  13         85.15        115.46        56.00 o                         
  -3   9  13        523.25        550.78        49.14 o                         
  -2   9  13        370.84        373.50        76.40 o                         
  -1   9  13         11.07          5.40        18.06 o                         
   0   9  13          0.14         37.69        18.70 o                         
   1   9  13          3.32          4.66        18.86 o                         
   2   9  13         73.29         85.33        20.37 o                         
   3   9  13        179.49        187.32        32.58 o                         
   4   9  13        102.33         80.43        84.81 o                         
  -8  10  13         29.86         25.20        24.86 o                         
  -7  10  13        284.31        255.96        56.67 o                         
  -6  10  13        425.77        505.57        50.91 o                         
  -5  10  13         39.61         94.78        31.78 o                         
  -4  10  13          0.56          8.63        26.52 o                         
  -3  10  13         28.41          7.79        23.70 o                         
  -2  10  13        150.12        140.00        33.65 o                         
  -1  10  13        114.32         85.66        29.48 o                         
   0  10  13         83.59         81.08        22.08 o                         
   1  10  13         30.74         22.34        20.04 o                         
   2  10  13         26.86         13.79        21.57 o                         
   3  10  13          4.01          4.01        39.12 o                         
  -7  11  13         22.57         28.48        43.75 o                         
  -6  11  13         19.13         59.78        43.67 o                         
  -5  11  13         16.08         33.97        26.59 o                         
  -4  11  13          9.18          0.00        46.84 o                         
  -3  11  13          0.06          0.00        29.29 o                         
  -2  11  13         14.03          4.88        49.79 o                         
  -1  11  13          5.81         75.07        50.23 o                         
   0  11  13          0.06          0.00        21.24 o                         
   1  11  13          0.96          0.00        26.44 o                         
   2  11  13          5.19          0.00        20.88 o                         
  -5  12  13          5.07          0.14        27.62 o                         
  -4  12  13          9.32          0.75        30.33 o                         
  -3  12  13          7.29          0.00        27.19 o                         
  -2  12  13         36.03         49.19        26.95 o                         
  -1  12  13         55.56         85.62        33.17 o                         
   0  12  13         14.33         48.96        21.45 o                         
 -11   0  14         13.77         48.74        42.90 o                         
 -10   0  14         87.21        103.51        42.53 o                         
  -9   0  14        459.61        472.22        43.46 o                         
  -8   0  14       1635.52       1763.30       101.52 o                         
  -7   0  14       1647.09       1600.42        96.63 o                         
  -6   0  14         56.65        103.86        38.76 o                         
  -5   0  14        408.17        359.74        33.20 o                         
  -4   0  14        722.46        809.05        45.95 o                         
  -3   0  14        692.76        690.77        45.62 o                         
  -2   0  14        257.45        259.08        31.87 o                         
  -1   0  14        173.94        177.73        31.57 o                         
   0   0  14         47.71         40.36        28.88 o                         
   1   0  14        132.73        155.09        40.81 o                         
   2   0  14        109.83        102.31        36.37 o                         
   3   0  14        223.44        226.58        48.99 o                         
   4   0  14        197.75        185.87        47.49 o                         
   5   0  14        318.51        290.73        58.47 o                         
   6   0  14        273.94        214.31        54.72 o                         
 -11   1  14          4.90         15.46        28.77 o                         
 -10   1  14          2.76         18.72        21.12 o                         
  -9   1  14         52.71         33.38        15.99 o                         
  -8   1  14         32.59         42.93        23.49 o                         
  -7   1  14          2.24          0.00        21.67 o                         
  -6   1  14        444.81        438.97        30.62 o                         
  -5   1  14       1148.73       1152.34        43.86 o                         
  -4   1  14        657.74        674.98        30.06 o                         
  -3   1  14        276.20        318.37        26.81 o                         
  -2   1  14          2.69         12.22        16.62 o                         
  -1   1  14        135.83        173.91        27.74 o                         
   0   1  14        615.18        631.02        38.85 o                         
   1   1  14       1149.00       1162.04        61.55 o                         
   2   1  14        639.92        712.01        51.26 o                         
   3   1  14        129.23        133.12        29.84 o                         
   4   1  14          6.93         25.41        22.80 o                         
   5   1  14          8.27          0.00        26.17 o                         
   6   1  14         37.50         32.05        28.65 o                         
 -11   2  14         46.47         63.95        25.85 o                         
 -10   2  14        254.26        251.39        42.22 o                         
  -9   2  14        313.49        316.68        39.96 o                         
  -8   2  14        208.71        233.29        27.73 o                         
  -7   2  14         37.36         65.84        23.88 o                         
  -6   2  14          3.27          0.00        16.81 o                         
  -5   2  14         27.66          4.02        26.80 o                         
  -4   2  14        572.57        597.13        25.59 o                         
  -3   2  14        317.03        300.81        29.27 o                         
  -2   2  14         38.95         26.85        15.69 o                         
  -1   2  14        335.78        319.07        28.78 o                         
   0   2  14         12.01         42.66        19.83 o                         
   1   2  14         16.92          3.33        19.08 o                         
   2   2  14         35.77         38.38        25.82 o                         
   3   2  14         24.81          0.00        25.72 o                         
   4   2  14          6.62          0.00        26.74 o                         
   5   2  14         59.13        144.12       115.96 o                         
   6   2  14         62.48          0.00        76.03 o                         
 -11   3  14          8.96          0.66        19.60 o                         
 -10   3  14          0.35         11.33        32.23 o                         
  -9   3  14          0.30          0.00        24.79 o                         
  -8   3  14          5.45          0.00        25.55 o                         
  -7   3  14        144.96        182.51        23.12 o                         
  -6   3  14        224.76        263.86        23.41 o                         
  -5   3  14          9.52          0.00        16.43 o                         
  -4   3  14        117.38        112.00        16.28 o                         
  -3   3  14          6.32          0.00        18.44 o                         
  -2   3  14          9.26          5.77        14.62 o                         
  -1   3  14        116.99         95.39        19.77 o                         
   0   3  14          8.68         13.61        19.37 o                         
   1   3  14         77.06         72.81        20.30 o                         
   2   3  14         59.08         87.10        28.10 o                         
   3   3  14          2.15         35.22        43.67 o                         
   4   3  14         32.41         10.45        29.13 o                         
   5   3  14          3.77          3.12        37.21 o                         
   6   3  14         45.37         78.83        46.54 o                         
 -11   4  14         68.98         67.80        48.04 o                         
 -10   4  14         36.23         28.66        31.68 o                         
  -9   4  14         67.53         60.33        28.87 o                         
  -8   4  14        535.56        584.16        50.90 o                         
  -7   4  14        195.60        233.04        22.58 o                         
  -6   4  14         33.47         12.82        16.01 o                         
  -5   4  14         36.47         32.47        17.96 o                         
  -4   4  14         11.07          0.00        17.19 o                         
  -3   4  14        272.82        298.91        19.72 o                         
  -2   4  14        432.68        467.96        28.63 o                         
  -1   4  14         28.15         29.21        15.69 o                         
   0   4  14         61.78         98.80        23.06 o                         
   1   4  14         83.29         68.68        21.71 o                         
   2   4  14         88.49         69.76        31.40 o                         
   3   4  14        407.36        491.02        65.35 o                         
   4   4  14        258.23        227.38        51.93 o                         
   5   4  14         54.80         49.99        36.62 o                         
   6   4  14         35.41         37.81        30.23 o                         
 -10   5  14        107.11         93.47        32.60 o                         
  -9   5  14         23.79         24.33        49.51 o                         
  -8   5  14         26.91         53.95        19.58 o                         
  -7   5  14        338.79        337.64        30.94 o                         
  -6   5  14        775.52        835.80        43.80 o                         
  -5   5  14        704.19        712.03        48.00 o                         
  -4   5  14        415.74        421.54        31.73 o                         
  -3   5  14         12.09          0.00        17.03 o                         
  -2   5  14         22.96          4.01        14.33 o                         
  -1   5  14         32.19         32.37        15.94 o                         
   0   5  14        573.68        607.64        41.99 o                         
   1   5  14        415.24        449.42        44.82 o                         
   2   5  14        382.01        426.35        44.94 o                         
   3   5  14        364.92        331.54        56.37 o                         
   4   5  14        168.15        222.84        54.13 o                         
   5   5  14          1.30         37.36        34.72 o                         
 -10   6  14        119.32        102.70        59.71 o                         
  -9   6  14        306.13        285.53        42.18 o                         
  -8   6  14        168.81        195.79        28.06 o                         
  -7   6  14          2.48          0.31        19.52 o                         
  -6   6  14         59.24         74.77        21.66 o                         
  -5   6  14          3.28         15.70        19.89 o                         
  -4   6  14        446.00        405.71        32.10 o                         
  -3   6  14        461.17        481.34        49.61 o                         
  -2   6  14        532.48        579.54        48.45 o                         
  -1   6  14       1079.71       1118.04        52.59 o                         
   0   6  14        805.64        815.02        46.85 o                         
   1   6  14          6.07          5.65        16.21 o                         
   2   6  14         58.92         51.61        21.48 o                         
   3   6  14         33.55         22.50        18.57 o                         
   4   6  14        268.00        300.26        56.07 o                         
   5   6  14        242.67        207.97        51.28 o                         
 -10   7  14         82.45         42.85        56.07 o                         
  -9   7  14          4.61         25.18        31.54 o                         
  -8   7  14          0.49         16.38        20.87 o                         
  -7   7  14          2.76         23.28        20.45 o                         
  -6   7  14         41.91         67.52        22.90 o                         
  -5   7  14         44.66         64.64        36.38 o                         
  -4   7  14        142.42        186.58        45.32 o                         
  -3   7  14        160.75        149.07        31.67 o                         
  -2   7  14         40.52         12.53        25.45 o                         
  -1   7  14          8.73          0.00        28.81 o                         
   0   7  14        247.57        232.79        23.72 o                         
   1   7  14        350.09        359.64        28.11 o                         
   2   7  14        165.70        134.18        23.29 o                         
   3   7  14         53.31         62.92        20.33 o                         
   4   7  14         24.35         43.26        22.58 o                         
   5   7  14          0.28          0.00        25.84 o                         
  -9   8  14          0.19          0.00        26.46 o                         
  -8   8  14          4.64          0.00        22.04 o                         
  -7   8  14         56.94         23.92        36.49 o                         
  -6   8  14         30.73         21.97        25.02 o                         
  -5   8  14         10.67          0.00        35.29 o                         
  -4   8  14          2.28          0.70        25.60 o                         
  -3   8  14         14.28         26.16        27.96 o                         
  -2   8  14          0.87          0.00        26.72 o                         
  -1   8  14          0.37          1.36        18.31 o                         
   0   8  14          0.70          9.62        17.55 o                         
   1   8  14          0.91          0.00        23.21 o                         
   2   8  14         16.03         17.11        27.97 o                         
   3   8  14          4.33         14.35        21.48 o                         
   4   8  14          0.52          7.13        18.71 o                         
  -8   9  14          0.10          0.00        60.74 o                         
  -7   9  14         14.72         53.33        58.34 o                         
  -6   9  14          5.73          0.00        25.65 o                         
  -5   9  14          3.25         24.04        29.93 o                         
  -4   9  14         34.47         44.79        32.25 o                         
  -3   9  14         88.68         55.90        28.32 o                         
  -2   9  14         57.46        103.60        35.14 o                         
  -1   9  14          0.35          0.00        17.87 o                         
   0   9  14         36.46         19.46        25.14 o                         
   1   9  14         92.34         23.45        21.23 o                         
   2   9  14         16.50          0.00        30.16 o                         
   3   9  14         28.71         34.85        19.51 o                         
  -7  10  14         45.71         93.35        32.55 o                         
  -6  10  14         15.86         32.31        46.89 o                         
  -5  10  14          7.71          0.00        30.28 o                         
  -4  10  14          1.08          4.58        29.91 o                         
  -3  10  14         27.93          9.43        28.15 o                         
  -2  10  14        220.33        335.91        45.87 o                         
  -1  10  14        332.63        381.81        46.09 o                         
   0  10  14         91.25         68.72        27.79 o                         
   1  10  14         30.22         12.53        19.34 o                         
   2  10  14          3.07          0.00        20.18 o                         
  -5  11  14         71.68        109.91        34.20 o                         
  -4  11  14        113.57        143.70        35.96 o                         
  -3  11  14        184.32        141.23        35.74 o                         
  -2  11  14         37.74         61.00        32.30 o                         
  -1  11  14          7.03          0.00        37.44 o                         
   0  11  14         50.19         25.63        42.76 o                         
 -11   1  15          1.61         34.42        31.75 o                         
 -10   1  15         78.60         57.56        44.41 o                         
  -9   1  15        192.00        231.96        28.50 o                         
  -8   1  15         30.25         46.69        21.01 o                         
  -7   1  15          4.77         19.36        24.76 o                         
  -6   1  15          3.83         13.07        57.19 o                         
  -5   1  15         10.63         16.54        25.89 o                         
  -4   1  15         30.07         21.66        13.04 o                         
  -3   1  15          5.22          3.29        14.69 o                         
  -2   1  15         57.96         53.89        18.27 o                         
  -1   1  15        199.27        203.44        26.74 o                         
   0   1  15        337.56        319.31        31.20 o                         
   1   1  15        290.51        222.39        34.22 o                         
   2   1  15         95.21        112.87        29.43 o                         
   3   1  15          0.10         42.19        24.69 o                         
   4   1  15          0.30         38.33        24.79 o                         
   5   1  15          0.72         32.27        27.23 o                         
 -11   2  15         94.51         90.76        32.10 o                         
 -10   2  15        129.69         97.14        39.16 o                         
  -9   2  15        134.57         81.83        29.61 o                         
  -8   2  15        160.21        136.29        23.67 o                         
  -7   2  15          2.37          6.44        20.22 o                         
  -6   2  15         51.88         56.34        18.91 o                         
  -5   2  15        105.09         84.84        22.48 o                         
  -4   2  15        283.14        309.35        23.63 o                         
  -3   2  15        658.22        732.07        34.11 o                         
  -2   2  15        167.10        174.79        23.38 o                         
  -1   2  15         13.73         23.11        19.70 o                         
   0   2  15          0.42          6.34        19.83 o                         
   1   2  15        146.25        178.81        32.00 o                         
   2   2  15        429.21        427.37        44.17 o                         
   3   2  15        307.75        295.81        40.72 o                         
   4   2  15        176.94        164.74        44.52 o                         
   5   2  15         29.37         40.43        63.50 o                         
 -10   3  15        127.54        168.78        46.29 o                         
  -9   3  15        253.99        332.61        41.24 o                         
  -8   3  15        424.52        408.67        43.07 o                         
  -7   3  15        564.01        570.32        38.34 o                         
  -6   3  15        338.20        319.45        25.60 o                         
  -5   3  15        111.03        169.19        27.69 o                         
  -4   3  15          2.19          0.00        28.00 o                         
  -3   3  15         32.19         43.94        13.99 o                         
  -2   3  15          3.50          0.00        16.42 o                         
  -1   3  15        251.46        270.80        37.33 o                         
   0   3  15        413.61        420.74        34.20 o                         
   1   3  15        265.73        271.41        31.28 o                         
   2   3  15        291.98        299.84        38.66 o                         
   3   3  15          1.74          0.00        24.92 o                         
   4   3  15         93.31        120.79        44.80 o                         
   5   3  15        391.25        407.24        58.84 o                         
 -10   4  15         72.21         27.63        72.86 o                         
  -9   4  15        195.51        186.06        35.23 o                         
  -8   4  15         98.70        109.85        31.03 o                         
  -7   4  15          3.38          5.12        19.61 o                         
  -6   4  15        164.14        137.49        19.98 o                         
  -5   4  15        797.96        845.17        49.54 o                         
  -4   4  15        797.96        813.19        42.39 o                         
  -3   4  15        544.79        578.33        26.97 o                         
  -2   4  15        537.48        577.08        32.50 o                         
  -1   4  15         70.19         53.98        27.27 o                         
   0   4  15         60.35         25.74        23.91 o                         
   1   4  15        209.72        218.67        29.38 o                         
   2   4  15        202.28        216.44        34.76 o                         
   3   4  15        289.55        281.99        38.06 o                         
   4   4  15        136.18        156.00        34.11 o                         
   5   4  15          5.99         62.11        27.42 o                         
 -10   5  15         52.46         42.66        29.15 o                         
  -9   5  15         80.47         61.76        53.80 o                         
  -8   5  15        132.95        156.16        33.74 o                         
  -7   5  15         81.55         87.12        22.86 o                         
  -6   5  15          8.40          0.00        21.13 o                         
  -5   5  15         22.27         29.53        18.92 o                         
  -4   5  15         50.39         29.91        25.22 o                         
  -3   5  15          1.65          0.00        27.91 o                         
  -2   5  15         42.36         28.27        20.79 o                         
  -1   5  15          0.69          0.00        16.30 o                         
   0   5  15         14.13         27.51        23.35 o                         
   1   5  15         27.36         24.29        20.62 o                         
   2   5  15         26.88         37.74        20.09 o                         
   3   5  15          9.23          0.00        33.42 o                         
   4   5  15         29.13         18.16        34.32 o                         
  -9   6  15         21.55         47.22        31.05 o                         
  -8   6  15          5.23          0.00        22.87 o                         
  -7   6  15         27.00         33.16        22.93 o                         
  -6   6  15          0.30         19.05        25.77 o                         
  -5   6  15          9.83          0.00        20.37 o                         
  -4   6  15          8.82          0.63        25.00 o                         
  -3   6  15         94.43         79.77        33.25 o                         
  -2   6  15         31.26         17.27        27.37 o                         
  -1   6  15         77.47         58.86        17.31 o                         
   0   6  15         83.98         78.29        28.74 o                         
   1   6  15          5.96         10.79        28.96 o                         
   2   6  15         20.74         33.16        28.53 o                         
   3   6  15         57.49         74.93        37.96 o                         
   4   6  15         50.28        148.91        52.48 o                         
  -9   7  15         10.92         24.04        29.35 o                         
  -8   7  15         35.79         89.48        23.75 o                         
  -7   7  15        470.83        447.36        38.01 o                         
  -6   7  15       1096.62       1092.72        53.07 o                         
  -5   7  15        454.25        530.07        63.25 o                         
  -4   7  15          0.85         30.91        40.68 o                         
  -3   7  15        204.53        195.39        34.76 o                         
  -2   7  15        137.72        182.09        35.11 o                         
  -1   7  15         84.94        100.86        23.77 o                         
   0   7  15        155.96        174.85        29.18 o                         
   1   7  15          2.09         44.04        27.89 o                         
   2   7  15         32.13         58.07        94.88 o                         
   3   7  15          0.02          0.00        43.85 o                         
  -8   8  15         31.64         48.54        39.71 o                         
  -7   8  15         59.33         80.48        39.18 o                         
  -6   8  15        118.60        126.31        32.59 o                         
  -5   8  15        312.24        404.25        46.92 o                         
  -4   8  15        525.37        576.74        52.64 o                         
  -3   8  15        492.18        526.34        50.41 o                         
  -2   8  15        146.14        123.04        30.97 o                         
  -1   8  15         13.16          0.00        31.07 o                         
   0   8  15          4.51          3.83        28.72 o                         
   1   8  15         45.92         43.55        23.78 o                         
   2   8  15         39.04         24.93        28.47 o                         
   3   8  15         69.34        114.88        35.78 o                         
  -7   9  15        151.68        167.22        37.23 o                         
  -6   9  15        113.41        171.66        35.06 o                         
  -5   9  15         94.37        152.83        73.86 o                         
  -4   9  15         78.48         20.66        29.70 o                         
  -3   9  15         45.24         38.22        83.28 o                         
  -2   9  15        645.41        657.89        55.85 o                         
  -1   9  15        570.82        535.64        53.31 o                         
   0   9  15        145.73        187.58        42.08 o                         
   1   9  15         30.17         25.48        25.96 o                         
   2   9  15          4.51          0.00        32.60 o                         
  -5  10  15         24.09         77.05        37.29 o                         
  -4  10  15         41.68          2.34        47.42 o                         
  -3  10  15         31.11         21.68        30.00 o                         
  -2  10  15          1.71          0.00        30.96 o                         
  -1  10  15         23.18         37.59        30.70 o                         
   0  10  15         10.14          0.00        43.43 o                         
 -10   0  16          9.00         38.31        44.25 o                         
  -9   0  16         16.71          0.00        27.09 o                         
  -8   0  16         44.83         84.95        41.40 o                         
  -7   0  16        582.79        566.90        68.14 o                         
  -6   0  16        570.20        561.96        69.04 o                         
  -5   0  16        254.86        275.17        56.72 o                         
  -4   0  16        432.86        405.43        38.46 o                         
  -3   0  16        162.38        154.23        28.36 o                         
  -2   0  16         48.62         23.07        25.92 o                         
  -1   0  16         83.46         41.01        32.03 o                         
   0   0  16        134.15        151.55        39.51 o                         
   1   0  16        461.89        528.34        67.94 o                         
   2   0  16        319.38        341.81        57.97 o                         
   3   0  16         17.75        101.12        41.60 o                         
   4   0  16        103.15         95.33        45.79 o                         
 -10   1  16        205.94        217.87        30.80 o                         
  -9   1  16        447.23        423.01        40.46 o                         
  -8   1  16        335.75        351.42        32.91 o                         
  -7   1  16        173.94        185.78        32.89 o                         
  -6   1  16         16.31         25.04        26.04 o                         
  -5   1  16        409.61        374.94        58.19 o                         
  -4   1  16        700.39        686.36        55.47 o                         
  -3   1  16        815.98        883.89        38.74 o                         
  -2   1  16        378.90        424.87        29.31 o                         
  -1   1  16        114.09         91.92        21.16 o                         
   0   1  16         17.37          0.00        22.32 o                         
   1   1  16          2.50          0.00        22.56 o                         
   2   1  16        112.81        146.84        31.00 o                         
   3   1  16        105.47         82.27        28.29 o                         
   4   1  16          1.80          5.44        27.72 o                         
 -10   2  16          3.11          0.00        19.83 o                         
  -9   2  16         44.95         64.24        27.84 o                         
  -8   2  16         19.35         54.05        20.09 o                         
  -7   2  16         27.19         56.31        21.87 o                         
  -6   2  16          4.09          0.00        20.25 o                         
  -5   2  16        133.83        133.68        39.33 o                         
  -4   2  16         68.49         71.88        20.47 o                         
  -3   2  16         54.02         72.89        19.07 o                         
  -2   2  16         27.94         36.87        17.49 o                         
  -1   2  16        130.03        142.90        24.32 o                         
   0   2  16        302.72        322.09        33.00 o                         
   1   2  16        211.64        215.62        33.63 o                         
   2   2  16         68.19        121.83        47.59 o                         
   3   2  16         48.91        103.47        30.31 o                         
   4   2  16         34.15         13.59        30.53 o                         
 -10   3  16         29.44          0.00        57.39 o                         
  -9   3  16          1.73          0.00        26.52 o                         
  -8   3  16          8.54         16.82        60.01 o                         
  -7   3  16          1.11          0.00        19.68 o                         
  -6   3  16        152.40        134.46        29.68 o                         
  -5   3  16         50.49         29.09        16.53 o                         
  -4   3  16         55.25         47.10        51.41 o                         
  -3   3  16        119.03        135.08        21.76 o                         
  -2   3  16          5.42          9.29        21.41 o                         
  -1   3  16         89.85        106.73        32.92 o                         
   0   3  16         72.14         57.47        20.27 o                         
   1   3  16         84.42         97.50        27.24 o                         
   2   3  16         13.99         15.67        30.11 o                         
   3   3  16        119.97        149.51        32.64 o                         
   4   3  16         10.88          0.00        23.28 o                         
  -9   4  16          2.79          0.00        44.30 o                         
  -8   4  16        153.73        166.92        70.91 o                         
  -7   4  16        381.33        313.80        30.89 o                         
  -6   4  16        301.22        319.51        32.01 o                         
  -5   4  16         45.52         32.91        19.42 o                         
  -4   4  16         35.15         30.28        18.69 o                         
  -3   4  16         34.20         33.45        19.13 o                         
  -2   4  16        116.70         99.62        20.14 o                         
  -1   4  16        173.29        176.26        26.26 o                         
   0   4  16        146.27        213.53        40.16 o                         
   1   4  16        185.07        255.71        30.80 o                         
   2   4  16         84.11         59.69        28.71 o                         
   3   4  16          4.80         11.99        35.47 o                         
   4   4  16         15.71          0.00        26.48 o                         
  -9   5  16         78.36         58.17        28.85 o                         
  -8   5  16         15.71          0.00        33.62 o                         
  -7   5  16         26.20          1.22        20.11 o                         
  -6   5  16          3.78          0.00        19.95 o                         
  -5   5  16         45.08         25.01        19.05 o                         
  -4   5  16        343.62        339.61        46.67 o                         
  -3   5  16        442.64        436.09        53.83 o                         
  -2   5  16        793.95        833.60        39.14 o                         
  -1   5  16        606.39        624.71        40.19 o                         
   0   5  16         13.76          0.00        20.45 o                         
   1   5  16         24.02         33.45        20.40 o                         
   2   5  16         33.12          7.19        50.13 o                         
   3   5  16         34.70          0.00        25.34 o                         
  -8   6  16        199.06        212.74        38.42 o                         
  -7   6  16         93.05         43.86        36.29 o                         
  -6   6  16        219.57        258.81        31.02 o                         
  -5   6  16        454.17        442.56        47.31 o                         
  -4   6  16        207.26        136.14        32.93 o                         
  -3   6  16         68.65         77.73        32.80 o                         
  -2   6  16          2.42         54.45        32.08 o                         
  -1   6  16        128.77        108.65        22.68 o                         
   0   6  16        364.91        361.72        41.16 o                         
   1   6  16        188.02        255.78        31.96 o                         
   2   6  16        117.17        134.93        39.11 o                         
   3   6  16        118.98        191.06        51.18 o                         
  -8   7  16         45.72         43.16        26.40 o                         
  -7   7  16         16.65         29.03        23.80 o                         
  -6   7  16          0.12          0.00        27.84 o                         
  -5   7  16          9.75          0.00        38.21 o                         
  -4   7  16        130.59        136.34        42.53 o                         
  -3   7  16        127.55        157.05        34.99 o                         
  -2   7  16         29.81         46.63        36.52 o                         
  -1   7  16         22.42         16.67        32.87 o                         
   0   7  16         31.47         20.57        20.96 o                         
   1   7  16          9.46          4.69        56.37 o                         
   2   7  16          9.26          0.00        31.50 o                         
  -7   8  16         16.68         81.28        83.43 o                         
  -6   8  16          0.24          9.65        27.20 o                         
  -5   8  16         27.61          0.00        26.85 o                         
  -4   8  16          9.09          0.00        28.19 o                         
  -3   8  16         13.88          0.00        30.91 o                         
  -2   8  16         10.11         24.12        30.01 o                         
  -1   8  16         18.68          0.00        31.32 o                         
   0   8  16          6.10         25.28        32.02 o                         
   1   8  16         22.66          0.00        50.96 o                         
  -5   9  16          1.61         70.19        78.00 o                         
  -4   9  16          3.72          5.89        27.50 o                         
  -3   9  16          8.92          1.19        36.04 o                         
  -2   9  16         14.62         36.09        68.52 o                         
  -1   9  16         66.52        142.48       101.64 o                         
   0   9  16         15.21         49.79        30.06 o                         
  -9   1  17         16.76          0.00        23.14 o                         
  -8   1  17          2.10          3.56        25.21 o                         
  -7   1  17         45.63         62.17        47.22 o                         
  -6   1  17         31.24         45.97        26.96 o                         
  -5   1  17         14.80         37.85        30.18 o                         
  -4   1  17         10.61          0.00        25.85 o                         
  -3   1  17          1.83          0.00        36.61 o                         
  -2   1  17         20.42         18.23        18.32 o                         
  -1   1  17          2.02          0.00        19.89 o                         
   0   1  17         21.83          0.00        31.88 o                         
   1   1  17         98.20        109.04        34.62 o                         
   2   1  17        147.35        187.11        36.63 o                         
   3   1  17          6.91          0.00        27.84 o                         
  -9   2  17         78.85         98.76        32.88 o                         
  -8   2  17        147.39         38.76        26.91 o                         
  -7   2  17         11.32          0.00        28.64 o                         
  -6   2  17         51.14          0.00        29.63 o                         
  -5   2  17         93.73         68.43        53.43 o                         
  -4   2  17         54.47          0.00        22.86 o                         
  -3   2  17        262.37        285.85        28.06 o                         
  -2   2  17        337.39        317.61        29.87 o                         
  -1   2  17        174.84        144.49        25.75 o                         
   0   2  17        295.35        272.19        37.58 o                         
   1   2  17         92.83        124.50        29.77 o                         
   2   2  17          0.81         26.53        30.13 o                         
   3   2  17          1.23          0.00        27.46 o                         
  -9   3  17          6.01         17.41        26.77 o                         
  -8   3  17          1.53          0.00        26.84 o                         
  -7   3  17         41.30         62.95        23.31 o                         
  -6   3  17        190.06        184.91        37.63 o                         
  -5   3  17        364.89        418.85        43.39 o                         
  -4   3  17        391.82        499.95        72.73 o                         
  -3   3  17        259.90        295.57        52.43 o                         
  -2   3  17        189.50        187.77        27.14 o                         
  -1   3  17         17.18         45.79        22.51 o                         
   0   3  17         65.40         65.77        22.72 o                         
   1   3  17        284.87        311.73        40.90 o                         
   2   3  17        271.35        316.55        42.19 o                         
   3   3  17        147.09        220.01        39.21 o                         
  -8   4  17        391.00        420.21        73.33 o                         
  -7   4  17        286.59        250.52        44.72 o                         
  -6   4  17        103.13        122.94        25.05 o                         
  -5   4  17         47.88         45.03        19.91 o                         
  -4   4  17         95.51         96.86        30.56 o                         
  -3   4  17          3.52         36.72        40.68 o                         
  -2   4  17         39.45         30.35        17.69 o                         
  -1   4  17        155.65        122.23        23.91 o                         
   0   4  17        137.99        115.55        26.02 o                         
   1   4  17         78.09         60.50        23.94 o                         
   2   4  17        132.14        125.00        30.52 o                         
  -8   5  17         84.89         89.17        33.72 o                         
  -7   5  17          6.83          0.00        19.02 o                         
  -6   5  17          3.37          0.00        29.55 o                         
  -5   5  17         24.37          8.47        24.73 o                         
  -4   5  17         72.03         31.94        29.39 o                         
  -3   5  17         40.77         26.64        28.00 o                         
  -2   5  17         42.92         75.69        29.02 o                         
  -1   5  17         14.49          6.17        21.16 o                         
   0   5  17        153.70        146.12        26.22 o                         
   1   5  17         31.03          3.14        19.77 o                         
   2   5  17         50.30         18.74        24.53 o                         
  -7   6  17          0.40          6.75        20.11 o                         
  -6   6  17          0.81         29.35        26.14 o                         
  -5   6  17         29.38          0.00        27.25 o                         
  -4   6  17         13.20          0.00        29.38 o                         
  -3   6  17         24.98         29.20        31.45 o                         
  -2   6  17         47.31         51.44        42.80 o                         
  -1   6  17         43.30          0.00        27.74 o                         
   0   6  17        106.82         58.20        23.72 o                         
   1   6  17         76.99         53.83        27.04 o                         
  -6   7  17         55.33         30.52        27.99 o                         
  -5   7  17        194.27        228.44        38.82 o                         
  -4   7  17        134.81        144.77        35.62 o                         
  -3   7  17          4.57          0.00        29.49 o                         
  -2   7  17          3.67          0.00        28.38 o                         
  -1   7  17          2.37          0.00        52.88 o                         
   0   7  17         56.01         69.14        23.03 o                         
  -5   8  17         90.73         85.91        35.29 o                         
  -4   8  17          3.79          0.00        30.59 o                         
  -3   8  17         81.86         52.28        73.96 o                         
  -2   8  17        244.61        322.98        50.87 o                         
  -1   8  17        317.10        327.61        61.01 o                         
  -8   0  18         46.94         51.13        37.76 o                         
  -7   0  18         34.46         66.30        46.99 o                         
  -6   0  18         11.53         19.95        46.39 o                         
  -5   0  18         99.58        130.50        53.13 o                         
  -4   0  18        725.59        897.04        90.54 o                         
  -3   0  18       1016.33       1106.52        71.39 o                         
  -2   0  18        387.92        436.25        58.02 o                         
  -1   0  18          1.53         75.13        38.06 o                         
   0   0  18        196.17        121.27        42.35 o                         
   1   0  18        440.76        394.04        65.15 o                         
   2   0  18        329.95        325.30        63.01 o                         
  -8   1  18         76.26        116.10        26.38 o                         
  -7   1  18         50.37          6.14        42.48 o                         
  -6   1  18         81.61         89.29        32.77 o                         
  -5   1  18        103.42         89.06        33.38 o                         
  -4   1  18         37.72         29.77        20.71 o                         
  -3   1  18          2.02         25.74        16.95 o                         
  -2   1  18         80.74         33.51        27.98 o                         
  -1   1  18        152.87        201.57        33.79 o                         
   0   1  18        141.84        182.94        34.14 o                         
   1   1  18        186.24        166.96        65.30 o                         
   2   1  18         53.47          0.00        74.18 o                         
  -8   2  18        147.63        184.22        30.47 o                         
  -7   2  18         51.10         65.69        25.27 o                         
  -6   2  18          0.25         33.55        31.50 o                         
  -5   2  18         26.25         62.29        80.42 o                         
  -4   2  18         67.03         61.48        34.67 o                         
  -3   2  18         84.61         80.74        44.02 o                         
  -2   2  18         38.75         60.83        21.02 o                         
  -1   2  18          8.21         11.06        21.09 o                         
   0   2  18          0.31         16.48        23.09 o                         
   1   2  18          6.12         13.58        25.36 o                         
  -8   3  18          1.36         58.44        28.41 o                         
  -7   3  18          5.41          0.00        22.99 o                         
  -6   3  18        102.89         84.38        22.52 o                         
  -5   3  18         65.32         34.51        24.63 o                         
  -4   3  18          7.97         25.49        42.60 o                         
  -3   3  18          3.43          0.00        23.30 o                         
  -2   3  18         13.93         10.98        28.98 o                         
  -1   3  18         52.92         70.84        23.43 o                         
   0   3  18         15.49         27.48        22.73 o                         
   1   3  18          1.77         12.25        67.67 o                         
  -7   4  18          0.44          9.96        27.04 o                         
  -6   4  18         31.84         11.56        24.67 o                         
  -5   4  18         12.76         20.90        45.69 o                         
  -4   4  18         10.80          0.00        49.49 o                         
  -3   4  18        107.00         75.77        82.34 o                         
  -2   4  18         59.66         69.83        28.91 o                         
  -1   4  18         32.74         21.05        18.55 o                         
   0   4  18          0.00          0.00        42.39 o                         
   1   4  18         27.74         15.43        24.06 o                         
  -6   5  18        125.76        121.32        32.64 o                         
  -5   5  18        101.00         87.77        47.07 o                         
  -4   5  18         13.12          5.14        44.42 o                         
  -3   5  18          0.77         32.53        44.80 o                         
  -2   5  18         16.54         27.19        26.68 o                         
  -1   5  18        175.55        198.99        36.31 o                         
   0   5  18        252.55        303.13        36.83 o                         
  -5   6  18         85.14        144.94        37.35 o                         
  -4   6  18         97.29         89.46        33.29 o                         
  -3   6  18         77.02         56.97        84.16 o                         
  -2   6  18         38.38        118.88        51.23 o                         
  -1   6  18         24.80          0.00        25.70 o                         
  -6   1  19          4.30          0.00        33.33 o                         
  -5   1  19         41.78         86.50        38.52 o                         
  -4   1  19         32.09         85.29        68.29 o                         
  -3   1  19         28.90         47.84        27.29 o                         
  -2   1  19         60.12         30.94        19.72 o                         
  -1   1  19         22.97         11.42        20.72 o                         
   0   1  19         33.32         18.21        24.25 o                         
  -6   2  19         83.52        119.74        56.67 o                         
  -5   2  19         23.79          0.00        42.35 o                         
  -4   2  19        108.78        104.50        41.40 o                         
  -3   2  19        108.56        103.79        29.78 o                         
  -2   2  19          9.36         23.32        21.90 o                         
  -1   2  19         13.11         32.73        23.55 o                         
  -5   3  19          1.19          0.00        47.24 o                         
  -4   3  19         75.91        179.59        63.01 o                         
  -3   3  19         86.46         77.78        32.68 o                         
  -2   3  19         70.05         78.75        41.48 o                         
  -1   3  19         27.31         24.13        30.99 o                         
  -4   4  19         40.81          7.38        48.44 o                         
  -3   4  19          6.18         54.02        32.06 o                         
  -2   4  19          0.39          0.00        29.55 o                         
                                                                                
